# Supplementary material for: Motif mismatches in microsatellites: insights from genome-wide investigation among 20 insect species
Source: DNA Res. 2014 Nov 6;22(1):29–38. doi: 10.1093/dnares/dsu036 (PMC4379975; doi:10.1093/dnares/dsu036)
Supplement: Supplementary Data [file supp_dsu036_dsu036supp_table6.xlsx]

## Sheet: SSR-SNPs
Supplementary Table 6. List of microsatellites (SSRs) identified from the SNP loci of Drosophila melanogaster and Anopheles gambiae. The SSR sequences, chromosomal position, motif sequence and number of motif mismatches are shown for each. The rs# of the SNP, its alleles and the dbSNP build # are also shown. Based on the presence or absence of SNP alleles in the mismatch sequences of motifs, the …
Drosophila melanogaster														Anopheles gambiae
Chromosome	SSR sequence	motif	motif mismatch	M0 or M1 type	C0 or C1 type	SNP	Position of SNP in the SSR	SNP_alleles	dbSNP					Chromosome	SSR sequence	motif	motif mismatch	M0 or M1 type	C0 or C1 type	SNP	Position of SNP in the SSR	SNP_alleles	dbSNP
Chr_3R	TGTTGTTGTTGTTGTTGTTRTTGTTATTGTTGT	TGT	2	M1	C0	rs202248970	20	A/G	build=137					Chr_3R	TCGTCGTSGTCGTCGTCGTCGTCGTCGTTGTCGTC	GTC	2	M0	C1	rs180179892rs=180179892	8	C/G	build=135
Chr_3R	ATATATATATATATRTATATA	AT	1	M0	C1	rs202249479	15	A/G	build=137					Chr_3R	TGCTGYTGCTGCTGCTGTTGCTGCTGCTGCTG	TGC	2	M1	C1	rs180179917rs=180179917	6	C/T	build=135
Chr_3R	TTATTTTATTATTATTATTATTATTCTTATTATTATTATTATTATTATTATTATTATTATTATTATTATTACTATTATTATTATTATYATTATTATTATTATTATTATTATTATTATTATTAATATTATTATTATTATTATTATTATTATTATTATTATTATTATTATTATTATTATTATTATTATTA	TTA	5	M1	C1	rs202249765	88	C/T	build=137					Chr_3R	AGAGAGAGAGAGAGAGMGAGAGA	AG	1	M0	C1	rs180180642rs=180180642	17	A/C	build=135
Chr_3R	CTCTCTCTCTCTCTCTCTCTCTCTRTCTCT	CT	1	M0	C0	rs202251037	25	A/G	build=137					Chr_3R	AGAGAGAGAGAGMGAGAGAGAG	AG	1	M0	C0	rs180182871rs=180182871	13	A/C	build=135
Chr_3R	GGTTGGTTGGTTGGTTGBTTGGTTGGTCGGTTGGT	GGTT	2	M1	C1	rs202252207	18	C/G/T	build=137					Chr_3R	ACACACACYCACACACACACA	AC	1	M0	C1	rs180189846rs=180189846	9	C/T	build=135
Chr_3R	TTTATTTATTTATTTATTTATTTATTTATTTATTTATTTATTTATTTATTTATTTATTTATTTATTTATTTATTTATTTATTTATTTATTTATTTATTTAHTTATTTATTTATTTATTTATTTATTTATTTATTTATTTATTTATTTATTTATTTATTTATTTATTTATTTATTTATTTATTTATTTATTTATTTATTTAT	TTTA	1	M0	C1	rs202252488	101	A/C/T	build=137					Chr_3R	GTGTGTGTGTGTGTGTGTGTGTGTGTGTGTGTGTGTATYTGTGTGTGT	GT	2	M0	C0	rs180190684rs=180190684	39	C/T	build=135
Chr_3R	CTGCTGCTGCTGCTGCTGCTGCYGCTGC	CTG	1	M1	C1	rs202253576	23	C/T	build=137					Chr_3R	ACAACAACAACAAYAACAACAACAACAACAACA	ACA	1	M0	C0	rs180194324rs=180194324	14	C/T	build=135
Chr_3R	TAACTTAACTTAACTWAACTTAACTTAA	TAACT	1	M1	C1	rs202254272	16	A/T	build=137					Chr_3R	CAACAACAAMCACAACTACAACAGCAACAACAGCTACAACAACAACAACAGCAGCAGCAACAACAACAGCAGCAACAACAGCAGCAACAACA	ACA	13	M0	C1	rs180196541rs=180196541	10	A/C	build=135
Chr_3R	CTGCTGTTGCTGCTGCTGCGTGTTDCTGCTGCTGCTGCTTCTGCTG	TGC	5	M1	C1	rs202255308	25	A/G/T	build=137					Chr_3R	TGCTGCTGCTGCTGCTGYTGCTGCTGCTGCTG	TGC	1	M0	C1	rs180210195rs=180210195	18	C/T	build=135
Chr_3R	AAAAAAAAAAAAAAAAAMAAAAAAA	A	1	M0	C0	rs202256475	18	A/C	build=137					Chr_3R	GTGTGTGTGTGTGTGWGTGTGTGT	GT	1	M1	C0	rs180211744rs=180211744	16	A/T	build=135
Chr_3R	TATATATATATATATATATATATATATAYATATATATATATATATA	TA	1	M1	C0	rs202258142	29	C/T	build=137					Chr_3R	TGTGTGTGTGTGTGCGTGWGTGTGTGT	TG	2	M1	C1	rs180212856rs=180212856	19	A/T	build=135
Chr_3R	ACACACACMCACACACACACACAC	AC	1	M0	C0	rs202258990	9	A/C	build=137					Chr_3R	CTGCTGYTGCTGCTGCTGCTG	TGC	1	M0	C0	rs180214911rs=180214911	7	C/T	build=135
Chr_3R	TTTATTTATTTATTTATTTATTTATTTATTTATTTATTTATTTATTTATTTATTTATTTATTTATTTATTTATTTATTTATTTATTTATTTATTTATTTAWTTATTTATTTATTTATTTATTTATTTATTTATTTATTTATTTATTTATTTATTTATTTATTTATTTATTTATTTATTTATTTATTTATTTATTTATTTAT	TTTA	1	M1	C1	rs202259037	101	A/T	build=137					Chr_3R	CACCACCACCACCACCAYCACCA	CAC	1	M0	C1	rs180218144rs=180218144	18	C/T	build=135
Chr_3R	ATATATGTATATATATATATATATATATATATATATATATATATATATATWTATATATATATATATATATATA	TA	2	M0	C1	rs202259926	51	A/T	build=137					Chr_3R	AGAGAGAGAGAGAGAGAGAGAGAGAKAGAGAGAGAGAGAGAG	AG	1	M0	C0	rs180220328rs=180220328	26	G/T	build=135
Chr_3R	CAGCAGCAGCAACAGCAGCAGCAACAGCARCAGCAGCAGCAACAACAGCAGCAGCA	CAG	5	M1	C1	rs202260815	30	A/G	build=137					Chr_3R	ACACACACAYACACACACACA	AC	1	M0	C1	rs180224520rs=180224520	10	C/T	build=135
Chr_3R	TATATATATATATATATATATATATATATATATATATATATATATATATATATATATATATATATAAAWATATATATATA	TA	2	M1	C0	rs202261343	69	A/T	build=137					Chr_3R	TGCTGCTGCTGCTGYTGCTGC	TGC	1	M0	C0	rs180226453rs=180226453	15	C/T	build=135
Chr_3R	GATTCAGATTCAGATTCAGATWCAGAT	GATTCA	1	M1	C1	rs202261772	22	A/T	build=137					Chr_3R	AGTGAGTGAGTGRGTGAGTGAGTG	AGTG	1	M0	C0	rs180229949rs=180229949	13	A/G	build=135
Chr_3R	GCAGCAGCAACARCAGCAGCAGCAGCAGCA	GCA	2	M1	C0	rs202262382	13	A/G	build=137					Chr_3R	GTGTGTGTGTGTGTGTGTGTGTGTGTGRGTGTGTGTATCTGTGTGTGT	GT	3	M0	C0	rs180230470rs=180230470	28	A/G	build=135
Chr_3R	TTATTATTATTATTATTATTATTATTATTATTATTATTATTATTATTATTATTATTATTATTATTATTATTATTATTATTATTATTATTATTATTATTATWATTATTATTATTATTATTATTATTATTAT	TTA	1	M1	C1	rs202262562	101	A/T	build=137					Chr_3R	TGTGTGTGTGTGTGYGTGAGTGTGTGT	TG	2	M1	C1	rs180231099rs=180231099	15	C/T	build=135
Chr_3R	TTATTATTATTATCATTATTATTATTATTATTATTATTATTATTATTAATATTATTATTATTATTATTATTATTATTATTATTATTATTATTATTATTATYATTATTATTATTATTATTATTATTATTATTACTATTATTATTATTATCATTATTATTATTATTATTATTATTATTATTATTATTATTATTAATATTATTA	TTA	6	M1	C0	rs202263107	101	C/T	build=137					Chr_3R	CCACCACCACCACYACCACCA	CCA	1	M0	C0	rs180231277rs=180231277	14	C/T	build=135
Chr_3R	CTGGCTGGCTGGCTGGCWGGCTG	CTGG	1	M1	C1	rs202264443	18	A/T	build=137					Chr_3R	CTGCTGCTGCTGCTGYTGCTGCTGCTG	CTG	1	M0	C0	rs180232941rs=180232941	16	C/T	build=135
Chr_3R	GGCTTTRGCTTTGGCTTTGGCTTTGGCTTTGGCTT	GCTTTG	1	M1	C1	rs202264675	7	A/G	build=137					Chr_3R	TGGTGGTGGTGGTGGTGGTGGTGGTGKTGGTG	TGG	1	M0	C1	rs180238542rs=180238542	27	G/T	build=135
Chr_3R	CACACACACACACACRCACACACAC	CA	1	M0	C1	rs202264897	16	A/G	build=137					Chr_3R	GAGAGAGAGAGAGAGAGAGAGAGARAGAGAGAGAGAGAGAGAGAGAGAGAGAGAGAGAGAGAGAG	GA	1	M1	C1	rs180239795rs=180239795	25	A/G	build=135
Chr_3R	TTATTWTTATTATTATTATTTATTATTATT	TTA	2	M1	C0	rs202266327	6	A/T	build=137					Chr_3R	TGTGTGTGTGTGTGTGTGTGTGTGAGTGTGTGTGTGTATGTGTGTGTGTGTGTGTGTGTGTGTGTGTGTGTGTGTGTGTGTGTGTGTGGGTGTGTGTGTGRGTGTGTGT	TG	4	M1	C1	rs180244074rs=180244074	101	A/G	build=135
Chr_3R	TATATATATATATATATATATATATATATATATATATATATATATATATATATATATATAKATATATATATATATATATATAATATA	TA	2	M1	C1	rs202266448	61	G/T	build=137					Chr_3R	AGTGAGTGAGTGAKTGAGTGAGTG	AGTG	1	M0	C0	rs180245466rs=180245466	14	G/T	build=135
Chr_3R	AATATAATATAATATAATATAATATAATATAAKATAATATAATATAATATAATATAATATAATATAATATAATATAATATAATATAATATAATATAATATAATATAATATAATATAATATAATATAATATAAT	AATAT	1	M1	C1	rs202268284	33	G/T	build=137					Chr_3R	TCATCATCSTCATCGTCCTCATCATCATCATCATCATC	TCA	3	M1	C1	rs180245468rs=180245468	9	C/G	build=135
Chr_3R	ATATGATATGATATGWTATGATAT	ATATG	1	M0	C1	rs202268996	16	A/T	build=137					Chr_3R	CAGGCAGGCAGGCRGGCAGGCAG	CAGG	1	M0	C1	rs180259854rs=180259854	14	A/G	build=135
Chr_3R	TGTGTGYGTGTGTGTGTGTGTG	GT	1	M1	C0	rs202269537	7	C/T	build=137					Chr_3R	AGAGAGAGAGAGAGAGAGAGAGAGWGAGAGAGAGAGAGAGAG	AG	1	M0	C0	rs180260438rs=180260438	25	A/T	build=135
Chr_3R	TTTTTTTTTTTWTTTTTTTTTTTTTT	T	1	M1	C0	rs202269872	12	A/T	build=137					Chr_3R	GTGTGTGTYTGTGTGTGTGTGTGTGTGTGTGTGTGTGTGAGTGTGTGTGTGTATGTGTGTGTGTGTGTGTGTGTGTGTGTGTGTGTGTGTGTGTGTGTGTGTGGGTGTG	GT	4	M0	C1	rs180265813rs=180265813	9	C/T	build=135
Chr_3R	ATATATATAYATATATATATATA	AT	1	M1	C1	rs202269989	10	C/T	build=137					Chr_3R	CACCACCACCACCASCACCACCA	CAC	1	M0	C1	rs180273167rs=180273167	15	C/G	build=135
Chr_3R	TACTCGTACTCACACTCATACTCATACTCATACTCRTACTCATATTCGTACTCGTACTCATACTCACACTCATAC	ACTCAT	7	M1	C1	rs202271031	36	A/G	build=137					Chr_3R	CAGGCAGGCRGGCAGGCAGGCAG	GGCA	1	M0	C1	rs180280722rs=180280722	10	A/G	build=135
Chr_3R	TGTGTRTGTGTGTGTGTGTGTGTGTGT	TG	1	M1	C1	rs202271073	6	A/G	build=137					Chr_3R	TGCTGCTGCTGCTGCTGYTGCTGCTGC	TGC	1	M0	C0	rs180290652rs=180290652	18	C/T	build=135
Chr_3R	TGTCTGTCTGTCTGTCTGTCTGWATGTCTGTCTGTCTG	TGTC	2	M0	C1	rs202271286	23	A/T	build=137					Chr_3R	acacacacKcacacgcacacacacagacacaca	AC	3	M0	C1	rs3225059rs=3225059	9	G/T	build=113
Chr_3R	TGTGTGTGTGTGTGKGTGTGTGTGTG	TG	1	M1	C0	rs202272537	15	G/T	build=137					Chr_3R	GTGAGTGAGTGARTGAGTGAGTGA	GTGA	1	M1	C0	rs3225214rs=3225214	13	A/G	build=106
Chr_3R	AATAATAAATAATAAATAATAAATAATAAATAATAAATAATAAATAATAAATAATAAATAATAAATAATAAATAATAAATAATAAATAATAAATAATWAATAATAAATAATAAATAATAAATAATAATAATAA	AAT	17	M0	C1	rs202273815	98	A/T	build=137					Chr_3R	CAGCAGCAGCANCAGCAGCAGC	CAG	1	M0	C1	rs3225907rs=3225907	12	-/A	build=106
Chr_3R	CACACACACACACAMACACACACA	CA	1	M1	C0	rs202274376	15	A/C	build=137					Chr_3R	aaataaataaatNaataaataa	AAAT	1	M1	C1	rs3226476rs=3226476	13	-/A	build=106
Chr_3R	CACACACAGACACMTCACACACACACACACACACAC	CA	3	M0	C0	rs202274730	14	A/C	build=137					Chr_3R	aaataaataaataNataaataa	AAAT	1	M1	C1	rs3226477rs=3226477	14	-/A	build=106
Chr_3R	GCAAATGCAAATGCAAATGCAAATSCAAATGC	GCAAAT	1	M1	C1	rs202276171	25	C/G	build=137					Chr_3R	aaataaataaataaNtaaataa	AAAT	1	M1	C1	rs3226478rs=3226478	15	-/A	build=106
Chr_3R	GAGTGAGTSAGTGAGTGAGTGAGCGAGTGAGTGAGT	AGTG	2	M1	C0	rs202276640	9	C/G	build=137					Chr_3R	aaataaataaataaatNaataa	AAAT	1	M1	C1	rs3226479rs=3226479	17	-/A	build=106
Chr_3R	TGCTGCTGCTGCTGCTGCTGCTGCTGTTGCTGATGTTGCTGCTGTTGCTGCTGTTGCTGCTGYTGCTGCTGCTGCTGCT	TGC	6	M1	C1	rs202276787	63	C/T	build=137					Chr_3R	tgtgtgtggtgtgtctgtgtgtgttgtgtKtttgtgtgtgtgtgtg	TG	5	M1	C0	rs3226857rs=3226857	30	G/T	build=106
Chr_3R	GCAGCAACAGCAGCAGCAGCAGCAACAGCAGCAGCAACARCAGCAGCAGCAACAGCA	CAG	5	M1	C0	rs202277427	40	A/G	build=137					Chr_3R	tgtgtgtggtgtgtStgtgtgtgttgtgtttttgtgtgtgtgtgtg	TG	5	M1	C0	rs3226863rs=3226863	15	C/G	build=106
Chr_3R	CTCCTYCTCCTCCTCCTCCTCCT	CTC	1	M0	C1	rs202277672	6	C/T	build=137					Chr_3R	ctctctcKctctctctctctctct	CT	1	M1	C0	rs3227610rs=3227610	8	G/T	build=106
Chr_3R	ATATATATATATATATATATATRTATATATATATATA	AT	1	M0	C1	rs202282074	23	A/G	build=137					Chr_3R	gagagagagagagagagagagagagagagagagaRaaagagagagagagagagagagagag	GA	2	M1	C1	rs3227895rs=3227895	35	A/G	build=106
Chr_3R	AAAAAMAAAAAAAAAAAAAAAA	A	1	M0	C0	rs202282908	6	A/C	build=137					Chr_3R	gagagagagagagagagagagagagagagagagagaRagagagagagagagagagagagag	GA	1	M1	C1	rs3227898rs=3227898	37	A/G	build=106
Chr_3R	GAGAGAGACCGAAGAGAGAGAGAGAGAGASCGAGAGAGAGAGAGAGA	GA	5	M0	C1	rs202283262	30	C/G	build=137					Chr_3R	gagagagagagagagagagagagagagagagagagaaaNagagagagagagagagagagag	GA	2	M1	C1	rs3227901rs=3227901	39	-/G	build=106
Chr_3R	TGTGTSTGTGTGTGTGTGTGTGT	TG	1	M1	C1	rs202285472	6	C/G	build=137					Chr_3R	tctctctctctctctctctctctctctctctatctctctctctctctYtctctctctctct	TC	2	M0	C1	rs3228110rs=3228110	48	C/T	build=106
Chr_3R	CAGCAGCAGHAGCAGCAACAACAGCAGCAGCAGAAGCAGCAACAGCAGTAGCAACAGCAGCAACAACAGCAGCAACAGCAGCAGCA	CAG	10	M1	C1	rs202286597	10	A/C/T	build=137					Chr_3R	cagcagcaacagcagcaNcagcagcagca	CAG	2	M1	C1	rs3228283rs=3228283	18	-/A/G	build=113
Chr_3R	AGTAGTAGTTGTAGTWGTAGTAGTAGT	AGT	2	M1	C0	rs202287720	16	A/T	build=137					Chr_3R	gagagagaagRagaagagagagagagagagcgagagag	GA	4	M0	C0	rs3228320rs=3228320	11	A/G	build=113
Chr_3R	ATATATATATATATMTATATATATATATATATATATATAT	AT	1	M0	C0	rs202288283	15	A/C	build=137					Chr_3R	tgtgtgtgtgtgtgtgtgtgtgtgtgtgtgtgtgtgtgtgtgtgtgtgtgtgtKtgtgtg	TG	1	M0	C0	rs3228620rs=3228620	54	G/T	build=113
Chr_3R	GGAGGAGGAGGAGGAGVAGGAGGAG	GGA	1	M0	C1	rs202288444	17	A/C/G	build=137					Chr_3R	tgtgtgtgtgtgtNtgtgtgtgtgtgtgtgtgtgtgtgtgtgtgtgtgtgtgtgtgtgtg	TG	1	M1	C0	rs3228622rs=3228622	14	-/G	build=106
Chr_3R	ATCATTATCATCATCATCCGCATCATCATCATCATCRTTATCATCATCATCATCATCATCATCA	ATC	5	M0	C1	rs202288645	37	A/G	build=137					Chr_3R	tgtgtgtgtgtNtgtgtgtgtgtgtgtgtgtgtgtgtgtgtgtgtgtgtgtgtgtgtgtg	TG	1	M1	C0	rs3228624rs=3228624	12	-/G	build=106
Chr_3R	GTGTGTGTGTGTGTKTGTGTGT	GT	1	M0	C0	rs202289647	15	G/T	build=137					Chr_3R	cttcttattcttcttcttcNttttcttcttcttcttcttcttcttcttcttcttcttcttcttcttcttcttcttcttcttctt	TTC	3	M1	C0	rs3228762rs=3228762	20	-/T	build=106
Chr_3R	TGTGTGTGCGTCTGTGTGTGTGTGTGCGTCTGTSTGTGTGTGTGTGTGTGT	TG	5	M1	C1	rs202290594	34	C/G	build=137					Chr_3R	cttcttattcttcttcttctNtttcttcttcttcttcttcttcttcttcttcttcttcttcttcttcttcttcttcttcttctt	TTC	3	M1	C0	rs3228764rs=3228764	21	-/T	build=106
Chr_3R	GATCCTGATCCCGATCCCGATCCCGAKCCCGAGCCCGAGCCCGATCCCGATCCCG	GATCCC	4	M1	C1	rs202292880	27	G/T	build=137					Chr_3R	cttcttattcttcttcttcttNttcttcttcttcttcttcttcttcttcttcttcttcttcttcttcttcttcttcttcttctt	TTC	2	M0	C0	rs3228765rs=3228765	22	-/T	build=106
Chr_3R	GCTGCTGGTGCTGYTGCTGCTGCTACTGCTGCTCCTGCT	TGC	4	M0	C0	rs202292979	14	C/T	build=137					Chr_3R	cttcttattcttcttcttctttttcttcttcNtcttcttcttcttcttcttcttcttcttcttcttcttcttcttcttcttctt	TTC	3	M1	C0	rs3228767rs=3228767	32	-/T	build=106
Chr_3R	CACACACACACACWCACACACA	CA	1	M0	C0	rs202294143	14	A/T	build=137					Chr_3R	cttcttattcttcttcttctttttcttcttcttNttcttcttcttcttcttcttcttcttcttcttcttcttcttcttcttctt	TTC	3	M1	C0	rs3228769rs=3228769	34	-/C	build=106
Chr_3R	TGGAGTGGGTAGAGTGRAGTGGAGTGGAGTGGAGTGGA	AGTGG	3	M1	C1	rs202295077	17	A/G	build=137					Chr_3R	cttcttattcttcttcttctttttcttcttcttcttNttcttcttcttcttcttcttcttcttcttcttcttcttcttcttctt	TTC	3	M1	C0	rs3228770rs=3228770	37	-/C	build=106
Chr_3R	GTGTGTVTGTGTGTGTGTGTGTGTG	TG	1	M0	C1	rs202295128	7	A/C/G	build=137					Chr_3R	gcagcagcagcagcagcNgcagtagcagcag	GCA	2	M1	C1	rs3228774rs=3228774	18	-/A/C	build=113
Chr_3R	CTGCTGCTGCTGCTGCTACTGCWGCTGCGGCTGCTGCTGC	CTG	3	M1	C1	rs202297803	23	A/T	build=137					Chr_3R	gcagcagcagcagcaNcagcagtagcagcag	GCA	2	M1	C1	rs3228775rs=3228775	16	-/G	build=106
Chr_3R	ATATATATATGTATATATGTATATATATAKATATATATATATATATAT	AT	3	M1	C0	rs202297826	30	G/T	build=137					Chr_3R	gcagcagcagcagcNgcagcagtagcagcag	GCA	2	M1	C1	rs3228776rs=3228776	15	-/A	build=106
Chr_3R	AGATACAGATACAGATACAGATACAGATACAGATACAGATAGAGGTGCAGATACAGATAYAGATACAGA	AGATAC	4	M1	C1	rs202298165	60	C/T	build=137					Chr_3R	gtgtgtgtgtRtgtgtgtgtg	GT	1	M1	C1	rs3228920rs=3228920	11	A/G	build=106
Chr_3R	TGTGTGTGTGTGTRTGCTTGTGTCTGTGTGTGTGTGTG	TG	4	M1	C0	rs202298675	14	A/G	build=137					Chr_3R	tctctctctcgcttNctctctctctctctctctctctctctctctctctctctctctgtctctctatctctctc	TC	5	M0	C0	rs3229001rs=3229001	15	-/T	build=106
Chr_3R	AGATAGATAGATAGTTAGAGAGATAGATAGAGAGATAGWTCGATAGATAGATAGATAGATAGATAGATAGATAGATAGATAGATAGATAGATAGATAGATAGATAGATAGATAGATAGATAGAAAGAAAGATAGATAGA	AGAT	7	M1	C1	rs202299429	39	A/T	build=137					Chr_3R	tctctctctcgctttNtctctctctctctctctctctctctctctctctctctctctgtctctctatctctctc	TC	5	M1	C0	rs3229005rs=3229005	16	-/C	build=106
Chr_3R	ATACCAWTACCAATACCAATACCAA	TACCAA	1	M0	C1	rs202299546	7	A/T	build=137					Chr_3R	atatatatatatMtatatatat	AT	1	M0	C0	rs3229017rs=3229017	13	A/C	build=106
Chr_3R	TTATTATTATRTATTATTATTAT	TTA	1	M0	C1	rs202299603	11	A/G	build=137					Chr_3R	tctctNtctctctttctctctttctctctttctctctctctctctctctctttctctct	TC	5	M1	C1	rs3229509rs=3229509	6	-/T	build=106
Chr_3R	ATATAWATATATATATATATA	AT	1	M1	C1	rs202299882	6	A/T	build=137					Chr_3R	tctctttctctctNtctctctttctctctttctctctctctctctctctctttctctct	TC	5	M1	C1	rs3229513rs=3229513	14	-/T	build=106
Chr_3R	TGACTGGCTGACTGGCTGACTGACTGACTGRCTGAC	CTGA	3	M1	C0	rs202300988	31	A/G	build=137					Chr_3R	atatagatataatatatatatatatatatatatatatatatatNtatatatatatatatatatatatata	AT	3	M1	C0	rs3229515rs=3229515	44	-/A	build=106
Chr_3R	CTGCCTGCCTGCCAGYCTGCCTGCCTGCC	CTGC	2	M0	C1	rs202302090	16	C/T	build=137					Chr_3R	atatagatataatatatatatatatatatatatatatatatRtatatatatatatatatatatatatata	AT	3	M0	C0	rs3229516rs=3229516	42	A/G	build=106
Chr_3R	ATATATATATATATATATATATATATATATATATATATATATATATGTATATATATHTATATATA	AT	2	M0	C1	rs202302231	57	A/C/T	build=137					Chr_3R	atatagatataatatatatatatatataYatatatatatatatatatatatatatatatatatatatata	AT	3	M1	C0	rs3229517rs=3229517	29	C/T	build=106
Chr_3R	CACACTCACACACGCACACCACTCACACACACWCACACACACACACACACAC	CA	5	M1	C0	rs202302407	33	A/T	build=137					Chr_3R	atatagatataatatatataKatatatatatatatatatatatatatatatatatatatatatatatata	AT	3	M1	C0	rs3229518rs=3229518	21	G/T	build=106
Chr_3R	TATATRTATATATATATATATATATATATATAT	TA	1	M0	C1	rs202302845	6	A/G	build=137					Chr_3R	atatagatataatatatNtatatatatatatatatatatatatatatatatatatatatatatatatata	TA	3	M1	C0	rs3229519rs=3229519	18	-/A	build=106
Chr_3R	ACAGACAGACAGACAGAYAGACA	ACAG	1	M0	C1	rs202304119	18	C/T	build=137					Chr_3R	tctctttctctctttctctctNtctctctttctctctctctctctctctctttctctct	TC	5	M1	C1	rs3229542rs=3229542	22	-/T	build=106
Chr_3R	TTATTATTATTATTATTTTTATTTTTAYTATTATTATT	TTA	3	M1	C1	rs202305771	28	C/T	build=137					Chr_3R	atataKatataatatatatatatatatatatatatatatatatatatatatatatatatatatatatata	AT	2	M1	C0	rs3229550rs=3229550	6	G/T	build=106
Chr_3R	ATAATAACAATAATAATAACAATAATAATAATAATATTWATAATAATTATAATA	AAT	5	M1	C0	rs202306595	39	A/T	build=137					Chr_3R	TGGATGGATGGATGGATRGATGG	TGGA	1	M1	C1	rs3229636rs=3229636	18	A/G	build=106
Chr_3R	ACTGACTGACTRACTGACTGACTGAC	ACTG	1	M1	C1	rs202306929	12	A/G	build=137					Chr_3R	aaaaaaaaaaaaNaaaaaaaaa	A	1	M0	C0	rs3229910rs=3229910	13	-/C	build=106
Chr_3R	AACAAACAAACAAACAAACAAACAGACAAACRAACAAACAAA	AACA	2	M0	C1	rs202307671	32	A/G	build=137					Chr_3R	tgtgtgtgtgtgtatgtgtgNatgtgtgtatgtgtgtgtgtgtgtgtgtgt	TG	4	M1	C1	rs3229989rs=3229989	21	-/T	build=106
Chr_3R	GCTGCTGATGCKGCTGCTGATGCTGCTGCTGCTGC	TGC	3	M1	C1	rs202308133	12	G/T	build=137					Chr_3R	tgtgtgtgtgtgtatgtgtgtNtgtgtgtatgtgtgtgtgtgtgtgtgtgt	TG	3	M1	C1	rs3229991rs=3229991	22	-/A	build=106
Chr_3R	CAGTCGGTCAGTTAGTCAGTCAGTCAGTCAKTCAGTCA	AGTC	3	M0	C1	rs202309611	31	G/T	build=137					Chr_3R	accaccaccaccaccaccaccaccRccacca	ACC	1	M0	C1	rs3230198rs=3230198	25	A/G	build=113
Chr_3R	TACAGATACAGVTACAGATACAGATACAGATA	TACAGA	1	M0	C1	rs202310175	12	A/C/G	build=137					Chr_3R	tctctctttctctctctttctWtctctctctctctctct	TC	3	M1	C1	rs3230455rs=3230455	22	A/T	build=113
Chr_3R	TGTGTGTGTKTGTTTGTGTGTGTGTGTG	TG	2	M1	C0	rs202310933	10	G/T	build=137					Chr_3R	agagagagagagagagagagagagaSagagagag	AG	1	M1	C0	rs3230642rs=3230642	26	C/G	build=106
Chr_3R	TTTTTTKTTTTTTTTTTTTTTT	T	1	M1	C0	rs202310972	7	G/T	build=137					Chr_3R	agagagagagagagagagagaSagagagagagag	AG	1	M1	C0	rs3230644rs=3230644	22	C/G	build=113
Chr_3R	ACACACACAMACACACACACACACA	AC	1	M1	C1	rs202312086	10	A/C	build=137					Chr_3R	agagagagagagagagagagNgagaga	AG	1	M1	C1	rs3230750rs=3230750	21	-/A	build=106
Chr_3R	TTTATTTATTTATTTATTTATTTATTTATTTATTTATTTATTTATTTATTTATTTATTTATTTATTTATTTATTTATTTATTTATTTATTTATTCATTTAYTTATTTATTTATTTATTTATTT	TTTA	2	M1	C1	rs202312933	101	C/T	build=137					Chr_3R	tctctctctctctctctctctctctctctctcttNctctctctctctctctct	TC	2	M0	C1	rs3231303rs=3231303	35	-/T	build=106
Chr_3R	TTTTTTTTTTTTTTKTTTTTTTTTTTT	T	1	M1	C0	rs202313439	15	G/T	build=137					Chr_3R	tctctctctctctctctctctctctctctctctNtctctctctctctctctct	TC	1	M1	C1	rs3231304rs=3231304	34	-/C/T	build=113
Chr_3R	TGTGTGTGTSTGTGTGTGTGTGTGT	TG	1	M1	C1	rs202314063	10	C/G	build=137					Chr_3R	acacacacacacacacacatNcacacacacacacacacacacacacacacaca	AC	2	M0	C1	rs3231326rs=3231326	21	-/A	build=106
Chr_3R	TGTGTGTGTAYGTGTGTGTGTGTGTGTGTG	TG	2	M0	C0	rs202314359	11	C/T	build=137					Chr_3R	acacacacacacacacacaNacacacacacacacacacacacacacacacaca	AC	1	M1	C1	rs3231327rs=3231327	20	-/C/T	build=113
Chr_3R	CTCTCTCTCKCTCTCTCTCTCTCTTTCTCTCTC	CT	2	M1	C1	rs202315974	10	G/T	build=137					Chr_3R	aaatgaaatgaaatgaaatgaaNatgaa	AAATG	1	M1	C1	rs3231667rs=3231667	23	-/A	build=106
Chr_3R	ATGTGGATGTGGATGTGGATGAGRATGTGGATGTGGATGTGG	ATGTGG	2	M1	C0	rs202317450	24	A/G	build=137					Chr_3R	aaatgaaatgaaatgaaatgaNaatgaa	AAATG	1	M1	C1	rs3231668rs=3231668	22	-/A	build=106
Chr_3R	CACACRCACACACACACACACACACACA	CA	1	M0	C0	rs202322163	6	A/G	build=137					Chr_3R	aaatgaaatgaaatgaaatgNaaatgaa	AAATG	1	M1	C1	rs3231669rs=3231669	21	-/A	build=106
Chr_3R	ACAACAACAACAACAACAACARCAACAACAACA	ACA	1	M0	C0	rs202322382	22	A/G	build=137					Chr_3R	cacacacacacacacacacacacacacacacacacacacacaYacacacacacacacacacaca	CA	1	M0	C0	rs3231915rs=3231915	43	C/T	build=106
Chr_3R	ATATATATATATATATATAYAATATATATAAATATA	AT	3	M1	C0	rs202326860	20	C/T	build=137					Chr_3R	cacacacacacacacacacacacacacacacacacacacaYacacacacacacacacacacaca	CA	1	M0	C0	rs3231916rs=3231916	41	C/T	build=106
Chr_3R	ATATATATATATATAWATATATA	AT	1	M1	C1	rs202326879	16	A/T	build=137					Chr_3R	cacacacacacacacacacacacacacacacacacacaYacacacacacacacacacacacaca	CA	1	M0	C0	rs3231918rs=3231918	39	C/T	build=106
Chr_3R	GATGATGATGATGATGATGMTGATGA	GAT	1	M0	C1	rs202327324	20	A/C	build=137					Chr_3R	cacacacacacacacacacacacacacacacacacaYacacacacacacacacacacacacaca	CA	1	M0	C0	rs3231919rs=3231919	37	C/T	build=106
Chr_3R	ATCTATATATCTATCTATCTATCTATCTATCTATCTATCTATCTRTCTATCTATCTATCTATCTATCTATGTATCTATCTATCTGTCTATC	TATC	4	M1	C1	rs202328155	45	A/G	build=137					Chr_3R	cacacacacacacacacacacacacacacacacaYacacacacacacacacacacacacacaca	CA	1	M0	C0	rs3231921rs=3231921	35	C/T	build=106
Chr_3R	GATGGCGRTGGCGATGGCGATGGCGATG	TGGCGA	1	M0	C1	rs202328230	8	A/G	build=137					Chr_3R	cacacacacacacacacacacacacacacacaYacacacacacacacacacacacacacacaca	CA	1	M0	C0	rs3231923rs=3231923	33	C/T	build=106
Chr_3R	CGTCGTCGTCRTCGTCGTCGTC	CGT	1	M1	C1	rs202328239	11	A/G	build=137					Chr_3R	cacacacacacacacacacacacacacacaYacacacacacacacacacacacacacacacaca	CA	1	M0	C0	rs3231925rs=3231925	31	C/T	build=106
Chr_3R	GCTGCTGCTGCTGCTRCTGCTGCTGCTGCTG	GCT	1	M1	C1	rs202328659	16	A/G	build=137					Chr_3R	cacacacacacacNcacacacaca	CA	1	M1	C0	rs3232444rs=3232444	14	-/A	build=106
Chr_3R	CTGCTGCTGCTRCTGCTGCTGCTG	CTG	1	M1	C0	rs202330013	12	A/G	build=137					Chr_3R	tttttttttttttttttttttttttttttttYttgtttttttt	T	2	M1	C0	rs3232469rs=3232469	32	C/T	build=106
Chr_3R	AGCAGCAGCAACAGCAKCAGCAGCAGCAGCAACAGCAGCATCAGCAG	AGC	4	M1	C1	rs202330379	17	G/T	build=137					Chr_3R	ttttttttttttttttttttttttttttttttttKtttttttt	T	1	M1	C0	rs3232489rs=3232489	35	G/T	build=106
Chr_3R	AAAAAAAAAAAAAAAAWAAAAAAAA	A	1	M0	C0	rs202330494	17	A/T	build=137					Chr_3R	tgtgtgtgtgWgtgtgtgtgtgtgtgtgtgtgtgtg	TG	1	M1	C0	rs3232565rs=3232565	11	A/T	build=113
Chr_3R	CTGCTCCTGCTCCTGCTCYTGCTCCTGCTCCTGCTCCT	CTGCTC	1	M0	C1	rs202331211	19	C/T	build=137					Chr_3R	attattattattattgttattattattattattattattattattattattattattgttattattattattattattattattattattattattattaYtattattattattattattattattattattattattattattattattatt	ATT	3	M1	C0	rs3232959rs=3232959	101	C/T	build=106
Chr_3R	ATACATACWTATATACATACATACATA	ATAC	2	M0	C1	rs202331499	9	A/T	build=137					Chr_3R	tgctgatgctgctgctgctgctgNtgctgctgctgctgctgctgctgctgctgctg	TGC	2	M1	C1	rs3233171rs=3233171	24	-/C	build=106
Chr_3R	CTCCTTCTCCTTCTCCTTSTCCTT	CTCCTT	1	M0	C0	rs202331820	19	C/G	build=137					Chr_3R	tgctgatgctgctgctgctgctNctgctgctgctgctgctgctgctgctgctgctg	TGC	2	M1	C1	rs3233173rs=3233173	23	-/G	build=106
Chr_3R	ATATATAWATATATATATATATATATATATATATAT	AT	1	M1	C0	rs202331863	8	A/T	build=137					Chr_3R	tgctgatgctgctgctgctgNtgctgctgctgctgctgctgctgctgctgctgctg	TGC	2	M1	C1	rs3233174rs=3233174	21	-/C	build=106
Chr_3R	ATATATATATATATATAATAATATATATATWATATA	AT	3	M0	C0	rs202333323	31	A/T	build=137					Chr_3R	aataataataataataataataataataataataataataataataatRataataataataataataataataataataataataataataataataataataataataataataataataataataataataataataataataataa	AAT	1	M0	C1	rs3234457rs=3234457	49	A/G	build=106
Chr_3R	ATATATATATAYATATATATATATA	AT	1	M1	C1	rs202334513	12	C/T	build=137					Chr_3R	tctctNtctctctctctctctctct	TC	1	M1	C1	rs3234942rs=3234942	6	-/C	build=106
Chr_3R	CCAGCCAGCCAGYCAGCCAGTCAGCCAG	CCAG	2	M1	C0	rs202335643	13	C/T	build=137					Chr_3R	gtgtgtgtgNgtgtgtgtgtgtgtgtgtgtgtgtgtg	GT	1	M1	C1	rs3235172rs=3235172	10	-/T	build=106
Chr_3R	CTGTGTCTGTGTCTGTGTCTGTRTCTGTGTCTG	CTGTGT	1	M1	C1	rs202335900	23	A/G	build=137					Chr_3R	gtgtgtgtgtgtgtgtgtgtgtgtgtgtgWgtgtgtg	GT	1	M1	C1	rs3235173rs=3235173	30	A/T	build=106
Chr_3R	AAAAAAVAAAAAAAAAAAAAAA	A	1	M0	C0	rs202337841	7	A/C/G	build=137					Chr_3R	gtgtgtgtgtgtgtgtgtgtgtgtgtgtgtgWgtgtg	GT	1	M1	C1	rs3235174rs=3235174	32	A/T	build=106
Chr_3R	GATGATGATGAYGATGATGATGATGATGATGACGATGAGGATGA	GAT	3	M1	C1	rs202337872	12	C/T	build=137					Chr_3R	cacacacacacacacacNcacacac	CA	1	M0	C1	rs3235731rs=3235731	18	-/T	build=106
Chr_3R	GCTGCTGCTGCTGTTGCTGCTGYTGCTGCTG	GCT	2	M1	C1	rs202339599	23	C/T	build=137					Chr_3R	tctctccctctatctctctctcYctccctctctctctct	TC	4	M1	C1	rs3235989rs=3235989	23	C/T	build=106
Chr_3R	ATATATAHATATATATATATATATA	AT	1	M0	C1	rs202342243	8	A/C/T	build=137					Chr_3R	tctctccctctatctctctctctctcNctctctctctct	TC	3	M1	C1	rs3235990rs=3235990	27	-/C	build=106
Chr_3R	GTGTGTGTGTGTGTKTGTGTGT	GT	1	M0	C0	rs202344924	15	G/T	build=137					Chr_3R	tctctccctctatctctctctctctccNtctctctctct	TC	4	M1	C1	rs3235991rs=3235991	28	-/C	build=106
Chr_3R	TTTAATTTAATTTAATTTAATTTMATTTAGTTTAATTTGATTTA	TTTAA	3	M0	C1	rs202345267	24	A/C	build=137					Chr_3R	TCATCATCATCGTCATCATCANCATCA	TCA	2	M0	C0	rs3237035rs=3237035	22	-/A/T	build=113
Chr_3R	GTGTGKGTGTGTGTGTGTGTG	GT	1	M1	C1	rs202345698	6	G/T	build=137					Chr_3R	TCATCATCATCGTCATCATNATCATCA	TCA	2	M1	C0	rs3237037rs=3237037	20	-/C	build=106
Chr_3R	TGGATGTGGACGTGAATGTGDATGTGGATGTGGATGTGG	ATGTGG	3	M1	C1	rs202345982	21	A/G/T	build=137					Chr_3R	TCATCATCATCGTCATCANCATCATCA	TCA	2	M1	C0	rs3237043rs=3237043	19	-/T	build=106
Chr_3R	GTATGTGTATGTGTATGTGTVTGTGTATGTG	GTATGT	1	M0	C1	rs202347193	21	A/C/G	build=137					Chr_3R	TATATATATATATATATWTATATATACATATAT	TA	2	M0	C1	rs3237229rs=3237229	18	A/T	build=106
Chr_3R	TGGTTGGTTGGTAAGTTGGYTGGTTGGTTGGCTGGTTGGTTGG	TGGT	4	M1	C1	rs202347948	20	C/T	build=137					Chr_3R	TATATATATATATATATAYATATATACATATAT	TA	2	M1	C1	rs3237230rs=3237230	19	C/T	build=106
Chr_3R	TAGTAGCAGTAGTAGTAGTRGTAATAGTAGTAGT	AGT	3	M0	C1	rs202348430	20	A/G	build=137					Chr_3R	TATATATATATATATATATAWATATACATATAT	TA	2	M1	C1	rs3237231rs=3237231	21	A/T	build=106
Chr_3R	ATTGAATTGAMTTGCATTGAACTGAATTGAATTGAATTGAATTGA	TGAAT	3	M1	C0	rs202348597	11	A/C	build=137					Chr_3R	tctctctctctctctctctctctcNctctctctctctctctctctctccctctctct	TC	2	M1	C1	rs3237306rs=3237306	25	-/T	build=106
Chr_3R	AGATAGATAGATAGTTAGAGAGATAGATAGAGAGATAGATCGATAGATAGATAGWTAGATAGATAGATAGATAGATAGATAGATAGATAGATAGATAGATAGATAGATAGATAGATAGATAGAAAGAAAGATAGATAGATAGAT	AGAT	7	M1	C0	rs202348764	55	A/T	build=137					Chr_3R	tctctctctctctctctctctctctctNtctctctctctctctctctccctctctct	TC	2	M1	C1	rs3237307rs=3237307	28	-/C	build=106
Chr_3R	CACACACACACACWCACACACACA	CA	1	M0	C0	rs202349259	14	A/T	build=137					Chr_3R	gagagagaaagatagagagagatagagatcgagagagagagagaKagagatcgagagagagagagagagagagagagagaaatagagagaga	GA	10	M1	C0	rs3238976rs=3238976	45	G/T	build=113
Chr_3R	AGAGAGAGAGAGMGAGAGAGAGAGAGAG	AG	1	M0	C0	rs202350289	13	A/C	build=137					Chr_3R	AGCAGCAGCAGCAGCAYCAGCA	AGC	1	M0	C1	rs3240546rs=3240546	17	C/T	build=106
Chr_3R	ACATACATACACAHATACATACATACATA	ATAC	2	M1	C1	rs202350751	14	A/C/T	build=137					Chr_3R	tgtgtgtgtKtgtgtgtgtgtgtg	TG	1	M0	C0	rs3240584rs=3240584	10	G/T	build=113
Chr_3R	ATCGGRATCGGAATCGGAATCGGAGTCGGAAT	ATCGGA	2	M1	C1	rs202351035	6	A/G	build=137					Chr_3R	agagagagagagagagagagagagagaNgaagagagagagaaagagagagagacagagagagaaagagaga	AG	5	M0	C1	rs3241680rs=3241680	28	-/G	build=106
Chr_3R	TTTTTTTTTTTKTTTTTTTTT	T	1	M1	C0	rs202353357	12	G/T	build=137					Chr_3R	agagagagagagagagagagagagagagagagagagagagagagagagagagaRagagagagagagaga	AG	1	M1	C1	rs3242581rs=3242581	54	A/G	build=106
Chr_3R	AAAAAAAAAAAAAAAMAAAAAAAA	A	1	M0	C0	rs202354270	16	A/C	build=137					Chr_3R	agagagagaaagagagagagagaaNgagagagagagagagagagagagagagagagaga	AG	3	M1	C1	rs3243045rs=3243045	25	-/A	build=106
Chr_3R	AAGGAAYGGAAAGGAAAGGAAA	GGAAA	1	M0	C1	rs202354381	7	C/T	build=137					Chr_3R	agagagagaaagagagagagagaNagagagagagagagagagagagagagagagagaga	AG	2	M1	C1	rs3243046rs=3243046	24	-/A/G	build=113
Chr_3R	GTGTGTGTRTGTGTGTGTGTGTGTG	GT	1	M1	C1	rs202354489	9	A/G	build=137					Chr_3R	gatcgtgatcgtgatcgtNaacgtgatcgtgaacgtgagcgtgat	GATCGT	4	M1	C1	rs3243202rs=3243202	19	-/G	build=106
Chr_3R	TTATTTWTTTATTTATTTATTT	TTTA	1	M1	C1	rs202354742	7	A/T	build=137					Chr_3R	gatcgtgatcgtgatcgtgNacgtgatcgtgaacgtgagcgtgat	GATCGT	4	M1	C1	rs3243203rs=3243203	20	-/A	build=106
Chr_3R	GGAATTGGAATTGGTATTGGAATTGGMATTGGAATTGGAATTGGAAT	ATTGGA	2	M0	C1	rs202354954	27	A/C	build=137					Chr_3R	gatcgtgatcgtgatcgtgaNcgtgatcgtgaacgtgagcgtgat	GATCGT	3	M1	C1	rs3243204rs=3243204	21	-/A	build=106
Chr_3R	ATATATATATACAATACATATATATATATATRTATATATATACATATATA	AT	5	M0	C0	rs202355607	32	A/G	build=137					Chr_3R	attattattattattattattattattattattattattattattatcattattattataattattattattattattattattattattattattWttattattattattattattattattattatttttattattattattat	ATT	4	M1	C1	rs3243660rs=3243660	97	A/T	build=106
Chr_3R	AGATAGATAGATAGTTAGAGAGATAGATAGAGAGATAGATCGATAGATAGATAGATAGATAGATAGATAGATAGATAGATAGATAGATAGATAGADAGATAGATAGATAGATAGATAGATAGAAAGAAAGATAGATAGATAGAT	AGAT	7	M1	C0	rs202355737	96	A/G/T	build=137					Chr_3R	tattattattattattatcattattattataattattattattattattattattattattattatttttattattattattattattattattattattWttattattattattat	TAT	4	M1	C0	rs3243662rs=3243662	101	A/T	build=106
Chr_3R	CGACGRCGACGACGACGACGAC	CGA	1	M0	C1	rs202356997	6	A/G	build=137					Chr_3R	attattattattattatYaatattattactattatta	ATT	3	M1	C1	rs3243671rs=3243671	18	C/T	build=106
Chr_3R	TGTGTGTGYGTGTGTGTGTGTGTGT	TG	1	M1	C1	rs202358215	9	C/T	build=137					Chr_3R	attattattattattatcaatattattaYtattatta	ATT	3	M1	C1	rs3243701rs=3243701	29	C/T	build=106
Chr_3R	CACACACACACACACWCACACACACACACAC	CA	1	M0	C1	rs202359849	16	A/T	build=137					Chr_3R	acacacacacacacacacacacacacacacacacacacacacacacacacacacacacacacacacacacacacacacacatgcacacacacacacacaYacacacacacacacacacaaacacaaacaca	AC	5	M0	C1	rs3244632rs=3244632	100	C/T	build=106
Chr_3R	AAAAAAAAAAAAWATAAAAAAAAAAAA	A	2	M1	C0	rs202360718	13	A/T	build=137					Chr_3R	ataataataaaMtaataataatataaataatataataataata	ATA	5	M0	C1	rs3244704rs=3244704	12	A/C	build=113
Chr_3R	CACACACACACACWCACACACACACACAC	CA	1	M0	C1	rs202361831	14	A/T	build=137					Chr_3R	atttaNttatttatttatttatttatttatttatttatttatttatttatttatttatttatttatttatttatttattta	TTAT	1	M1	C1	rs3246675rs=3246675	6	-/T	build=106
Chr_3R	ATAAATAAATAAATTAAMTAAATAAAT	ATAA	2	M0	C1	rs202363038	18	A/C	build=137					Chr_3R	atttatNtatttatttatttatttatttatttatttatttatttatttatttatttatttatttatttatttatttattta	TATT	1	M1	C1	rs3246676rs=3246676	7	-/T	build=106
Chr_3R	AAAAAAATAAAAAAAAAATMAAAAAAAAAAAAAATAAAAAAAATAAAAAAAAAAAAAAAAAAA	A	5	M0	C0	rs202366349	20	A/C	build=137					Chr_3R	atttattNatttatttatttatttatttatttatttatttatttatttatttatttatttatttatttatttatttattta	ATTT	1	M1	C1	rs3246677rs=3246677	8	-/T	build=106
Chr_3R	GCCGCCGCCGCCGYCGCCGCCG	GCC	1	M0	C1	rs202366451	14	C/T	build=137					Chr_3R	tgtgtggtgtttgtgtgNgtgtgtgtgtgtgtgtgt	GT	3	M0	C0	rs3247342rs=3247342	18	-/C	build=106
Chr_3R	AGAGAAAGAGAGAGAGAAAGAGAKAGAGAAAGAGAGAGAGAGAGAGA	AG	4	M0	C1	rs202368048	24	G/T	build=137					Chr_3R	tgtgtggtgtNtgtgtgcgtgtgtgtgtgtgtgtgt	GT	3	M0	C0	rs3247346rs=3247346	11	-/T	build=106
Chr_3R	TGTGTGTGTGTGTGTGTKTGTGTGTGTGTGT	TG	1	M0	C1	rs202368478	18	G/T	build=137					Chr_3R	ttatttatttRtttatttacttatttatttattaaattatttattt	TTAT	4	M0	C1	rs3247532rs=3247532	11	A/G	build=113
Chr_3R	GTGTGTGYGTGTGTGTGTGTGTGTGTG	GT	1	M1	C1	rs202368563	8	C/T	build=137					Chr_3R	ttatttatttatttRtttacttatttatttatt	TTAT	2	M0	C1	rs3247533rs=3247533	15	A/G	build=113
Chr_3R	ATAAACATAAACATAAACWTAAAC	ATAAAC	1	M0	C0	rs202370547	19	A/T	build=137					Chr_3R	agagagagagagaKagagagagagagagagagag	AG	1	M0	C0	rs3248496rs=3248496	14	G/T	build=106
Chr_3R	CGAAACGAARCGAAACGAAACGAAA	CGAAA	1	M0	C0	rs202370953	10	A/G	build=137					Chr_3R	atatagatataatatatatatatatatatatatatatatatatatatatatatatatataWatatatata	AT	3	M1	C0	rs3248802rs=3248802	61	A/T	build=106
Chr_3R	GTGTGCGTGTGTGHGTGTGTGTGTGTG	GT	2	M1	C1	rs202374495	14	A/C/T	build=137					Chr_3R	atatagatataatatatatatatatatatatatatatatatatatatatatatatatatMtatatatata	AT	3	M0	C0	rs3248805rs=3248805	60	A/C	build=106
Chr_3R	ATATATATATATATSTATATATAT	AT	1	M0	C0	rs202376107	15	C/G	build=137					Chr_3R	atatagatataatatatatatatatatatatatatatatatatatatatatatatatNtatatatatata	AT	3	M1	C0	rs3248807rs=3248807	58	-/A	build=106
Chr_3R	TTTTTTTTTTTTTTKTTTTGTTTTTTT	T	2	M1	C0	rs202376774	15	G/T	build=137					Chr_3R	atatagatataatatatatatatatatatatatatatatatatatatatatataWatatatatatatata	AT	3	M1	C0	rs3248809rs=3248809	55	A/T	build=106
Chr_3R	TTTTTWTTTTTTTTTTTTTTT	T	1	M1	C0	rs202378016	6	A/T	build=137					Chr_3R	atatagatataatatatatatatatatatatatatatatatatatatatataNatatatatatatatata	AT	3	M1	C0	rs3248811rs=3248811	53	-/T	build=106
Chr_3R	ATCTGTATCTGTATCTGTATCTGTATCTGHATCTGCATCTGT	ATCTGT	2	M1	C0	rs202378084	30	A/C/T	build=137					Chr_3R	atatagatataatatatatatatatatatatatatatatatatatatataNatatatatatatatatata	AT	3	M1	C0	rs3248813rs=3248813	51	-/T	build=106
Chr_3R	ACACACACACACAYACACACACAC	AC	1	M0	C0	rs202378555	14	C/T	build=137					Chr_3R	atatagatataatatatatatatatatatatatatatatatatatataNatatatatatatatatatata	AT	3	M1	C0	rs3248815rs=3248815	49	-/T	build=106
Chr_3R	TATATATATATATATATATATATATATATATATATAKATATATATA	TA	1	M1	C0	rs202379631	37	G/T	build=137					Chr_3R	atatagatataatatatatatatatatatatatatatatatatataKatatatatatatatatatatata	AT	3	M1	C0	rs3248816rs=3248816	47	G/T	build=106
Chr_3R	ATATATATATATDTATATATATATAT	AT	1	M0	C0	rs202381116	13	A/G/T	build=137					Chr_3R	atatagatataatatatatatatatatatatatatatatatatatNtatatatatatatatatatatata	AT	3	M1	C0	rs3248817rs=3248817	46	-/A	build=106
Chr_3R	AAAAAAAAAAAAAAAAMAAAAAAA	A	1	M0	C0	rs202382386	17	A/C	build=137					Chr_3R	gagagtgagagagagacagagagagacMgagagagagagagagagagagagagagcgagagagagagagagagaga	GA	5	M0	C0	rs3249124rs=3249124	28	A/C	build=106
Chr_3R	ATATATATATATATATATATATATATATATATATRTATATATATATAT	AT	1	M0	C0	rs202382597	35	A/G	build=137					Chr_3R	aagaagaagaagaagRagaagaa	AAG	1	M0	C1	rs3249497rs=3249497	16	A/G	build=106
Chr_3R	GCTGCTGTTGCTGATGCTGCTGCTGCTGATGCTGCTGCTGCTGTTGCTGATGCTGMTGCTGCTGATGCTG	TGC	7	M1	C1	rs202382921	56	A/C	build=137					Chr_3R	ctctctctttctctctctctctcNttctctctctctctctctctctctctctctctctctctctctctctctc	CT	3	M1	C1	rs3250858rs=3250858	24	-/T	build=106
Chr_3R	AGAGASAGAGAGAGAGAGAGAGAGAGAGAGAGA	AG	1	M1	C1	rs202385318	6	C/G	build=137					Chr_3R	ctctctctttctctctctctctNtttctctctctctctctctctctctctctctctctctctctctctctctc	CT	3	M1	C1	rs3250859rs=3250859	23	-/C	build=106
Chr_3R	GTGTGTGTGTGSTGTGTGTGTGT	GT	1	M0	C1	rs202385584	12	C/G	build=137					Chr_3R	acacacacacacaSacacacacac	AC	1	M0	C0	rs3251068rs=3251068	14	C/G	build=106
Chr_3R	TTTTTTTTTTTTTTTTKTTTTTTTTTT	T	1	M1	C0	rs202386414	17	G/T	build=137					Chr_3R	attatattttagtatattatattatattatattttattatattataataYattatatt	TATAT	5	M1	C1	rs3251412rs=3251412	50	C/T	build=113
Chr_3R	CTCTCKCTCTCTCTCTCTCTCT	CT	1	M1	C0	rs202387669	6	G/T	build=137					Chr_3R	atatatgtatatatatatatatatatatatatatatatatatatatatatatatatatatatatatatatatatatatatatatatatatatatatataYatatatatatatatatatatatatatat	TA	2	M1	C0	rs3251872rs=3251872	100	C/T	build=106
Chr_3R	TGTTGTTGTTGTTGTTGTTGTYGTTGTTGTTG	TGT	1	M1	C1	rs202388651	22	C/T	build=137					Chr_3R	tctctcctctctctctctctctctNtctctctctctctctctctct	CT	2	M1	C0	rs3254919rs=3254919	25	-/C	build=106
Chr_3R	TTTTTTKTTTTTTTTTTTTTTTTTT	T	1	M1	C0	rs202388937	7	G/T	build=137					Chr_3R	tctctcctctctctctctctctctctctctNtctctctctctctct	CT	2	M1	C0	rs3254920rs=3254920	31	-/C	build=106
Chr_3R	CACACATACACACACACACATACACACACACACACACRTACACACACACACACACACACACACACACACACACACACACACACACACAC	AC	4	M0	C1	rs202389073	38	A/G	build=137					Chr_3R	gtgtgtgtgtRtatgtgtgtgtgtgtgtgtgtatgtgt	GT	3	M1	C0	rs3255367rs=3255367	11	A/G	build=106
Chr_3R	TGCTGCTGCTGCTGCYGCTGCTG	TGC	1	M1	C1	rs202389749	16	C/T	build=137					Chr_3R	tctctctcactctctctctctctctctcKctctctc	TC	2	M1	C0	rs3255390rs=3255390	29	G/T	build=106
Chr_3R	CTCTCTCTCTCHCTCTCTCTCTCTCTCTCTCTTTCTCT	CT	2	M0	C0	rs202391261	12	A/C/T	build=137					Chr_3R	acaacaacaacaacaacaacaaNaacaa	ACA	1	M1	C1	rs3256077rs=3256077	23	-/C	build=106
Chr_3R	GTGTGTGTGTGTGTGTKTGTGTG	GT	1	M0	C1	rs202392278	17	G/T	build=137					Chr_3R	acacaYacacacacacacacaca	AC	1	M0	C1	rs3256536rs=3256536	6	C/T	build=106
Chr_3R	TTTTTTTYTTTTTTTTTTTTTTTTTT	T	1	M1	C0	rs202392580	8	C/T	build=137					Chr_3R	cacacacacacacacacacWcacacacacacacacacac	CA	1	M0	C1	rs3258422rs=3258422	20	A/T	build=106
Chr_3R	CAGCAGCAGCAGCAGYAGCAGCAACATCAGCAGCAGCAGCA	CAG	3	M0	C1	rs202393586	16	C/T	build=137					Chr_3R	ctctctctctctctctctctctctctctctctctctctctcNatctctctatctctctctctctctatctct	CT	4	M1	C0	rs3259474rs=3259474	42	-/T	build=106
Chr_3R	TATATATATATATRTATATATATGTAAATATATGTATATAT	TA	4	M1	C1	rs202394083	14	A/G	build=137					Chr_3R	ctctctctctctctctctctctctctctctctctctctctNtatctctctatctctctctctctctatctct	CT	4	M1	C0	rs3259475rs=3259475	41	-/C	build=106
Chr_3R	CACACACACACACACACAYACACACACATACACAC	CA	2	M1	C1	rs202394961	19	C/T	build=137					Chr_3R	gagagagagagagagagaRagagagagagggagagggagagagagag	GA	3	M1	C1	rs3260302rs=3260302	19	A/G	build=113
Chr_3R	AAAAAAAAAAAAAAAAAAAAAAMAAAAAAA	A	1	M0	C0	rs202395103	23	A/C	build=137					Chr_3R	GCTGGCTGRCTGGCTGGCTGGCT	CTGG	1	M1	C1	rs3261080rs=3261080	9	A/G	build=106
Chr_3R	TGTTGTTRTTGTTGTTGTTGTTGTTGTT	TTG	1	M1	C1	rs202395533	8	A/G	build=137					Chr_3R	ctctctctctctctctctYtctct	CT	1	M0	C0	rs3272925rs=3272925	19	C/T	build=106
Chr_3R	TTATTATTATTMTTATTATTCTTATTATTATTATTATT	TTA	2	M1	C1	rs202395658	12	A/C	build=137					Chr_3R	ctctctctctctStctctctctct	CT	1	M0	C0	rs3272927rs=3272927	13	C/G	build=106
Chr_3R	CAGCAGCAGCAGTAGCAGCAGYAGCAGCAGCAGCAGCATGCAGCAGCA	CAG	3	M1	C0	rs202396591	22	C/T	build=137					Chr_3R	ctctctctctcNctctctctctct	CT	1	M1	C0	rs3272929rs=3272929	12	-/T	build=106
Chr_3R	TATATATATATATATATATATATATATATATMTATATATATATATA	TA	1	M0	C0	rs202397579	32	A/C	build=137					Chr_3R	ctctctctctYtctctctctctct	CT	1	M0	C0	rs3272930rs=3272930	11	C/T	build=106
Chr_3R	ACACACACACACACACACACACACACACRCACAC	AC	1	M0	C0	rs202398617	29	A/G	build=137					Chr_3R	tgctgctgcRgttgctgatgctgctgctgctgct	TGC	3	M0	C1	rs3272976rs=3272976	10	A/G	build=113
Chr_3R	ATATATATATWTATATATATATATATTTATATAT	AT	2	M1	C0	rs202399973	11	A/T	build=137					Chr_3R	acacacacacWcacacacacacacacacac	AC	1	M0	C0	rs3273847rs=3273847	11	A/T	build=106
Chr_3R	ATATATATATATATATATATATATATWTATATATATATATATATATATATATATA	AT	1	M0	C1	rs202400335	27	A/T	build=137					Chr_3R	gtgtgtgtgtgtWtgtgtgtg	GT	1	M0	C1	rs3274012rs=3274012	13	A/T	build=106
Chr_3R	TCGGTMGGTCGGTCGGTCGGTCGG	GGTC	1	M1	C0	rs202401752	6	A/C	build=137					Chr_3R	GTGGTGGTGGTGKTGGTGGTG	GTG	1	M0	C0	rs3274281rs=3274281	13	G/T	build=106
Chr_3R	AAAAAAAARAAAAAAAAAAAA	A	1	M0	C0	rs202402481	9	A/G	build=137					Chr_3R	acacacacacacacacNcacacacacacacacacacacacacacacacacacacacacaca	AC	1	M1	C1	rs3276445rs=3276445	17	-/A	build=106
Chr_3R	CAGCAGCAGCAGCAGCAGYAGCAGCAGCA	CAG	1	M0	C1	rs202402708	19	C/T	build=137					Chr_3R	acacacacacacacacaNacacacacacacacacacacacacacacacacacacacacaca	AC	1	M1	C1	rs3276446rs=3276446	18	-/C	build=106
Chr_3R	AAAAAAAAAAAARAAAAAAAAAA	A	1	M0	C0	rs202402843	13	A/G	build=137					Chr_3R	acacacacacacacacacaNacacacacacacacacacacacacacacacacacacacaca	AC	1	M1	C1	rs3276447rs=3276447	20	-/C	build=106
Chr_3R	ATCGAATYGAATCGAATCGAATC	GAATC	1	M0	C1	rs202406666	8	C/T	build=137					Chr_3R	cgtcgtcgNtcgtcgtcgtcgctcgtggtcgtc	TCG	3	M1	C0	rs3277046rs=3277046	9	-/C	build=106
Chr_3R	TTATTTATTTATTTATTTATTTATTTATTTATTTATTTATTTATTTATTTATTTATTTATTTATTTATTTATTTATTTATTTATTTATTTATTTATTTATKTATTTATTTATTTATTTATTTATTTATTTATTTATTTATTTATTTATTTATTTATTTATTTATTTATTTATTTATTTATTTATTTATTTATTCATTTATT	TTAT	2	M1	C1	rs202407111	101	G/T	build=137					Chr_3R	agagagagagagagagagagcgagagagaaaNagagagagagagagagagagagagagagagagagagagagagagagagagagagagagagagagag	AG	3	M1	C0	rs3277056rs=3277056	32	-/G	build=106
Chr_3R	AGAGACAGAGAGAGAGAGMGAGAGAGAGAGAGA	AG	2	M0	C1	rs202407196	19	A/C	build=137					Chr_3R	cgtcgtcgctcgtcgtcgtcgNtcgtggtcgtc	TCG	3	M1	C0	rs3277066rs=3277066	22	-/C	build=106
Chr_3R	TTTTTTTTTTTTWTTTTTTTTTTTTT	T	1	M1	C0	rs202407595	13	A/T	build=137					Chr_3R	cacacacacaYacacacacacacac	CA	1	M0	C1	rs3277304rs=3277304	11	C/T	build=106
Chr_3R	GCTGCTGCTGCTGCTGCKGCTGCTGCTGCTGCTGCTGCTG	GCT	1	M1	C1	rs202410161	18	G/T	build=137					Chr_3R	tgtgtgtgtStgtgtgtgtgt	TG	1	M1	C1	rs3277597rs=3277597	10	C/G	build=106
Chr_3R	TACTACTASTACTACTACTACTACTACTA	TAC	1	M0	C1	rs202412755	9	C/G	build=137					Chr_3R	cacacacacacRcacacacacacac	CA	1	M0	C1	rs3277878rs=3277878	12	A/G	build=106
Chr_3R	AAAAAAAWAAAAATAAAAAAACAAAAAAAAAAA	A	3	M1	C0	rs202413403	8	A/T	build=137					Chr_3R	tctctNtctctctctctctctctct	TC	1	M1	C1	rs3278162rs=3278162	6	-/C	build=106
Chr_3R	GTATTTGTATTGRTATTGGTATTGGTATTGGTATTGGTATTGGTATTGGTATTGGTATTGGTATTGG	TATTGG	2	M1	C1	rs202414908	13	A/G	build=137					Chr_3R	ATGGATGGATGRATGGATGGATGG	ATGG	1	M1	C0	rs3278202rs=3278202	12	A/G	build=106
Chr_3R	GTATGGTWTGGTATGGTATGGTAT	TGGTA	1	M0	C1	rs202417833	8	A/T	build=137					Chr_3R	gagagagagagaaagagagagaRagagag	GA	2	M1	C1	rs3278422rs=3278422	23	A/G	build=106
Chr_3R	ACTGACTGACTGACTGACTGCCTGAATGACTSACTGACTAACTGA	ACTG	4	M1	C1	rs202418271	32	C/G	build=137					Chr_3R	CAACARACAACAACAACAACA	ACA	1	M0	C0	rs3279173rs=3279173	6	A/G	build=106
Chr_3R	TTTTTYTTTTTTTTTTTTTTTTTT	T	1	M1	C0	rs202418817	6	C/T	build=137					Chr_3R	tgctgctgttgctgctggctgctgctgctgctNctgctgctgcttctgctg	GCT	4	M1	C0	rs3279566rs=3279566	33	-/G	build=106
Chr_3R	TCTCTCTCTMTCTCTCTCCCTCTCTCT	TC	2	M1	C1	rs202419476	10	A/C	build=137					Chr_3R	tgctgctgttgctgctggctgctgctgctgNtgctgctgctgcttctgctg	GCT	4	M1	C0	rs3279568rs=3279568	31	-/C	build=106
Chr_3R	CTCTCTCTCTCTCTCTCYCTCTCTCTCTCTGCCTCTCTCTCTCT	CT	3	M1	C0	rs202420227	18	C/T	build=137					Chr_3R	tgctgctgttgctgctggctgctgctgctNctgctgctgctgcttctgctg	GCT	4	M1	C0	rs3279571rs=3279571	30	-/G	build=106
Chr_3R	ACACACACACAYACACACACACACACACACAGCACAC	AC	2	M0	C1	rs202422848	12	C/T	build=137					Chr_3R	tgctgctgttgctgctgNctgctgctgctgctgctgctgctgcttctgctg	CTG	3	M0	C0	rs3279575rs=3279575	18	-/G	build=106
Chr_3R	TATATATATATATATATAYATATATAATATAATATA	TA	3	M1	C0	rs202423470	19	C/T	build=137					Chr_3R	agcagcaacagcagcgNcagcagcagcagcag	CAG	3	M0	C1	rs3280656rs=3280656	17	-/G	build=106
Chr_3R	GCAGCAGCAGCAGCAGCAACAGCARCAGCAACAGCAACAGCA	GCA	4	M1	C0	rs202424678	25	A/G	build=137					Chr_3R	gagagagagagagagaNagagaga	GA	1	M0	C0	rs3281356rs=3281356	17	-/A	build=106
Chr_3R	GTGTGTGTGTRTGTGTGTGTGTGTGTGTG	GT	1	M1	C1	rs202427685	11	A/G	build=137					Chr_3R	tctctctcNctctctctctctctc	TC	1	M0	C0	rs3281375rs=3281375	9	-/C	build=106
Chr_3R	ATGATGATGATGATGATGATGATGHTGATG	ATG	1	M0	C0	rs202428444	25	A/C/T	build=137					Chr_3R	acacacacacacacacacacaMacacacacacacacactcacac	AC	2	M1	C0	rs3281433rs=3281433	22	A/C	build=106
Chr_3R	TAACTTAACTTAACTTAASTTAACTTAA	TAACT	1	M0	C1	rs202429690	19	C/G	build=137					Chr_3R	TGTTTGTTTGTTTGTYTGTTTG	TGTT	1	M1	C1	rs3282468rs=3282468	16	C/T	build=106
Chr_3R	AAAAAAAAAAAAAAAWAAAAAAAAAAAAAAAAAAAAAAAAAAA	A	1	M0	C0	rs202430915	16	A/T	build=137					Chr_3R	GCTGCNGCTGCTGCTGCTGCTG	GCT	1	M1	C1	rs3282671rs=3282671	6	-/T	build=106
Chr_3R	CAGCAGCAGCAGCARCAGCAACAGCAACAGCAGGAGCAGCTGCAGCAGC	CAG	5	M1	C1	rs202430917	15	A/G	build=137					Chr_3R	GCTGCTGNTGCTGCTGCTGCTG	TGC	1	M1	C1	rs3282674rs=3282674	8	-/C	build=106
Chr_3R	AGACAGTCAGACAGDCAGACAGACAGA	CAGA	2	M0	C1	rs202431383	15	A/G/T	build=137					Chr_3R	GCTGCTGCNGCTGCTGCTGCTG	GCT	1	M1	C1	rs3282677rs=3282677	9	-/T	build=106
Chr_3R	GTGTGTGTAGTGTGTGTKTGTGTGTGTGTGTGTGT	GT	2	M0	C1	rs202431385	18	G/T	build=137					Chr_3R	GCTGCTGCTGCTGMTGCTGCTG	GCT	1	M1	C1	rs3282680rs=3282680	14	A/C	build=106
Chr_3R	TTTTTTTTTTTTKTTTTTTTTTTTT	T	1	M1	C0	rs202432353	13	G/T	build=137					Chr_3R	tctctctctctNtctctctctc	TC	1	M1	C0	rs3282906rs=3282906	12	-/C	build=106
Chr_3R	TTTTTTTTTTTTTTTYTTTTTTTTTTTT	T	1	M1	C0	rs202433555	16	C/T	build=137					Chr_3R	tctctctctctctNtctctctc	TC	1	M1	C0	rs3282911rs=3282911	14	-/C	build=106
Chr_3R	CCCGAKCCCGATCCCGAGCCCGAGCCCGAGCCCGATCCCGA	CCCGAG	3	M1	C1	rs202434617	6	G/T	build=137					Chr_3R	cacacacacacacWcacacac	CA	1	M0	C1	rs3283329rs=3283329	14	A/T	build=106
Chr_3R	TGCTGCTGCTRCTGCTGCTGTTGCTGC	TGC	2	M1	C0	rs202435155	11	A/G	build=137					Chr_3R	GCTGGCTGGYTGGCTGGCTGGCTG	TGGC	1	M0	C0	rs3284164rs=3284164	10	C/T	build=106
Chr_3R	GAGAGAGMGAGAGAGAGAGAGAG	GA	1	M0	C1	rs202435766	8	A/C	build=137					Chr_3R	gtgtgtNtgtgtgtgggtgtgtgtgtgtgtg	TG	2	M1	C1	rs3284214rs=3284214	7	-/G	build=106
Chr_3R	TGTGTGTGCGTGYGTGTGTGTGTGTGTG	TG	2	M1	C0	rs202436809	13	C/T	build=137					Chr_3R	gtgtgtgtgtgtgtNggtgtgtgtgtgtgtg	GT	2	M0	C1	rs3284217rs=3284217	15	-/G	build=106
Chr_3R	GTCCGTSCGTCCGTCCGTCCG	CGTC	1	M0	C1	rs202438307	7	C/G	build=137					Chr_3R	gtgtgtgtgtgtgtgNgtgtgtgtgtgtgtg	GT	1	M0	C1	rs3284219rs=3284219	16	-/G	build=106
Chr_3R	TGCTGCTGCTGCTGCTGSTGCTGCTGCTG	TGC	1	M0	C1	rs202438940	18	C/G	build=137					Chr_3R	tggtggtggtggtgKtggtggtggt	TGG	1	M0	C1	rs3284237rs=3284237	15	G/T	build=106
Chr_3R	ATGATSATGATGATGATGATGATGATG	ATG	1	M1	C0	rs202443066	6	C/G	build=137					Chr_3R	tgctgctRctgctgctgctgctgctgctactactgctgctgct	CTG	3	M1	C1	rs3284527rs=3284527	8	A/G	build=106
Chr_3R	GATGATGAYGATGATGATGATGATGATGA	GAT	1	M1	C1	rs202443920	9	C/T	build=137					Chr_3R	tgctgctactgctgctgctgctgctgctRctactgctgctgct	CTG	3	M1	C1	rs3284529rs=3284529	29	A/G	build=106
Chr_3R	AACAAACAAACRAACAAACAAACAGACAAACGAACAAACAAA	AACA	3	M1	C1	rs202445126	12	A/G	build=137					Chr_3R	tgctgctactgctgctgctgctgctgctactRctgctgctgct	CTG	3	M1	C1	rs3284530rs=3284530	32	A/G	build=106
Chr_3R	TATATATATATATATATATATATATATATATATATATATRTATATATATATATATAATATA	TA	2	M0	C1	rs202446268	40	A/G	build=137					Chr_3R	ctgctgYtgctgctgctggtgctgctgctgctg	TGC	2	M0	C0	rs3284932rs=3284932	7	C/T	build=106
Chr_3R	ATATATATAWATATATATATATATAT	AT	1	M1	C0	rs202446737	10	A/T	build=137					Chr_3R	gtgtgtgtgtgtgtgtgtgtgtgWgtgtgt	GT	1	M1	C0	rs3285624rs=3285624	24	A/T	build=113
Chr_3R	CTCTCTCTCTMCCTCTCTCTCTCTCT	CT	2	M0	C0	rs202446849	11	A/C	build=137					Chr_3R	gtgtgtgtgtgtStgtgtgtg	GT	1	M1	C1	rs3286510rs=3286510	13	C/G	build=106
Chr_3R	AAAAAAACAAAMAAAAAAACAAAAAAAAAACAAAAAAAAAAAA	A	4	M1	C0	rs202447368	12	A/C	build=137					Chr_3R	tctctctctctctctctctaNctctctctctctctctctctc	TC	2	M0	C0	rs3286560rs=3286560	21	-/T	build=106
Chr_3R	TGATGATGATGATGATGATGATGATGATGATGAYGATGATGA	TGA	1	M1	C0	rs202449426	34	C/T	build=137					Chr_3R	tctctctctctctctctctatNtctctctctctctctctctc	TC	2	M1	C0	rs3286562rs=3286562	22	-/C	build=106
Chr_3R	CACACACACACACWCACACACACACACATACACAC	CA	2	M0	C1	rs202454151	14	A/T	build=137					Chr_3R	tctctctctctctctctctatctctctctctctcKctctctc	TC	2	M1	C0	rs3286564rs=3286564	35	G/T	build=106
Chr_3R	CACACTCACACACACWCACACACACACAC	CA	2	M1	C1	rs202455263	16	A/T	build=137					Chr_3R	tctctctctctctctctctatctctctctctctctcKctctc	TC	2	M1	C0	rs3286566rs=3286566	37	G/T	build=106
Chr_3R	CTCTCTCTCTCTSTCACTTTCTCTCTCTCTCTCTCTCT	CT	3	M0	C0	rs202455517	13	C/G	build=137					Chr_3R	tgtgtgtgtgWgtgtgtgtgtg	TG	1	M1	C0	rs3286596rs=3286596	11	A/T	build=106
Chr_3R	GCCCATGCCCATGCCCATGCCCATGCCCATGCCCATGMCCATGCCCATGCCCATGCCCATGCCCA	GCCCAT	1	M1	C1	rs202457981	38	A/C	build=137					Chr_3R	agagagaaagagagagagagagagagagagaRagagagagagagagagagagagagagagagagag	AG	2	M1	C0	rs3287155rs=3287155	32	A/G	build=106
Chr_3R	CCACATCCACATCACATCCACATCCACATCCACATCCHCATCCACATCCACATCCTCATCC	CACATC	3	M0	C1	rs202459143	38	A/C/T	build=137					Chr_3R	tgtgtgtgtgtRtgtgtgtgtgt	TG	1	M1	C1	rs3287265rs=3287265	12	A/G	build=106
Chr_3R	CATCCACAGCCACATYCACATCCACATCCACATCCACATCCACA	CACATC	2	M0	C1	rs202459506	16	C/T	build=137					Chr_3R	ctctctctctMtctctctctctctct	CT	1	M1	C0	rs3287632rs=3287632	11	A/C	build=106
Chr_3R	TGTTGTTGTTGTTGHTGTTGTTGTTGTTGTTG	TGT	1	M0	C1	rs202460204	15	A/C/T	build=137					Chr_3R	ctctctctctctctNtctctctctct	CT	1	M1	C0	rs3287635rs=3287635	15	-/C	build=106
Chr_3R	ATATATATATAWATATATATA	AT	1	M1	C1	rs202460978	12	A/T	build=137					Chr_3R	ctctctctctctctctNtctctctct	CT	1	M1	C0	rs3287638rs=3287638	17	-/C	build=106
Chr_3R	GTGTGTGTGTGTGTGTGTGWGTGTG	GT	1	M1	C1	rs202461505	20	A/T	build=137					Chr_3R	tcttcttcttcttcttcttcttcttcttcttcttcttcttcNtcttcttcttcttcttcttcttcttcttcttcttcttcttcttcttcttctttttcttct	TCT	2	M1	C0	rs3287781rs=3287781	42	-/T	build=106
Chr_3R	GTGTGTGTGTGTGYCTGTGTGTGTGTGTGT	GT	2	M0	C0	rs202462721	14	C/T	build=137					Chr_3R	tcttcttcttcttcttcttcttcttcttcttcttcttcttcttNttcttcttcttcttcttcttcttcttcttcttcttcttcttcttcttctttttcttct	TCT	2	M1	C0	rs3287784rs=3287784	44	-/C	build=106
Chr_3R	GTGTGTGYGTGTGTGTGTGTG	GT	1	M1	C1	rs202464165	8	C/T	build=137					Chr_3R	tcttcttcttcttcttcttcttcttcttcttcttcttcttcttcttNttcttcttcttcttcttcttcttcttcttcttcttcttcttcttctttttcttct	TCT	2	M1	C0	rs3287787rs=3287787	47	-/C	build=106
Chr_3R	GCAGCAGCAACAGCARCAGCAGCAGCA	GCA	2	M1	C0	rs202464418	16	A/G	build=137					Chr_3R	tcttcttcttcttcttcttcttcttcttcttcttcttcttcttcttcttNttcttcttcttcttcttcttcttcttcttcttcttcttcttctttttcttct	TCT	2	M1	C0	rs3287790rs=3287790	50	-/C	build=106
Chr_3R	AAAAAAAAAAAAAAAAAMAAAAA	A	1	M0	C0	rs202466112	18	A/C	build=137					Chr_3R	tcttcttcttcttcttcttcttcttcttcttcttcttcttcttcttcttctWcttcttcttcttcttcttcttcttcttcttcttcttcttctttttcttct	TCT	2	M1	C0	rs3287793rs=3287793	52	A/T	build=106
Chr_3R	GACTGACTGACTGACTGACTGACGGACTGACWGACTG	GACT	2	M1	C1	rs202467737	32	A/T	build=137					Chr_3R	tcttcttcttcttcttcttcttcttcttcttcttcttcttcttcttcttcttcNtcttcttcttcttcttcttcttcttcttcttcttcttctttttcttct	TCT	2	M1	C0	rs3287795rs=3287795	54	-/T	build=106
Chr_3R	ATATATATATATATATATATATATATATWTATATATAT	AT	1	M0	C0	rs202469163	29	A/T	build=137					Chr_3R	tcttcttcttcttcttcttcttcttcttcttcttcttcttcttcttcttcttctNcttcttcttcttcttcttcttcttcttcttcttcttctttttcttct	TCT	2	M1	C0	rs3287797rs=3287797	55	-/T	build=106
Chr_3R	ATATATATATACAATACATATATATATATATATATATATATAYATATATA	AT	4	M1	C0	rs202471330	43	C/T	build=137					Chr_3R	tcttcttcttcttcttcttcttcttcttcttcttcttcttcttcttcttcttcttcNtcttcttcttcttcttcttcttcttcttcttcttctttttcttct	TCT	2	M1	C0	rs3287811rs=3287811	57	-/T	build=106
Chr_3R	ATCATTATCATCATCATCCGCATCATCATCATCATCATTATCAKCATCATCATCATCATCATCA	ATC	5	M1	C1	rs202474377	44	G/T	build=137					Chr_3R	tcttcttcttcttcttcttcttcttcttcttcttcttcttcttcttcttcttcttcttcttcttcttcttcttcttcttNttcttcttcttctttttcttct	TCT	2	M1	C0	rs3287814rs=3287814	80	-/C	build=106
Chr_3R	TATATATATATATATATATATATATATATATATRTATATATATATA	TA	1	M0	C0	rs202474545	34	A/G	build=137					Chr_3R	tcttcttcttcttcttcttcttcttcttcttcttcttcttcttcttcttcttcttcttcttcttcttcttcttcttcttctNcttcttcttctttttcttct	TCT	2	M1	C0	rs3287817rs=3287817	82	-/T	build=106
Chr_3R	ACTGACTGACTGACTGAYTGACTGATTGACTAACTGACTGACTGACTGACTGACTG	ACTG	3	M1	C0	rs202474959	18	C/T	build=137					Chr_3R	tcttcttcttcttcttcttcttcttcttcttcttcttcttcttcttcttcttcttcttcttcttcttcttcttcttcttcttNttcttcttctttttcttct	TCT	2	M1	C0	rs3287820rs=3287820	83	-/C	build=106
Chr_3R	CTGCTGCTGCTGCTGTTGCTGCTGCTGCTGCTGCTGCTGCTGCTGTTGTTGTTGCTGCTGCTGSTGCTG	CTG	5	M0	C0	rs202475136	64	C/G	build=137					Chr_3R	tcttcttcttcttcttcttcttcttcttcttcttcttcttcttcttcttcttcttcttcttcttcttcttcttcttcttcttcttcttcNtctttttcttct	TCT	2	M1	C0	rs3287823rs=3287823	90	-/T	build=106
Chr_3R	GGATTCGGATTMGGATTCGGATTCGGATTCGG	GGATTC	1	M1	C1	rs202475588	12	A/C	build=137					Chr_3R	tcttcttcttcttcttcttcttcttcttcttcttcttcttcttcttcttcttcttcttcttcttcttcttcttcttcttcttcttcttctNctttttcttct	TCT	2	M1	C0	rs3287826rs=3287826	91	-/T	build=106
Chr_3R	TTTTTBTTTTTTTTTTTTTTTTT	T	1	M0	C0	rs202475919	6	C/G/T	build=137					Chr_3R	tcttcttcttcttcttcttcttcttcttcttcttcttcttcttcttcttcttcttcttcttcttcttcttcttcttcttcttcttcttcttcttNttcttct	TCT	1	M0	C0	rs3287834rs=3287834	95	-/T	build=106
Chr_3R	CTGCTGCTGWTGCTGTTGCTGCTGATGCTGCTGCTGC	CTG	3	M1	C1	rs202476327	10	A/T	build=137					Chr_3R	AGCAGCAGCAGCAGCASCAGCA	AGC	1	M1	C1	rs3288881rs=3288881	17	C/G	build=106
Chr_3R	TTATTATTATTMTTATTATTTATTATTATT	TTA	2	M0	C0	rs202479524	12	A/C	build=137					Chr_3R	tgctgctgctgYtgctgctgctgttgttgctgctg	TGC	3	M1	C1	rs3288913rs=3288913	12	C/T	build=106
Chr_3R	TTTTTTTTTTTTTKTTTTTTT	T	1	M1	C0	rs202480662	14	G/T	build=137					Chr_3R	tgctgctgctgNtgctgctgctgctgttgctgctgctgctg	TGC	2	M1	C1	rs3288917rs=3288917	12	-/C	build=106
Chr_3R	CGTTCGTTCGTTCGTTTGTTYCTTCGTTCGTTCG	CGTT	3	M1	C1	rs202485793	21	C/T	build=137					Chr_3R	tgctgctgctgctNctgctgctgctgttgctgctgctgctg	TGC	2	M1	C1	rs3288918rs=3288918	14	-/G	build=106
Chr_3R	TGCTGYTGCTGCTGCTGCTGC	TGC	1	M0	C0	rs202485910	6	C/T	build=137					Chr_3R	tgctgctgctgctgNtgctgctgctgttgctgctgctgctg	TGC	2	M1	C1	rs3288920rs=3288920	15	-/C	build=106
Chr_3R	GTGTGTGTGKTGTGTGTGTGTGTG	GT	1	M0	C0	rs202487025	10	G/T	build=137					Chr_3R	tgctgctgctgctgctgctgNtgctgttgctgctgctgctg	TGC	2	M1	C1	rs3288922rs=3288922	21	-/C	build=106
Chr_3R	TGCTGCGGCTGCTGCTGCYGCTGCTGCCGCTGCT	GCT	3	M1	C1	rs202492926	19	C/T	build=137					Chr_3R	tgctgctgctgctgctgctgctNctgttgctgctgctgctg	TGC	2	M1	C1	rs3288924rs=3288924	23	-/G	build=106
Chr_3R	TTTTTTTTTTTTKTTTTTTTT	T	1	M1	C0	rs202493044	13	G/T	build=137					Chr_3R	tgctgctgctgctgctgctgctgNtgttgctgctgctgctg	TGC	2	M1	C1	rs3288925rs=3288925	24	-/C	build=106
Chr_3R	ATTATTATTATTATTATTACTATTATTATTATTATCATTATTATTATTATTATTATTATTATTATTATTAATATTATTATTATTATTATTATTATTATTAKTATTATTATTATTATTATTATTATTATTATTATTATTATTATTATTATTATTACTATTATTATTATTATCATTATTATTATTATTATTATTATTATTATT	ATT	6	M1	C0	rs202494540	101	G/T	build=137					Chr_3R	catcatcatcatcatcatcgtcatcRtcatc	CAT	2	M1	C1	rs3289096rs=3289096	26	A/G	build=113
Chr_3R	GCTGCTGCTGTTKCTGCTGCTGCTGCT	GCT	2	M0	C0	rs202494651	13	G/T	build=137					Chr_3R	tctctctctctctctctNtctctctctctctctctctctctctctctctctc	TC	1	M1	C0	rs3289192rs=3289192	18	-/C	build=106
Chr_3R	TTTTTTTTTTYTTTTTTTTTT	T	1	M1	C0	rs202494865	11	C/T	build=137					Chr_3R	tctctctctctctNtctctctctctctctctctctctctctctctctctctc	TC	1	M1	C0	rs3289194rs=3289194	14	-/C	build=106
Chr_3R	TTTATTTATTTATTTATTTATTTATKTATTTATTT	TTTA	1	M1	C1	rs202494950	26	G/T	build=137					Chr_3R	agagagagagagagagagagagagagRgagagagagagagagagagagagagagagagagagagagagagagagagagagagagagagcgagaga	AG	2	M0	C1	rs3290300rs=3290300	27	A/G	build=106
Chr_3R	TTTTTKTTTTTTTTTTTTTTTTT	T	1	M1	C0	rs202499361	6	G/T	build=137					Chr_3R	ttgttgttgttgttgctgYtgttgttg	TTG	2	M1	C0	rs3290485rs=3290485	19	C/T	build=106
Chr_3R	TTTTTTTTTTTTTTTTTTTTKTTTTTTTT	T	1	M1	C0	rs202499530	21	G/T	build=137					Chr_3R	ctgctgctgctgcNgcgcttgctgctgttgctgctgctg	TGC	4	M1	C0	rs3290491rs=3290491	14	-/T	build=106
Chr_3R	ATTATTATTATTATTATTATTATTATTATTATTATTATTATTATTATTATTATTRTTATTATTATTATTATTATTATTATTATTATTATTATTATTATTATTATTATTATTATTATTATTATTATTATTATTATTATTATTATTATTATTATTAT	ATT	1	M0	C1	rs202501945	55	A/G	build=137					Chr_3R	ctgctgctgctgctgcgcNtgctgctgttgctgctgctg	CTG	3	M0	C0	rs3290494rs=3290494	19	-/T	build=106
Chr_3R	ATTATTATTWTTATTATTATTATATATTAT	ATT	2	M0	C0	rs202502465	10	A/T	build=137					Chr_3R	agagagagagagagagagagNgagagagagag	AG	1	M1	C0	rs3290507rs=3290507	21	-/A	build=106
Chr_3R	GTATCWGTATCTGTATCTGTATCTGTATCTGTA	GTATCT	1	M1	C1	rs202502944	6	A/T	build=137					Chr_3R	ctgctgctgctgctgcgcttgctgctgYtgctgctgctg	CTG	3	M0	C0	rs3290508rs=3290508	28	C/T	build=113
Chr_3R	CAGAATCAGAATCARAATCAGAATCAGAATCAGAATCAG	AATCAG	1	M1	C1	rs202503123	15	A/G	build=137					Chr_3R	tgctgctgttgctgYtgctgctgctgctgctgctg	TGC	2	M1	C1	rs3290650rs=3290650	15	C/T	build=106
Chr_3R	TGTCCCTGTCCCTGTCCCTGTCCCTGTCCHTGTCCCTGTATCTATCCCTGTCCCTGTCC	TGTCCC	4	M1	C1	rs202505053	30	A/C/T	build=137					Chr_3R	agagagagagagagagagagagNgagagagag	AG	1	M1	C0	rs3290874rs=3290874	23	-/A	build=106
Chr_3R	AAAAAAAAAAAAAARACAAAAAAAAAA	A	2	M0	C0	rs202506882	15	A/G	build=137					Chr_3R	tgctgctgcNgctgctgctgctg	TGC	1	M0	C1	rs3290957rs=3290957	10	-/C	build=106
Chr_3R	TTTATTTATTTATTTATTTATTTATTTATTTATTTATTTATTTATTTATTTATTTATTTATTTATTTATTTATTTATTTATTTATTTATTTATTTATTTAWTTATTTATTTATTTATTTATTTATTTATTTATTTATTTATTTATTTATTTATTTATTTATTTATTTATTTATTTATTTATTTATTTATTTATTTATTTAT	TTTA	1	M1	C1	rs202508170	101	A/T	build=137					Chr_3R	TGCTGCTGCTGCTGCTGNTGCTG	TGC	1	M1	C1	rs3291450rs=3291450	18	-/C/T	build=113
Chr_3R	ATATATATATATATATATATAKATATATATATATATATATATATATGTACATATATAT	AT	3	M1	C0	rs202508829	22	G/T	build=137					Chr_3R	agagagagagagagaNggagagagagagagagagagagagagagagagagaga	AG	2	M0	C1	rs3291813rs=3291813	16	-/G	build=106
Chr_3R	GCAGCAGCARCAGCAGCAGCAACAGCA	GCA	2	M1	C0	rs202508919	10	A/G	build=137					Chr_3R	agagagagagagagagRgagagagagagagagagagagagagagagagagaga	AG	1	M0	C1	rs3291814rs=3291814	17	A/G	build=106
Chr_3R	TACTACTACTACTACTACTAMTACTACTA	TAC	1	M1	C1	rs202510197	21	A/C	build=137					Chr_3R	acacacacacacacaYacacacgcacac	AC	2	M0	C0	rs3291834rs=3291834	16	C/T	build=106
Chr_3R	CTGACTGACTGGCTGRCTGGCTGACTGACTGACTG	CTGA	3	M1	C1	rs202510310	16	A/G	build=137					Chr_3R	cacacacacacacacacNacaca	CA	1	M0	C1	rs3292482rs=3292482	18	-/C	build=106
Chr_3R	CTACTACTWCTACTACTACTAC	CTA	1	M0	C1	rs202510617	9	A/T	build=137					Chr_3R	tctctctctctctctctctctctctctctctctctcNctctctctct	TC	1	M1	C1	rs3293847rs=3293847	37	-/T	build=106
Chr_3R	ATATATGTATATATATATATATATATATATATATATATATATATAWATATATATATATATATATATATATATA	TA	2	M1	C1	rs202510825	46	A/T	build=137					Chr_3R	tctctctctctctctctctctctctctctctcWctctctctctctct	TC	1	M1	C1	rs3293848rs=3293848	33	A/T	build=106
Chr_3R	GGCAAMGGCAACGGCAACGGCAACAGCAACAGCAAC	GGCAAC	3	M1	C0	rs202511081	6	A/C	build=137					Chr_3R	tctctctctctctctctctctctctctStctctctctctctctctct	TC	1	M0	C1	rs3293849rs=3293849	28	C/G	build=106
Chr_3R	TTATTTYATTTATTTGTTCATTTATTTACTTATTTATTTATTTATTTACTTTTTATTTACTTTTTTATTTATTTATTTACTTATTTTTTTATATATTTA	TTAT	11	M1	C1	rs202511761	7	C/T	build=137					Chr_3R	tctctctctctctctctctctctcWctctctctctctctctctctct	TC	1	M1	C1	rs3293850rs=3293850	25	A/T	build=106
Chr_3R	CATTTGCATTTGCATTTGCATTTGCATTTGCATTTGMATTTGCATTT	CATTTG	1	M1	C1	rs202512400	37	A/C	build=137					Chr_3R	tttgtttKtttgtttgtttgttt	TTTG	1	M1	C1	rs3293906rs=3293906	8	G/T	build=106
Chr_3R	ACACACACACACACWCACACACACAC	AC	1	M0	C0	rs202514512	15	A/T	build=137					Chr_3R	tgttgtagttggtgttgttgtagttgtWgttgttgtagttgttgtt	TGT	5	M1	C1	rs3294104rs=3294104	28	A/T	build=106
Chr_3R	GCTGCTGCTGCTGCTGCTGCTGCTGMTGCTGCTGCTGCTG	GCT	1	M1	C1	rs202515560	26	A/C	build=137					Chr_3R	cacacacacNtacacacacacacacacagacacacaaacaca	CA	4	M0	C0	rs3294542rs=3294542	10	-/A	build=106
Chr_3R	ATCTATATATCTATCTATCTATCTATCTATCTATCTATCTATCTATCTRTCTATCTATCTATCTATCTATGTATCTATCTATCTGTCTATC	TATC	4	M1	C1	rs202515702	49	A/G	build=137					Chr_3R	cacacacacaNacacacacacacacacagacacacaaacaca	CA	3	M0	C0	rs3294543rs=3294543	11	-/T	build=106
Chr_3R	CTCCTCCTCCTCCTYCCTCCCCCTCCT	CTC	2	M0	C0	rs202515731	15	C/T	build=137					Chr_3R	cacacacacatacacacWcacacacacagacacacaaacaca	CA	4	M0	C0	rs3294544rs=3294544	18	A/T	build=106
Chr_3R	AAAAAAAAAAAAAAHAAAAAAA	A	1	M0	C0	rs202518740	15	A/C/T	build=137					Chr_3R	gtgtgtgtgtRtgtgtgtgtg	GT	1	M1	C1	rs3294626rs=3294626	11	A/G	build=106
Chr_3R	TTGCTATTGCTTTTGCTTTTGCTTYTGCTT	TTGCTT	2	M1	C0	rs202519070	25	C/T	build=137					Chr_3R	ctctctctctYtctctctctctctctctctctctctctctctctctct	CT	1	M0	C0	rs3294864rs=3294864	11	C/T	build=106
Chr_3R	TGTGTGTGTGTGYGTGTGTGTGT	TG	1	M1	C1	rs202520101	13	C/T	build=137					Chr_3R	gaagaagaaaaaaaagaagaaNaagaagaagaagaagaagaagaa	GAA	3	M0	C0	rs3295209rs=3295209	22	-/T	build=106
Chr_3R	CCATCCATCCATCCAKCCATCCATCCATCCATC	CCAT	1	M1	C1	rs202521556	16	G/T	build=137					Chr_3R	gaagaagaaaaaaaagaagaataagaagaagaaRaagaagaagaa	GAA	4	M1	C0	rs3295211rs=3295211	34	A/G	build=106
Chr_3R	ATAAATAAATAAATAAATRAATAAAT	ATAA	1	M0	C1	rs202526355	19	A/G	build=137					Chr_3R	gtgcgtgcgNgcgtgcgtgcgtgcgtg	GCGT	1	M0	C1	rs3296066rs=3296066	10	-/G	build=106
Chr_3R	ATATATATATATATATATATAYATATATATATATATATATATATATATATATATA	AT	1	M1	C1	rs202526417	22	C/T	build=137					Chr_3R	cacacacacacacacacaNacacacac	CA	1	M0	C1	rs3296247rs=3296247	19	-/T	build=106
Chr_3R	TGATGTGATGTGAWGTTATGTGATGTGATGTG	ATGTG	2	M1	C1	rs202526953	14	A/T	build=137					Chr_3R	agagagcgagaRagagagagagagagagagagagagaaagagacagaga	AG	4	M1	C1	rs3297967rs=3297967	12	A/G	build=106
Chr_3R	CAGCAGCAGCAGCAGCAGCAACAGCARCAGCAGGAGCAGCTGCAGCAGC	CAG	4	M1	C1	rs202526977	27	A/G	build=137					Chr_3R	agagagcgagagagRgagagagagagagagagagagaaagagacagaga	GA	4	M0	C1	rs3297968rs=3297968	15	A/G	build=106
Chr_3R	ATAATAATAATAATAATAAATYAATAATAATAATAATAAAATAATAATA	ATA	3	M0	C1	rs202527881	22	C/T	build=137					Chr_3R	agagagcgagagagagaRagagagagagagagagagaaagagacagaga	GA	4	M1	C1	rs3297969rs=3297969	18	A/G	build=106
Chr_3R	TTTTTTTTTKTTTTTTTTTTTTT	T	1	M1	C0	rs202529587	10	G/T	build=137					Chr_3R	agagagcgagagagagagaNagagagagagagagagaaagagacagaga	GA	4	M1	C1	rs3297970rs=3297970	20	-/G	build=106
Chr_3R	AGAGAGAGAGRGAGAGAGAGAGAGAG	AG	1	M0	C0	rs202530027	11	A/G	build=137					Chr_3R	agagagcgagagagagagagaRagagagagagagagaaagagacagaga	GA	4	M1	C1	rs3297984rs=3297984	22	A/G	build=106
Chr_3R	TGGAGTGGGTAGAGTGGAGTGGAGTGGAGWGGAGTGGA	GAGTG	3	M1	C1	rs202530070	30	A/T	build=137					Chr_3R	TCCTCCTCYTCCTCCTCCTCCTC	TCC	1	M0	C1	rs3298376rs=3298376	9	C/T	build=106
Chr_3R	TATTTATTTATTTATTTATTTATTTATTTATTTATTTATTTATTTATTTATTTATTTATTTATTTATTTATTTATTTATTTATTTATTTATTTATTTATTKATTTATTTATTTATTTATTTATTTATTTATTTATTTATTTATTTATTTATTTATTTATTTATTTATTTATTTATTTATTTATTTATTTATTTATTTATTT	TATT	1	M1	C1	rs202530892	101	G/T	build=137					Chr_3R	tgtgtgagtgtgtgWgtgtgtgtgtgtg	GT	2	M1	C0	rs3300612rs=3300612	15	A/T	build=106
Chr_3R	ATATATATATATATATATWTATATATATATATATATATATATATATATATATATA	AT	1	M0	C1	rs202531150	19	A/T	build=137					Chr_3R	acacacacacacaMacacacacacacacacacacacacacacacagacacacacacacacacacac	AC	2	M1	C0	rs3301234rs=3301234	14	A/C	build=106
Chr_3R	TTTTTKTTTTTTTTTTTTTTTGTTTTT	T	2	M1	C0	rs202531751	6	G/T	build=137					Chr_3R	acacacacacacacacacacacacacacacacacacacacacacaSacacacacacacacacacac	AC	1	M0	C0	rs3301235rs=3301235	46	C/G	build=106
Chr_3R	TATATATGTATATATRTAATATATATATATATATCATATA	AT	4	M1	C0	rs202532180	16	A/G	build=137					Chr_3R	cacacacacacacacacaSacacacacac	CA	1	M0	C1	rs3301878rs=3301878	19	C/G	build=106
Chr_3R	CACACACAYACACACACACACACACACACACACA	CA	1	M0	C0	rs202532552	9	C/T	build=137					Chr_3R	tctctctctctctYtttctctctctctc	TC	2	M1	C0	rs3302904rs=3302904	14	C/T	build=106
Chr_3R	TTTTTTTTTTTTTTTKTTTTT	T	1	M1	C0	rs202537072	16	G/T	build=137					Chr_3R	GATGGATGGATGGNTGGATGG	GATG	1	M1	C1	rs3303254rs=3303254	14	-/A	build=106
Chr_3R	GAGCCRGAGCCAGAGCCAGAGCCAGAGCCAGAGCC	GAGCCA	1	M0	C1	rs202537252	6	A/G	build=137					Chr_3R	GATGGATGGATGGATNGATGG	GATG	1	M1	C1	rs3303255rs=3303255	16	-/G	build=106
Chr_3R	AGAGAKAGAGAGAGAGAGAGAGAGAGAGAGAGAG	AG	1	M0	C0	rs202539034	6	G/T	build=137					Chr_3R	acacacacacacacaNacacacacacacaacacacacacacaaacacac	AC	3	M1	C1	rs3303374rs=3303374	16	-/C	build=106
Chr_3R	AATAAATRAATAAATAAATAAATA	AATA	1	M0	C0	rs202539235	8	A/G	build=137					Chr_3R	acacacacacacaNacacacacacacacaacacacacacacaaacacac	AC	3	M1	C1	rs3303389rs=3303389	14	-/C	build=106
Chr_3R	ATGATGATGATGATGATGATGATRATGATGATGATGATGATGATGATG	ATG	1	M1	C0	rs202540447	24	A/G	build=137					Chr_3R	aagaaKaagaagaagaagaagaagaagaagaagaagaagaagaagaagaagaagaagaagaagaagaagaagaagaagaagaagaagaagaagaacaagaagaaga	AAG	2	M0	C1	rs3304162rs=3304162	6	G/T	build=106
Chr_3R	ATTATTATTATTATTATTATTATTATTATTATTATTATTATTATTATTATTATTATTATTATTATTATTATTATTATTATTATTATTATTATTATTATTAWTATTATTATTATTATTATTATTATTATTATTATTATTATTATTATTATTATTATTATTATTATTATTATTATTATTATTATTAT	ATT	1	M1	C1	rs202541130	101	A/T	build=137					Chr_3R	aagaagaagaagaagaagaagaagaagaagaWgaagaagaagaagaagaagaagaagaagaagaagaagaagaagaagaagaagaagaagaagaacaagaagaagaagaataagaagaagaagaataagaag	AAG	4	M0	C0	rs3304166rs=3304166	32	A/T	build=106
Chr_3R	CACACCACACACACACACMCACACACACACAC	CA	2	M0	C0	rs202542190	19	A/C	build=137					Chr_3R	aagaagaagaagaagaagaagaagaagaagaagaagaagaagaagaagaagaagaagaagaagaagaagaagaagaagaagaagaaKaagaagaacaagaagaagaagaataagaagaagaagaataagaagaagaag	AAG	4	M1	C0	rs3304169rs=3304169	87	G/T	build=106
Chr_3R	TCTCTCTCTCTYTCTCTTTCTCTTTCTCTTTCTATTTCT	TCTCTT	3	M1	C1	rs202543662	12	C/T	build=137					Chr_3R	aagaagaagaagaagaagaagaagaagaagaagaagaagaagaagaagaagaagaagaagaagaagaagaagaagaagaagaagaagaagaagNacaagaagaagaagaataagaagaagaagaataagaagaagaag	AAG	4	M1	C0	rs3304210rs=3304210	94	-/A	build=106
Chr_3R	ATCTGTATCTGTATCTGTRTCTGTATCTGTGTCTGTA	ATCTGT	2	M1	C1	rs202546489	19	A/G	build=137					Chr_3R	aagaagaagaagaagaagaagaagaagaagaagaagaagaagaagaagaagaagaagaagaagaagaagaagaagaagaagaagaagaagaagaaNaagaagaagaagaataagaagaagaagaataagaagaagaag	AAG	3	M0	C0	rs3304214rs=3304214	96	-/C	build=106
Chr_3R	TCTCTCTCTCTTTCTCTTTCTCTTTCTCTTTCTMTTTCT	TCTCTT	2	M1	C1	rs202546708	34	A/C	build=137					Chr_3R	aagaagaagaagaagaagaagaagaagaagaagaagaagaagaagaagaagaagaagaagaagaagaagaagaagaagaagaagaagaagaagaacaagNagaagaagaataagaagaagaagaataagaagaagaag	AAG	4	M1	C0	rs3304218rs=3304218	100	-/A	build=106
Chr_3R	TATATATWTATATATATATATA	TA	1	M0	C0	rs202547236	8	A/T	build=137					Chr_3R	gaagaagaagaagaagaagaagaagaagaagaagaagaagaagaagaagaagaagaagaagaagaagaagaagaagaagaagaagaacaagaagaagaagNataagaagaagaagaataagaagaagaag	GAA	4	M1	C1	rs3304220rs=3304220	101	-/A	build=106
Chr_3R	ATATAMTATATATATATATATATATATATACATATATATATATACATTTATATATATATATATATATATATATATATATATATATATATAAATATATATAT	TA	5	M0	C1	rs202547993	6	A/C	build=137					Chr_3R	aagaagaagaagaagaagaagaagaagaagaagaagaagaagaagaagaagaagaagaagaagaagaagaagaagaagaagaagaacaagaagaagaagaNtaagaagaagaagaataagaagaagaag	AAG	4	M1	C0	rs3304223rs=3304223	101	-/A	build=106
Chr_3R	ACTGACTGACTGACTGACTGACTGATTSACTAACTGACTGACTGACTGACTGACTG	ACTG	3	M1	C0	rs202548355	28	C/G	build=137					Chr_3R	agaagaagaagaagaagaagaagaagaagaagaagaagaagaagaagaagaagaagaagaagaagaagaagaagaagaagaagaacaagaagaagaagaaNaagaagaagaagaataagaagaagaag	AGA	3	M1	C1	rs3304225rs=3304225	101	-/T	build=106
Chr_3R	CACACACACACACACACRCAAACACACAC	CA	2	M0	C1	rs202548843	18	A/G	build=137					Chr_3R	gaagaagaagaagaagaagaagaagaagaagaagaagaagaagaagaagaagaagaagaagaagaagaacaagaagaagaagaataagaagaagaagaatNagaagaagaag	GAA	4	M1	C1	rs3304228rs=3304228	101	-/A	build=106
Chr_3R	CAAACAAACAARCAAACAAACAAACGAACAAACA	CAAA	2	M0	C1	rs202549161	12	A/G	build=137					Chr_3R	aagaagaagaagaagaagaagaagaagaagaagaagaagaagaagaagaagaagaagaagaagaagaacaagaagaagaagaataagaagaagaagaataNgaagaagaag	AAG	4	M1	C0	rs3304231rs=3304231	101	-/A	build=106
Chr_3R	GCTGCTGCTTTTKCTGCTGCTGCTGCTGCTGCTG	GCT	3	M0	C1	rs202549963	13	G/T	build=137					Chr_3R	agaagaagaagaagaagaagaagaagaagaagaagaagaagaagaagaagaagaagaagaagaagaacaagaagaagaagaataagaagaagaagaataaNaagaagaag	AGA	4	M1	C1	rs3304234rs=3304234	101	-/G	build=106
Chr_3R	ATATATATATATATATAAATATATATSTATATATA	AT	2	M0	C1	rs202550681	27	C/G	build=137					Chr_3R	ctctctctctctctctctctcKctctctctctctctctct	CT	1	M1	C0	rs3305107rs=3305107	22	G/T	build=106
Chr_3R	CCACATCCACATCCACATCCACATCCMCATCCAGATCCCCATCCACACCCACA	CCACAT	4	M1	C1	rs202551877	27	A/C	build=137					Chr_3R	TGCTGRTGCTGGTGCTGCTGCTGCTGC	TGC	2	M1	C0	rs3306293rs=3306293	6	A/G	build=106
Chr_3R	ATATATAAATATATATWTATATATATAT	AT	2	M0	C0	rs202552137	17	A/T	build=137					Chr_3R	cacacacatacacacacaYacacacaca	CA	2	M1	C0	rs3306726rs=3306726	19	C/T	build=106
Chr_3R	TGCTGCTGCWGCTGCTGCTGCTGC	TGC	1	M1	C0	rs202552741	10	A/T	build=137					Chr_3R	gcagcagcaNcagcagcagcagcagca	GCA	1	M0	C0	rs3307475rs=3307475	10	-/C	build=106
Chr_3R	AAAAAAAAAAADAAAAAAAAAAAAA	A	1	M0	C0	rs202552975	12	A/G/T	build=137					Chr_3R	tgctgNtgctgctgctgctgctgctg	TGC	1	M1	C1	rs3308188rs=3308188	6	-/C	build=106
Chr_3R	TCATCATCATCAWCAACATCATCATCATCATC	TCA	2	M1	C1	rs202555123	13	A/T	build=137					Chr_3R	GCTGCTGCTGCTGYTGCTGCTG	GCT	1	M0	C1	rs3308386rs=3308386	14	C/T	build=106
Chr_3R	TGCTGCTGCTGCTGCTGYTGCTGC	TGC	1	M0	C0	rs202559015	18	C/T	build=137					Chr_3R	tgtgtgtgtgtgtgtStgtgtg	TG	1	M1	C0	rs3308785rs=3308785	16	C/G	build=113
Chr_3R	TCATCCTCATCCTCATCCTCATCCYCATCC	TCATCC	1	M1	C0	rs202559489	25	C/T	build=137					Chr_3R	tctctctctctcYctctctctct	TC	1	M1	C1	rs3308875rs=3308875	13	C/T	build=113
Chr_3R	ATATATATATATRTATATATAT	AT	1	M0	C0	rs202562078	13	A/G	build=137					Chr_3R	tatatatatgtatatatatatatatatatatatatatatatatatatatatatatatatatatatatatatatatatatgtatatatatatatatataKatatatatatatatatatatatatatatatatatatatatatatatatata	TA	3	M1	C0	rs3424365rs=3424365	99	G/T	build=106
Chr_3R	CAGCARCAGCAGCAGCAGCAG	CAG	1	M1	C0	rs202563428	6	A/G	build=137					Chr_3R	ccaccaccaccaccaccaccaccaYcacca	CCA	1	M0	C0	rs3424870rs=3424870	25	C/T	build=106
Chr_3R	ATATATATATGTATATATGTATATATATATATATRTATATATATATAT	AT	3	M1	C0	rs202566415	35	A/G	build=137					Chr_3R	acacacacNcacacacacaca	AC	1	M1	C1	rs3424955rs=3424955	9	-/A	build=106
Chr_3R	CCATCCAYCCATCCATCCATCCATCCATCCA	CCAT	1	M1	C1	rs202566751	8	C/T	build=137					Chr_3R	acacacacacRcacacacaca	AC	1	M0	C1	rs3424956rs=3424956	11	A/G	build=106
Chr_3R	AGAGAGAGAGAGAGCARAGAGAGAGAGAGAGAGAGAGA	AG	2	M1	C0	rs202566890	17	A/G	build=137					Chr_3R	acacacacacaNacacacaca	AC	1	M1	C1	rs3424957rs=3424957	12	-/C	build=106
Chr_3R	AATGAAAATRGAAATGGAAATGAAAATGAAAATGAAAATG	AAATGA	3	M1	C1	rs202567022	10	A/G	build=137					Chr_3R	cacacacacacacacacacacacacacacacacacacacacacacacacacacacacacacacacacacacacacacacacacacacacacacacacacaYtcacacacacacacacacacgcgcacacgcacacacacacacacacac	CA	5	M0	C1	rs3425199rs=3425199	101	C/T	build=106
Chr_3R	CCTGCCCCTGCCCCTGCCMCTGCC	CCTGCC	1	M1	C0	rs202569096	19	A/C	build=137					Chr_3R	gtgtgtgtgtgtgtgtgtgtgtgtgtgtgtgtgtgtgtgtgtgtgtgtgtgtgtgtgtgtgtgtgtgtgtgtgtgtgtgtgtgtgtgtgtgNgtgtgt	GT	1	M1	C0	rs3425460rs=3425460	92	-/T	build=106
Chr_3R	TTTTTTTTTTTTWTTTTTTTTTTTTT	T	1	M1	C0	rs202569521	13	A/T	build=137					Chr_3R	gagagNgagagagagagagagagagagagagagagagggagaga	GA	2	M1	C0	rs3425651rs=3425651	6	-/A	build=106
Chr_3R	ATATATATATATATATATATATATATATATHTATATATATATATATAT	AT	1	M0	C0	rs202569737	31	A/C/T	build=137					Chr_3R	gagagagWgagagagagagagagagagagagagagagggagaga	GA	2	M0	C0	rs3425654rs=3425654	8	A/T	build=106
Chr_3R	ACACAYACACACACACACACA	AC	1	M0	C1	rs202570123	6	C/T	build=137					Chr_3R	gagagagagMgagagagagagagagagagagagagagggagaga	GA	2	M0	C0	rs3425656rs=3425656	10	A/C	build=106
Chr_3R	AAAAAAAAAAAWAAAAAAAAAAAAA	A	1	M0	C0	rs202570137	12	A/T	build=137					Chr_3R	gagagagagaNagagagagagagagagagagagagagggagaga	GA	2	M1	C0	rs3425658rs=3425658	11	-/G	build=106
Chr_3R	CCTTTCCTTTCCTTTCCTTTCCTTTCCTTTCCTTTCSTTTCGTTTCGTTTCCTT	CCTTT	3	M1	C1	rs202570428	37	C/G	build=137					Chr_3R	gagagagagagaSagagagagagagagagagagagagggagaga	GA	2	M1	C0	rs3425660rs=3425660	13	C/G	build=106
Chr_3R	GCAAAAGCAAAAGCAAAAGCAWAAGCAGAAGCA	GCAAAA	2	M0	C1	rs202570804	22	A/T	build=137					Chr_3R	gagagagagagagMgagagagagagagagagagagagggagaga	GA	2	M0	C0	rs3425690rs=3425690	14	A/C	build=106
Chr_3R	CATCATCATYATCATCATCATCATCATCA	CAT	1	M0	C1	rs202571000	10	C/T	build=137					Chr_3R	tgtgtgtgtgtgtgtgtgtgtaNgtgtgtgtgtgtgtgtgtgtgtgtgtgtgtgtgtgtgtatgtgtgtgtgtgtgtgtgtg	TG	3	M1	C0	rs3425778rs=3425778	23	-/T	build=106
Chr_3R	AGATACAGATACAGATACAGATACAGATASAGATACAGATAGAGGTGCAGATACAGATATAGATACAGA	AGATAC	5	M1	C1	rs202572539	30	C/G	build=137					Chr_3R	tgtgtgtgtgtgtgtgtgtgtatNtgtgtgtgtgtgtgtgtgtgtgtgtgtgtgtgtgtgtatgtgtgtgtgtgtgtgtgtg	TG	3	M1	C0	rs3425812rs=3425812	24	-/G	build=106
Chr_3R	CACACACAHACACACACACACACACA	CA	1	M1	C0	rs202577278	9	A/C/T	build=137					Chr_3R	aataaataaataaatMcattaataaataaataaataaatcaataaataaataaaaaaataaataaatacattaataaataaataaataaataaataaataa	AATA	7	M0	C1	rs3425840rs=3425840	16	A/C	build=113
Chr_3R	TCTCTYTCTCTCTCTCTCTCTCT	TC	1	M0	C1	rs202577520	6	C/T	build=137					Chr_3R	gagagWgagagagagagagagagagagagagagagagagagagagagagagtgagagagagagagaga	GA	2	M1	C0	rs3426144rs=3426144	6	A/T	build=113
Chr_3R	ATAATAKTAATAATAGTAATCATAATAATAATAATAATAATA	ATA	3	M0	C0	rs202578090	7	G/T	build=137					Chr_3R	gagagtgagagagagagagagagagagagagagagagagagagagagagagWgagagagagagagaga	GA	2	M1	C0	rs3426148rs=3426148	52	A/T	build=106
Chr_3R	TATATATATATATAYATATATATATGTATATAT	TA	2	M1	C1	rs202578450	15	C/T	build=137					Chr_3R	agaagaagaataagaagaagaagaagaagaagaagaagaagaaaaagaagaaaNagaagaagaagaagaagaagaagaagaagaagaagaagaagaagaagaagaagaagaagaagaagaaaaagaagaa	AGA	5	M1	C1	rs3426734rs=3426734	54	-/A	build=106
Chr_3R	TTGTTGTTGTTRTTGTTGTTGTTG	TTG	1	M1	C0	rs202579236	12	A/G	build=137					Chr_3R	agaagaagaataagaagaagaagaagaagaagaagaagaagaaaaagaagaaaaNgaagaagaagaagaagaagaagaagaagaagaagaagaagaagaagaagaagaagaagaagaagaaaaagaagaa	AGA	5	M1	C1	rs3426736rs=3426736	55	-/A	build=106
Chr_3R	CTCTCTCCCTCTCTCTTCTCCKCTCTCTCTCTCCTCTCTCTCTCT	CT	5	M1	C1	rs202580344	22	G/T	build=137					Chr_3R	agaagaagaataagaagaagaagaagaagaagaagaagaagaaaaagaagaaaaaNaagaagaagaagaagaagaagaagaagaagaagaagaagaagaagaagaagaagaagaagaagaaaaagaagaa	AGA	5	M1	C1	rs3426739rs=3426739	56	-/G	build=106
Chr_3R	ATATATATATATATATAKATATATATAGATATATATATAT	AT	2	M1	C0	rs202580677	18	G/T	build=137					Chr_3R	gtgtgtttgtgtgtgtgtgNtgtgtgtgtgtgtgt	TG	2	M1	C1	rs3427022rs=3427022	20	-/T	build=106
Chr_3R	CTGCTCYTGCTCCTGCTCCTGCTCCTGCTCCTGCTCCT	TGCTCC	1	M0	C1	rs202581335	7	C/T	build=137					Chr_3R	gtgtgtttgtgtgtgtgtgttStgtgtgtgtgtgt	TG	3	M1	C1	rs3427023rs=3427023	22	C/G	build=106
Chr_3R	GTCGTMGTCGTCGTCGTCGTC	GTC	1	M1	C0	rs202582706	6	A/C	build=137					Chr_3R	tgtgtNtgtgtgtgtgtgtgtgt	TG	1	M1	C1	rs3427246rs=3427246	6	-/G	build=106
Chr_3R	TTTTTTTTTTTTWTTTTTTTTT	T	1	M1	C0	rs202585804	13	A/T	build=137					Chr_3R	tgtgtgtgtgtgtgtgtgtgtgtgtgtgtRtgtgtgt	TG	1	M1	C1	rs3427264rs=3427264	30	A/G	build=106
Chr_3R	TATATATATATRTATATATATAT	TA	1	M0	C1	rs202585961	12	A/G	build=137					Chr_3R	gctgctggtgctgctgctgctgctNctgct	TGC	2	M0	C0	rs3427273rs=3427273	25	-/A	build=106
Chr_3R	TTTATTTTATTTTATTTTTTTATTTATTTTATTTKATTTATTTATTTTATTTTAT	TTTAT	6	M1	C0	rs202587936	35	G/T	build=137					Chr_3R	AGCAGCAGCAGCARCAGCAGC	AGC	1	M1	C0	rs3495604rs=3495604	14	A/G	build=106
Chr_3R	GCAGCAACAGCAGCAGCAGCAGCAACAGCAGCAGCAACAGCAGCAGCAGCAMCAGCA	CAG	4	M0	C0	rs202588755	52	A/C	build=137					Chr_3R	cgtcgtNgtcgtcgtcgtcgtcgtcg	GTC	1	M0	C1	rs3496437rs=3496437	7	-/G	build=106
Chr_3R	ATATATATATATATATATATATATATATATATATATATWTATATATGTATATATATATATATATA	AT	2	M0	C1	rs202588836	39	A/T	build=137					Chr_3R	cagcagcagcaWcagcagcagcagcagcagc	CAG	1	M0	C1	rs3497224rs=3497224	12	A/T	build=106
Chr_3R	ACACACACACACAYACACACATACACA	AC	2	M1	C1	rs202589202	14	C/T	build=137					Chr_3R	tctctcgctctctctctctctctStctctctctctctttctctct	CT	3	M0	C1	rs3497240rs=3497240	24	C/G	build=106
Chr_3R	AAAAAAAAAAAAMAAAAAACAAAAAAAA	A	2	M1	C0	rs202589867	13	A/C	build=137					Chr_3R	tctctcDctctctctctctctctgtctctctctctctttctctct	CT	3	M0	C1	rs3497241rs=3497241	7	A/G/T	build=113
Chr_3R	ATATAATATAATATAATATAATATAATATAATATAATATAATATAATATAATATAATATAATATAATATAATATAATATAATATAATATAATATAATATAWTATAATATAATAATATTATAATATAATATTATAATATAATATAATATAATATAATATAATATAATATAATATAATATAATATAATATAATATAA	ATATA	5	M1	C0	rs202590380	101	A/T	build=137					Chr_3R	cagcagcagcaacaKcagcagcagcagcagc	CAG	2	M0	C1	rs3497986rs=3497986	15	G/T	build=106
Chr_3R	CTGCTGCTGCTGCYTCTGCTGCTGCT	CTG	2	M0	C1	rs202591712	14	C/T	build=137					Chr_3R	cacacacaNacacacacacac	CA	1	M0	C1	rs3498865rs=3498865	9	-/T	build=106
Chr_3R	TGCTGCTGCTGCTSCTGCTGCTCCTGCT	TGC	2	M1	C1	rs202591714	14	C/G	build=137					Chr_3R	cagcagcagcaKcagcagcagcagca	CAG	1	M0	C1	rs3499080rs=3499080	12	G/T	build=113
Chr_3R	CAGCAGCAGCAGCAGCARCAGCAACAGCA	CAG	2	M1	C1	rs202591984	18	A/G	build=137					Chr_3R	agagagagagagagagNaagagagagagagagagagagagagagagagag	AG	2	M0	C0	rs3500740rs=3500740	17	-/A	build=106
Chr_3R	TGCTGCTGCCTCTGCTGCTCCTGCTGCTSCTGCTGCTG	TGC	4	M1	C1	rs202592343	29	C/G	build=137					Chr_3R	agagagagagagagagaaaNagagagagagagagagagagagagagagag	AG	2	M1	C0	rs3500747rs=3500747	20	-/G	build=106
Chr_3R	CCCATACCCATRCCCATACCCATACCCATAC	CCCATA	1	M0	C1	rs202593064	12	A/G	build=137					Chr_3R	tgtgtgtgtaNgtgtgtgtgtgtgtgtgtgtg	TG	2	M0	C0	rs3501919rs=3501919	11	-/T	build=106
Chr_3R	ATATAATATATATATATATATATATATATACATATATATATATACATTTATATATATATATATATWTATATATATATATATATATATATAAATATATATAT	AT	6	M1	C1	rs202595182	66	A/T	build=137					Chr_3R	tgtgtgtgtNtgtgtgtgtgtgtgtgtgtgtg	TG	1	M0	C0	rs3501920rs=3501920	10	-/A	build=106
Chr_3R	CTCTCTCTCTCTCTCTCTCTCTCTCTCTCTCGCKCTCTCTCTCTCTCTCTCT	CT	2	M1	C0	rs202595628	34	G/T	build=137					Chr_3R	agagagagagagagMgagaga	AG	1	M0	C1	rs3502067rs=3502067	15	A/C	build=106
Chr_3R	AAAAAAAAAAMAAAAAAAAAAAA	A	1	M0	C0	rs202596146	11	A/C	build=137					Chr_3R	aagaagaagaaRaagaagaagaag	AAG	1	M1	C0	rs3503127rs=3503127	12	A/G	build=113
Chr_3R	TATATATATACATACACATATATATATATAYATATATATATATATA	TA	4	M1	C0	rs202597186	31	C/T	build=137					Chr_3R	cagcagcagcagcaKcagcagca	CAG	1	M0	C1	rs3503848rs=3503848	15	G/T	build=106
Chr_3R	CACACACGCACACACACWCACACACACAC	CA	2	M0	C1	rs202598394	18	A/T	build=137					Chr_3R	ttattattattattattattattattattattattattattattattattattagtattagtattattattattattattattattattattattattatKattattattattattattattattattattattattattattactattattattattat	TTA	4	M1	C1	rs3503857rs=3503857	101	G/T	build=106
Chr_3R	ATATATATATATATRTATATATATATATA	AT	1	M0	C1	rs202598658	15	A/G	build=137					Chr_3R	ctctctctctMtctcctctctctctctctctctttctctctctctct	CT	3	M1	C1	rs3504060rs=3504060	11	A/C	build=106
Chr_3R	GGATGGATGGGTGGRTGGATGGATGGATGGATGGATGGATGGGTGGTTGGATGGATGGATGGAT	TGGA	4	M1	C0	rs202598819	15	A/G	build=137					Chr_3R	ctctctctctcNctcctctctctctctctctctttctctctctctct	CT	3	M1	C1	rs3504061rs=3504061	12	-/T	build=106
Chr_3R	AATATAATATAATATAATATAATAYAATATAATATAATATAATATAATATAATATAATATAATATAATATAATATAATATAATATAATATAATATAATATAATATAATATAATATAATATAATAT	AATAT	1	M1	C0	rs202599784	25	C/T	build=137					Chr_3R	ctctctctctctcNcctctctctctctctctctttctctctctctct	CT	3	M1	C1	rs3504062rs=3504062	14	-/T	build=106
Chr_3R	TGCTGCTGCTGCTGCTGMTGCTGCTGCTGCTGCTGC	TGC	1	M1	C0	rs202600544	18	A/C	build=137					Chr_3R	acacacagacacacaNacacacacaca	AC	2	M0	C1	rs3504192rs=3504192	16	-/T	build=106
Chr_3R	ACACACACACATACACACACACMCACACACAGCACAC	AC	3	M0	C1	rs202602833	23	A/C	build=137					Chr_3R	aacaacaacaacRacaacaataacaacaacaaca	AAC	2	M0	C1	rs3543672rs=3543672	13	A/G	build=106
Chr_3R	ACAACAACAGCAACTACAACACCAACGACAACAACAACAAAAACWACAACAAC	ACA	6	M1	C1	rs202603965	45	A/T	build=137					Chr_3R	tctctctctcWctctctctctctctctctctctctctctctctctctctctctctctctctctctctctctctctctctctctct	TC	1	M1	C1	rs3543716rs=3543716	11	A/T	build=106
Chr_3R	CACACACACACACAYACACACACACACAC	CA	1	M0	C1	rs202606258	15	C/T	build=137					Chr_3R	tctctctctctMtctctctctctctctctctctctctctctctctctctctctctctctctctctctctctctctctctctctct	TC	1	M1	C1	rs3543717rs=3543717	12	A/C	build=106
Chr_3R	GCAGCAGCAGCAACAGCAGCAGGMGCAGCAGCAGCAGCAGCAGCA	GCA	3	M0	C0	rs202607558	24	A/C	build=137					Chr_3R	tctctctctctcKctctctctctctctctctctctctctctctctctctctctctctctctctctctctctctctctctctctct	TC	1	M1	C1	rs3543729rs=3543729	13	G/T	build=106
Chr_3R	CTGCTGCTGCTGCTGTTGCTGCTGCTGYTGCTGCTGCTGCTGCTGTTGTTGTTGCTGCTGCTGCTGCTG	CTG	5	M1	C0	rs202607654	28	C/T	build=137					Chr_3R	tctctctctctctNtctctctctctctctctctctctctctctctctctctctctctctctctctctctctctctctctctctct	TC	1	M1	C1	rs3543732rs=3543732	14	-/C	build=106
Chr_3R	CAGCARCAGCAGTAGCAGCAGCAGCAGCAGCAGCAGCATGCAGCAGCA	AGC	3	M1	C0	rs202608433	6	A/G	build=137					Chr_3R	tctctctctctctctctctYtctctctctctctctctctctctctctctctctctctctctctctctctctctctctctctctct	TC	1	M0	C1	rs3543734rs=3543734	20	C/T	build=106
Chr_3R	TGTGTGTGTKTGTGTGTGTGTGTGT	TG	1	M0	C1	rs202608910	10	G/T	build=137					Chr_3R	tctctctctctctctctctcNctctctctctctctctctctctctctctctctctctctctctctctctctctctctctctctct	TC	1	M1	C1	rs3543736rs=3543736	21	-/T	build=106
Chr_3R	CAGCAGCAGCAACAGCARCAGCAGCAGCAGCA	CAG	2	M1	C1	rs202609289	18	A/G	build=137					Chr_3R	tctctctctctctctctctctNtctctctctctctctctctctctctctctctctctctctctctctctctctctctctctctct	TC	1	M1	C1	rs3543738rs=3543738	22	-/C	build=106
Chr_3R	TTTTTTTTTTTTTTTTTTTTYTTTTT	T	1	M1	C0	rs202609501	21	C/T	build=137					Chr_3R	tcttcttcttcttcttcttcttcttcttcttcttcttcttcttcttcttcttcttcttcttcttcYtcttcttcttcttcttcttcttcttcttcttcttcttcttcttcttcttcttcttcttcttcttcttcttcttctt	TCT	1	M1	C1	rs3569260rs=3569260	66	C/T	build=113
Chr_3R	TATATATATATAWATATATATGTATATATAAATATA	TA	3	M1	C0	rs202610223	13	A/T	build=137					Chr_3R	tcttcttcttcttcttcttcttcttcttcttcttcttcttcttcttcttcttcttcttcttcttcctcYtcttcttcttcttcttcttcttcttcttcttcttcttcttcttcttcttcttcttcttcttcttcttcttctt	TCT	2	M1	C1	rs3569261rs=3569261	69	C/T	build=106
Chr_3R	GCAGCAGCAGCAGCAGCAGCAKCAGCAG	GCA	1	M0	C1	rs202610703	22	G/T	build=137					Chr_3R	acacacacacacacacacacacacacacacacacacacacatNcacacacacacacacacacacacacacacacacacacacacacacacacacacacacacacacacacacaca	AC	2	M0	C1	rs3569264rs=3569264	43	-/A	build=106
Chr_3R	CAGCAGCAGCAGCAGCAGCAGCAGCASCAGCAGCAGCAGCAGCAG	CAG	1	M1	C0	rs202611322	27	C/G	build=137					Chr_3R	acacacacacacacacacacacacacacacacacacacacataNacacacacacacacacacacacacacacacacacacacacacacacacacacacacacacacacacacaca	AC	2	M1	C1	rs3569290rs=3569290	44	-/C	build=106
Chr_3R	TGCTGTTGCTGCTGATGCKGCTGATGCTGCTGCTGCTGTTGCTGCTCCTGCTGCTGCTGCTTCTGCTTCTGCT	TGC	8	M1	C1	rs202611672	19	G/T	build=137					Chr_3R	acacacacacacacacacacacacacacacacacacacacatacNcacacacacacacacacacacacacacacacacacacacacacacacacacacacacacacacacacaca	AC	2	M1	C1	rs3569292rs=3569292	45	-/A	build=106
Chr_3R	TACATACATACATACAYACATA	TACA	1	M1	C1	rs202613430	17	C/T	build=137					Chr_3R	acacacacacacacacacacacacacacacacacacacacatacaNacacacacacacacacacacacacacacacacacacacacacacacacacacacacacacacacacaca	AC	2	M1	C1	rs3569294rs=3569294	46	-/C	build=106
Chr_3R	AGAGAGASAGAGAGAGAGAGAGAG	AG	1	M1	C0	rs202613936	8	C/G	build=137					Chr_3R	attattattattattattattattattattattattattattattattattattattattattattattattattattattattattattattattatttNttattattattattattattattattattattattgttattatt	ATT	3	M1	C1	rs3569541rs=3569541	101	-/A	build=106
Chr_3R	ATATAATATATATATATATATATATATATACATATATATATATACATWTATATATATATATATATATATATATATATATATATATATATAAATATATATAT	AT	5	M0	C1	rs202614298	48	A/T	build=137					Chr_3R	ctctctctctctctctctctctcttNctctctctctctctctctctctctctctctctctctttctct	CT	3	M1	C0	rs3570005rs=3570005	26	-/T	build=106
Chr_3R	CAGCAGCAACAGCAGCAGCARCAGCAGCAGCAGCAGCA	CAG	2	M1	C1	rs202614529	21	A/G	build=137					Chr_3R	ctctctctctctctctctctctctttNtctctctctctctctctctctctctctctctctctttctct	CT	3	M1	C0	rs3570008rs=3570008	27	-/C	build=106
Chr_3R	GCTGCTGTTGCTGATGCTGCTGCTGCTGATGCTGCTGYTGCTGTTGCTGATGCTGCTGCTGCTGATGCTG	TGC	7	M1	C1	rs202615861	38	C/T	build=137					Chr_3R	aataataataataataataataataataataataataataataataataataataataataataataataataataataataataataataataataataNtaata	AAT	1	M1	C1	rs3570552rs=3570552	101	-/A	build=106
Chr_3R	ACACACACACACACACACACACACACACACACACACACACACDCACACACACACGCACACGCACACACACACACACACACACACGCACACACACACGCACACGAACACACACAC	AC	7	M1	C0	rs202616304	43	A/G/T	build=137					Chr_3R	aataataataataataataataataataataataataataataataataataataataataataataataataataataataataataataataataataNtaataataataata	AAT	1	M1	C1	rs3570553rs=3570553	101	-/A	build=106
Chr_3R	AAAAAAAAAAAAAAAAMAAAAAA	A	1	M0	C0	rs202616595	17	A/C	build=137					Chr_3R	taataataataataataataataataataataataataataataataataataataataataataataataataataataataataataataataataatNataataataataata	TAA	1	M1	C1	rs3570554rs=3570554	101	-/A	build=106
Chr_3R	CACACACRCACACACACACACACACAC	CA	1	M0	C1	rs202617059	8	A/G	build=137					Chr_3R	aataataataataataataataataataataataataataataataataataataataataataataataataataataataataataataataataataNtaataataataataataata	AAT	1	M1	C1	rs3570555rs=3570555	101	-/A	build=106
Chr_3R	CAGCAGCAGCAACAGCAACAGCAGCAGCAGCAACAACAACAGCAGCAGCADCAGCAG	CAG	6	M1	C0	rs202617210	51	A/G/T	build=137					Chr_3R	aagtaagtaagtaagtaagtaagtaagtaagtaagtaagtaagtaagtaagtaagtaagtaagtaagtaagtaagtaagtaagtaagtaagtaagtaagtWagtaagtaa	AAGT	1	M0	C1	rs3571027rs=3571027	101	A/T	build=113
Chr_3R	CACACACACAYACACACACACACACACAC	CA	1	M0	C1	rs202619212	11	C/T	build=137					Chr_3R	taagtaagtaagtaagtaagtaagtaagtaagtaagtaagtaagtaagtaagtaagtaagtaagtaagtaagtaagtaagtaagtaagtaagtaagtaagNaagtaagtaagtaagtaagtaagtaa	TAAG	1	M1	C1	rs3571029rs=3571029	101	-/T	build=106
Chr_3R	AAAAAGAAAAAAMAAAAAAAAAAAACAAAAAAAAAAAAAAAAAAAA	A	3	M1	C0	rs202619585	13	A/C	build=137					Chr_3R	agtaagtaagtaagtaagtaagtaagtaagtaagtaagtaagtaagtaagtaagtaagtaagtaagtaagtaagtaagtaagtaagtaagtaagtaagtaNgtaagtaagtaagtaagtaagtaagtaa	AGTA	1	M1	C1	rs3571031rs=3571031	101	-/A	build=106
Chr_3R	ACATACATACATACCATACATACAYACATACCATACATACATACATACCATACATACATACATACATA	ACAT	4	M1	C0	rs202619625	25	C/T	build=137					Chr_3R	aagtaagtaagtaagtaagtaagtaagtaagtaagtaagtaagtaagtaagtaagtaagtaagtaagtaagtaagtaagtaagtaagtaagtaagtaagtWagtaagtaagtaagtaagtaagtaagtaagtaa	AAGT	1	M0	C1	rs3571033rs=3571033	101	A/T	build=106
Chr_3R	ACAACACAACAACAACAACAACAACAACAACAACACAACATCAWCATCAACAACAACAACAA	ACA	5	M1	C1	rs202621298	44	A/T	build=137					Chr_3R	aagtaagtaagtaagtaagtaagtaagtaagtaagtaagtaagtaagtaagtaagtaagtaagtaagtaagtaagtaagtaagtaagtaagtaagtaagtWagtaagtaagtaagtaagtaagtaagtaagtaagtaa	AAGT	1	M0	C1	rs3571035rs=3571035	101	A/T	build=106
Chr_3R	TTTTTTTTTTTTTTTKTTTTT	T	1	M1	C0	rs202622305	16	G/T	build=137					Chr_3R	aagtaagtaagtaagtaagtaagtaagtaagtaagtaagtaagtaagtaagtaagtaagtaagtaagtaagtaagtaagtaagtaagtaagtaagtaagtRagtaagtaagtaagtaagtaagtaagtaagtaagtaagtaa	AAGT	1	M0	C1	rs3571037rs=3571037	101	A/G	build=106
Chr_3R	TGTGTGTGTGTGTGTGTGTRTGTGT	TG	1	M1	C1	rs202623501	20	A/G	build=137					Chr_3R	taagtaagtaagtaagtaagtaagtaagtaagtaagtaagtaagtaagtaagtaagtaagtaagtaagtaagtaagtaagtaagtaagtaagtaagtaagWaagtaagtaagtaagtaagtaagtaagtaagtaagtaagtaagtaa	TAAG	1	M1	C1	rs3571039rs=3571039	101	A/T	build=106
Chr_3R	TGTGTGTGTGTKTGTGCTTGTGTGTGTGTGTGT	TG	3	M0	C1	rs202624329	12	G/T	build=137					Chr_3R	gtaagtaagtaagtaagtaagtaagtaagtaagtaagtaagtaagtaagtaagtaagtaagtaagtaagtaagtaagtaagtaagtaagtaagtaagtaaRtaagtaagtaagtaagtaagtaagtaagtaagtaagtaagtaagtaa	GTAA	1	M1	C0	rs3571049rs=3571049	101	A/G	build=106
Chr_3R	ATGATGATGATGATGATGATGATGATGWTGATGATGATGATGATGATG	ATG	1	M0	C0	rs202624684	28	A/T	build=137					Chr_3R	agtaagtaagtaagtaagtaagtaagtaagtaagtaagtaagtaagtaagtaagtaagtaagtaagtaagtaagtaagtaagtaagtaagtaagtaagtaWgtaagtaagtaagtaagtaagtaagtaagtaagtaagtaagtaagtaagtaagtaa	AGTA	1	M0	C1	rs3571050rs=3571050	101	A/T	build=106
Chr_3R	TGTGTGTGTGTGYGTGTGTGTGTGTGTGT	TG	1	M1	C1	rs202625282	13	C/T	build=137					Chr_3R	tctctcgctctctctctctctctctctctctctctctctctctctctctctctctNgctcgctctctctctctatctctctc	CT	5	M1	C0	rs3571421rs=3571421	56	-/C	build=106
Chr_3R	ATATATATATATATGTATGTATATATRTATATAT	AT	3	M1	C0	rs202625933	27	A/G	build=137					Chr_3R	tctctcgctctctctctctctctctctctctctctctctctctctctctctctcNcgctcgctctctctctctatctctctc	CT	5	M1	C0	rs3571423rs=3571423	55	-/T	build=106
Chr_3R	CACACACATACACACACACACWCACACACACACA	CA	2	M0	C0	rs202626486	22	A/T	build=137					Chr_3R	tctctctctctctctctctctctctctctctctctctctctctctctctctctctctctctcNttctttctctctctctct	TC	3	M1	C1	rs3571427rs=3571427	63	-/T	build=106
Chr_3R	GGATGGATGGGTGGATGGATGGATGGATGGATGGRTGGATGGGTGGTTGGATGGATGGATGGAT	TGGA	4	M1	C0	rs202629519	35	A/G	build=137					Chr_3R	tctctctctctctctctctctctctctctctctctctctctctctctctctctctctctctNtttctttctctctctctct	TC	3	M1	C1	rs3571429rs=3571429	62	-/C	build=106
Chr_3R	TGACTGACTGACTGACTGAYTGACTGACTTACTGATTGACTGA	TGAC	3	M1	C1	rs202629585	20	C/T	build=137					Chr_3R	acacacacacacacacacacacacatNcacacacacacacacacacacacacacacacacacacacacacacacacacacacacacacacacaca	AC	2	M0	C1	rs3571927rs=3571927	27	-/A	build=106
Chr_3R	TTCATTCATTCATTCADTCATTCA	TTCA	1	M0	C0	rs202632187	17	A/G/T	build=137					Chr_3R	acacacacacacacacacacacacataNacacacacacacacacacacacacacacacacacacacacacacacacacacacacacacacacaca	AC	2	M1	C1	rs3571929rs=3571929	28	-/C	build=106
Chr_3R	GCTGCTGCTGYTGCTGTTGCTGCTGCTGC	GCT	2	M1	C1	rs202632515	11	C/T	build=137					Chr_3R	GTCGTNGTCGTCGTCGTCGTCGT	GTC	1	M1	C1	rs3571998rs=3571998	6	-/C	build=106
Chr_3R	TTGTTGTTGTTGTCGTTGTCGTTGTTATWGTTGTTGTTGTTG	TTG	4	M1	C0	rs202632854	29	A/T	build=137					Chr_3R	cacacacacacacacacNcacgcacacac	CA	2	M1	C1	rs3572310rs=3572310	18	-/A	build=106
Chr_3R	TGTTGTTGTTGTTGTTGTTGTTGTTCTKGTTGTTGTTGTTG	TGT	2	M1	C1	rs202633783	28	G/T	build=137					Chr_3R	cacacacatNcacacacacacacacacacacacacacacacacacacacacacacacacac	CA	2	M0	C1	rs3572344rs=3572344	10	-/A	build=106
Chr_3R	CTGCTGCTGKTGCTGCTGCTG	CTG	1	M0	C0	rs202633876	10	G/T	build=137					Chr_3R	cacacacataNacacacacacacacacacacacacacacacacacacacacacacacacac	CA	2	M1	C1	rs3572347rs=3572347	11	-/C	build=106
Chr_3R	TGCTGCATGCTGCTGCTGCTGCTGYTGCTGCTG	TGC	2	M0	C0	rs202635092	25	C/T	build=137					Chr_3R	cacacacacacacacacaYtcacacacacacac	CA	2	M0	C1	rs3572698rs=3572698	19	C/T	build=106
Chr_3R	TATATATATATATATATRTATATAGTATATA	TA	2	M0	C1	rs202637091	18	A/G	build=137					Chr_3R	atatatatatatatatatatatatRtatatatatatatatatatatatatatatatatatatatagatatatatatatata	AT	2	M0	C1	rs3620783rs=3620783	25	A/G	build=106
Chr_3R	TATTATTATTCATTATTTTATTMTTATTATTATTTTATTACTATTATT	TAT	5	M0	C0	rs202637552	23	A/C	build=137					Chr_3R	atatatatatatatatatatatatatatatatatatatataWatatatatatatatatatatatagatatatatatatata	AT	2	M1	C1	rs3620784rs=3620784	42	A/T	build=106
Chr_3R	TGTGTSTGTGTGTCTGTGTGTGTGTGTGTGTGT	TG	2	M1	C1	rs202638198	6	C/G	build=137					Chr_3R	atatatatatatatatatatatatatatatatatatatatatMtatatatatatatatatatatagatatatatatatata	AT	2	M0	C1	rs3620786rs=3620786	43	A/C	build=106
Chr_3R	TTTTTKTTTTTTTTTTTTTTTTTTTTT	T	1	M1	C0	rs202638492	6	G/T	build=137					Chr_3R	atatatatatatatatatatatatatatatatatatatatatatWtatatatatatatatatatagatatatatatatata	AT	2	M0	C1	rs3620788rs=3620788	45	A/T	build=106
Chr_3R	AGAGAGAGAGRGAGAGAGAGAGAGAGAG	AG	1	M0	C0	rs202638803	11	A/G	build=137					Chr_3R	atatatatatatatatatatatatatatatatatatatatatatatataYatatatatatatatagatatatatatatata	AT	2	M1	C1	rs3620791rs=3620791	50	C/T	build=106
Chr_3R	GTGTGTGWGTGTGTGTGTGTGTG	GT	1	M1	C1	rs202640489	8	A/T	build=137					Chr_3R	GAGAGAKAGAGAGATAGAGAGAGAGAGAGAGAGAGAGAGAGAGAGAGAGAGAGAGAGA	AG	2	M1	C0	rs5035089rs=5035089	7	G/T	build=113
Chr_3R	GTGTGTGTGTGTGTGCGTGYGTGTGTGTG	GT	2	M1	C1	rs202640527	20	C/T	build=137					Chr_3R	GAGAGATAGAGAGAKAGAGAGAGAGAGAGAGAGAGAGAGAGAGAGAGAGAGAGAGAGA	AG	2	M1	C0	rs5035090rs=5035090	15	G/T	build=113
Chr_3R	TTTTTTTTTTTTTTYTTTTTTTTTTTT	T	1	M1	C0	rs202641144	15	C/T	build=137					Chr_3R	TGCTGCTGYTGCTGCTGGCTGCTGCTGCTGCTGCTGCTGCTGCTTCTGCTG	GCT	3	M0	C0	rs5046785rs=5046785	9	C/T	build=113
Chr_3R	AGAGAGAGAGAGAGAGAGAGRGAGAG	AG	1	M0	C0	rs202641741	21	A/G	build=137					Chr_3R	TCTCTCTCTYTCTTTCTCTCTCTCTCTCTCTCTGTCTCTC	TC	3	M1	C0	rs5047148rs=5047148	10	C/T	build=113
Chr_3R	TGGACTGGACTGGACTGGACTGGACTGKACTGGACTG	TGGAC	1	M0	C1	rs202641743	28	G/T	build=137					Chr_3R	CTCTCTCGCTCTCTCTCTCTCTCTCTCTYTCTCTCTATCTCTTTCTCTCTCT	CT	4	M1	C0	rs5050289rs=5050289	29	C/T	build=113
Chr_3R	TTTTTTTTTTTTTYTTTTTTTTTT	T	1	M1	C0	rs202642053	14	C/T	build=137					Chr_3R	GTTGTTGTTRTTGTTGTTGTTGATGTTGTTATTGTTGTT	GTT	3	M1	C0	rs5050787rs=5050787	10	A/G	build=113
Chr_3R	GGATGGGGATGGGGATGGGRATGGGGA	GGATGG	1	M1	C1	rs202642638	20	A/G	build=137					Chr_3R	CTGCTGCTGTTGCTGGTGCTGCTGGTGCTGMTGCTGCTGCTGCTG	CTG	4	M1	C0	rs5050841rs=5050841	31	A/C	build=113
Chr_3R	TGCTGCTGCCTCTGCTGCTSCTGCTGCTGCTGCTGCTG	TGC	3	M1	C1	rs202643744	20	C/G	build=137					Chr_3R	TATTATTATTATTATTATTATTATTATTATTATTATTATTATTATTATTATTATTATTATTATTATTWTTATTATTATTATTATTATTATTATTATTATTATTACTATTATTATTATTATTATTATTATTATTATTATTATTATTATTATTATTATTATTATTATTAT	TAT	2	M0	C0	rs5061292rs=5061292	68	A/T	build=113
Chr_3R	CACACACACACACACACACACACRCACAC	CA	1	M0	C1	rs202644452	24	A/G	build=137					Chr_3R	ACACACACACACACACACACACACACACACACACACACACACACACACACACACACACACACACACAMACACACAC	AC	1	M1	C0	rs5061560rs=5061560	68	A/C	build=113
Chr_3R	ATATAATATATATATATAYATATATATATACATATATATATATACATTTATATATATATATATATATATATATATATATATATATATATAAATATATATAT	AT	6	M1	C1	rs202645543	19	C/T	build=137					Chr_3R	ACACACACACACACACACACACACACACACACACACACACACACACACACACACACACACACACACACRCACACAC	AC	1	M0	C0	rs5061561rs=5061561	69	A/G	build=113
Chr_3R	GCAGCAGCAGCAGYAGCAGCAGCA	GCA	1	M0	C0	rs202646235	14	C/T	build=137					Chr_3R	TAGGAGTAGARGTAGGAGTAGGAGTAGCAGTAGAAGTAGGAGTAGGAGTAGGAGTAGAAGTAGGAGTAGGAGCAGGAGTAGAAGTAG	AGTAGG	7	M1	C1	rs5063820rs=5063820	11	A/G	build=113
Chr_3R	CTAACTAACTAACDAACTAACTAACTAACT	CTAA	1	M0	C1	rs202649018	14	A/G/T	build=137					Chr_3R	AGAGAGAGAGAGARAGAGAGAGA	AG	1	M1	C1	rs5064440rs=5064440	14	A/G	build=113
Chr_3R	ACACAGACACAYACACACACACACACAGACACA	AC	3	M0	C1	rs202651627	12	C/T	build=137					Chr_3R	TAATAATAATAATAATAAWAATAATAATAATAATAATAATAATAATAATAATAATAATAATAATAATAATAATAATAATAATAATAGTAATAATAATAATAATAATAAAAATAATAATA	TAA	3	M1	C1	rs5067323rs=5067323	19	A/T	build=113
Chr_3R	TTTTTTTTWTTTTTTTTTTTTTTTTT	T	1	M1	C0	rs202652918	9	A/T	build=137					Chr_3R	TGTGTGTGTGTGTGTGTGTGTGTGTRTGTGTGTGTGT	TG	1	M1	C1	rs5067672rs=5067672	26	A/G	build=113
Chr_3R	ATCATAATCATCATCATMATCATCATCATCATC	ATC	2	M1	C0	rs202654260	18	A/C	build=137					Chr_3R	TTATTATTATTATTATTATTATWATTATTATTATTATTATTATTATTATTATTATTATTATTATTATTATTATTATTATTATTATTATAATTATTATTATTATTATTATTATTATTATTATTA	TTA	2	M1	C0	rs5068814rs=5068814	23	A/T	build=113
Chr_3R	GCTGCTGATGCTGCTGCTGMTGCTGCTGCTGCTGC	TGC	2	M1	C1	rs202655254	20	A/C	build=137					Chr_3R	TCTCTYCTCTCTCTCTCTCTCTCTCTCTCTCTCTCTCTCTCTCTCT	CT	1	M0	C0	rs5069245rs=5069245	6	C/T	build=113
Chr_3R	TGCTGCTGGTGCTGCTGSTGCTGCTGCTGCTGCTGCTGCTG	TGC	2	M1	C1	rs202655944	18	C/G	build=137					Chr_3R	ATAATAAAAATAATAATAATAATAATAATAATAATAATAAYAATAATAATACTAACAATAACAATAATAATAAAAATAATAA	AAT	6	M1	C1	rs5069363rs=5069363	41	C/T	build=113
Chr_3R	ATATATDTATATATATATATA	TA	1	M0	C1	rs202656093	7	A/G/T	build=137					Chr_3R	AGAGAGAGAGAGAGAGAGAKAAAGAGAGAGAAAGAGA	AG	3	M0	C1	rs5069736rs=5069736	20	G/T	build=113
Chr_3R	AGCAGCMGCAGCAGCAGCAGCAGCAG	GCA	1	M0	C1	rs202656811	7	A/C	build=137					Chr_3R	TGCTGCTGCTGCAATTGCTGCTGCTGCTGCTGCTGCTGCTGCTGCTGCTGCTGCTGCTGCTGCTGTTGCTGCTGCTGYTGCTGCTGCTGCTG	TGC	5	M1	C1	rs5070019rs=5070019	78	C/T	build=113
Chr_3R	TGTCCCAGTCCCTGTCCCTGTCCCTGTCCSTGTCC	GTCCCT	2	M0	C1	rs202658053	30	C/G	build=137					Chr_3R	ATTATTATTATTATTATTATTATTATTATTATTATTATTATTATTATTATTAYTATTATTATTATTATTCTTATTATTATTATTATTATTATTATTATTATTATTATTATTATTATTATTATTATTATTATTATTATTATTATTATTATTATT	ATT	2	M1	C0	rs5071865rs=5071865	53	C/T	build=113
Chr_3R	ATAATAGTAATAATAGTAATMATAATAATAATAATAATAATA	ATA	3	M0	C0	rs202661307	21	A/C	build=137					Chr_3R	ATTATTATTATTATTATTATTATTATTATTATTATTATTATTATTATTATTATTATTATTATTATTATTATTATTATTATCATTCGTATTATTATTATTTWTATTATTATTATTATTATCATTCGTATTATTATTATTTATATTATTATTATTATT	ATT	10	M1	C0	rs5073291rs=5073291	101	A/T	build=113
Chr_3R	ATATATATATATATATATATMTATATATAT	AT	1	M0	C0	rs202661428	21	A/C	build=137					Chr_3R	ATTATTATTATTATTATTATTATTATTATTATTATTATTATTATTATTATTATTATTATTATTATTATTATTATTATTATTATTATTATTATTATCATTCKTATTATTATTATTTATATTATTATTATTATTATCATTCGTATTATTATTATTTATATTATTATTATTATT	ATT	10	M0	C0	rs5073310rs=5073310	101	G/T	build=113
Chr_3R	CTGACTGACTGACTGACTGSCTGACTG	CTGA	1	M0	C1	rs202662566	20	C/G	build=137					Chr_3R	TATTATTATTATTATTATTATTATTATTATTATTATTATTATTATTATTATTATTATTATTATTATTATTATTATTATTATTATTATTATTATTATCATTMGTATTATTATTATTTATATTATTATTATTATTATCATTCGTATTATTATTATTTATATTATTATTATTATT	TAT	10	M1	C1	rs5073313rs=5073313	101	A/C	build=113
Chr_3R	CACACACACACACACACACAMACACACAC	CA	1	M1	C1	rs202663703	21	A/C	build=137					Chr_3R	TGCTGTTGTTGYTGCTGTTGTTGCTGCTGTTGTTGCTGCTGTTGTTGCTGCTGTTGCTGTTGCTGTTGCTGTTGCTGCTGTTGTTGATGTTGCTGCTGCTG	TGCTGT	12	M1	C1	rs5073384rs=5073384	12	C/T	build=113
Chr_3R	AGAGAAAGAGAGAGAGAAAGAGAGAGAGAAAGAGAGAGAGMGAGAGA	AG	4	M0	C1	rs202663884	41	A/C	build=137					Chr_3R	TGTGTGTGTGTGTGTGTGTGTGTGTGTGTGTGTGTGTGTGTGTGTRTGTGTGTGTG	TG	1	M1	C0	rs5075550rs=5075550	46	A/G	build=113
Chr_3R	ATATATATATATATATATATATATATATATATATATATATATATATRTATATATATATATATATA	AT	1	M0	C1	rs202663976	47	A/G	build=137					Chr_3R	TTCTTCTTCTTCTTAYTCTTCTTCTTCTTCTTCTTC	TTC	2	M0	C0	rs5076341rs=5076341	16	C/T	build=113
Chr_3R	AAAAAAAARAAAAAAAAAAAAAAA	A	1	M0	C0	rs202664676	9	A/G	build=137					Chr_3R	GTTCCGTTCCGTTCCGTTCCGTTCCGTTCCGTTCCGTTCCGTTCCGTTCCGTTCCGTTCCGTTCCGTTCCGTTCCGTTCCGTTCCGTTCCGTTCCGTTCCRTTCCGTTCCGTTCCGTTCCGTTCCGTTC	GTTCC	1	M1	C1	rs5076501rs=5076501	101	A/G	build=113
Chr_3R	GTGTGCGTGTGTGTGTRTGTGTGTGTG	GT	2	M1	C1	rs202667273	17	A/G	build=137					Chr_3R	ATTATTAATATTATTATTGTTAGTATTATTATTATTATTTTTATTATTATTATTATTATTAYTATTATTATTAT	TAT	5	M1	C1	rs5076873rs=5076873	62	C/T	build=113
Chr_3R	ATATATATATATATATAYATATATA	AT	1	M1	C1	rs202670194	18	C/T	build=137					Chr_3R	TCTCTCTCTCTCTCTCTCTCTCTCTCTCTCTCTCTCTCTCTCTCTCTCTYTCTCTCT	TC	1	M0	C1	rs5078466rs=5078466	50	C/T	build=113
Chr_3R	AAAAAAMAAAAAAAAAAAAAAA	A	1	M0	C0	rs202670214	7	A/C	build=137					Chr_3R	TCTCTCTCTCTCTCTTCTCTCTCTCTCTCTCTCTTCTCTCTCTTCWCTCTCTCTATCTCTCTCTCTCT	TC	5	M1	C0	rs5082063rs=5082063	46	A/T	build=113
Chr_3R	GCAGCAKCAGCAGCAACAGCAGCAGCAGCAGCAGCAGCAGCAGCA	CAG	2	M0	C0	rs202671218	7	G/T	build=137					Chr_3R	GAGAGTGAGAGAGAGACAGAGAGAGMCAGAGAGAGAGAGAGAGAGAGAGAGAGAGCGAGAGAGAGAGAGAGAGAGA	GA	5	M0	C0	rs5092696rs=5092696	26	A/C	build=113
Chr_3R	CAACAACAACAACAACAWCAACAA	CAA	1	M0	C0	rs202672494	18	A/T	build=137					Chr_3R	TAATAATAATAATAATAATAATAATAATAATAATAATAATAATAATAATAATAATAATAATAATAATAATAATAATAATAATAATAATGATAATAATAATRATAAT	TAA	2	M1	C1	rs5096587rs=5096587	101	A/G	build=113
Chr_3R	TTTTTTTTTTTTTKTTTTGTTTTTTTTTT	T	2	M1	C0	rs202673258	14	G/T	build=137					Chr_3R	CTCTCTCTCTCTMTCTCTCTCTCTCTC	CT	1	M1	C1	rs5103737rs=5103737	13	A/C	build=113
Chr_3R	TTTATTTTATTTTATTTTTTTATTTATTTTATTTTATTTATTTATTTTAWTTTAT	TTTAT	6	M1	C0	rs202674778	50	A/T	build=137					Chr_3R	TGTGTGTGTSTGTGTGTGTGT	TG	1	M1	C1	rs5104287rs=5104287	10	C/G	build=113
Chr_3R	GCCATRGCCATAGCCATAGCCATAG	GCCATA	1	M0	C1	rs202676042	6	A/G	build=137					Chr_3R	TGTGTGTGTGTGTGTGTGTGTGTGTGTGTGTGTRTGTGT	TG	1	M1	C1	rs5113649rs=5113649	34	A/G	build=113
Chr_3R	CCTCCTCCTCCTMCTCCTCCTCCTCC	CCT	1	M1	C1	rs202676264	13	A/C	build=137					Chr_3R	GAGAGAGAGAGAKAGAGAGAGAG	GA	1	M0	C1	rs5114717rs=5114717	13	G/T	build=113
Chr_3R	AGCAGCAGCAGCAACAGCAGYAGCAGCAACAGCAGTAGCAGCAACAGCAGCAGCAGCAG	AGC	5	M1	C1	rs202676377	21	C/T	build=137					Chr_3R	TCTCTCTCTCTCTCTCTCTCTCTCTCTCTCTCTCKCTCTCTCTCTCTCTC	TC	1	M1	C0	rs5117292rs=5117292	35	G/T	build=113
Chr_3R	AATTTAATTAATTTAATTTAATTWAATTTA	TTAAT	2	M1	C0	rs202677161	24	A/T	build=137					Chr_3R	AATAATAATAAAAATAATAAAGATAATAATAATAATAATAATAATAAWAATAATAATAATAATAATAATAATAATAATAATAATAATAATAATAATAATAATAATATAAAAATATTAATAATAAT	AAT	7	M1	C1	rs5117855rs=5117855	48	A/T	build=113
Chr_3R	TGCTGCTGCTGYTGCTGTTGCTGCTGC	TGC	2	M1	C0	rs202677958	12	C/T	build=137					Chr_3R	ACACAMACACACACACACACACACACACACACA	AC	1	M1	C1	rs5126544rs=5126544	6	A/C	build=113
Chr_3R	CTCTCTCTCTCTYTCTCTCTCTCTCTCTC	CT	1	M0	C1	rs202677994	13	C/T	build=137					Chr_3R	AGAGAGAGAGAGAGAGAGAGAGAGAGAYAGAGAGAGAGAGAGAGAGAGAGAGAGAGAGAGAGAG	AG	1	M0	C0	rs5128192rs=5128192	28	C/T	build=113
Chr_3R	ATGATGATGATGATGWTGATGATGTTGATG	ATG	2	M1	C0	rs202678402	16	A/T	build=137					Chr_3R	CTCTCTCTCTCTCTYTCTCTCTCTCTCTCTCTCTCTCTCTCTCTCTC	CT	1	M0	C1	rs5131477rs=5131477	15	C/T	build=113
Chr_3R	ATAAATAAATAAATTAAATARATAAAT	ATAA	2	M0	C1	rs202679036	21	A/G	build=137					Chr_3R	AATAATAATAATAATAATGATAATAATGATAATAATAATAAYAATAATAATAATAATAATAATAATAATAATAATAATAATAATAATAATAATAATAATAATAATAA	AAT	3	M1	C1	rs5138516rs=5138516	42	C/T	build=113
Chr_3R	GCCCATGCCCATGCCCATGCCCATGCCCATRCCCATGCCCATGCCCATGCCCATGCCCATGCCCA	GCCCAT	1	M1	C1	rs202679104	31	A/G	build=137					Chr_3R	AGAGAGAGAGAGAGAGATAGAGAGAGAGAGACAGATAGAGAGAGAGAGAGAGAGAGTGAGAGAGAGAGAAGGAAAGAGAGAGAGAGAGAKAGAGTGAGAGAGAGAGAGAAGGAAAGAGAGAGAGAGAGAGAGAGAGAGAGAGAGAGAG	AG	12	M1	C0	rs5140195rs=5140195	90	G/T	build=113
Chr_3R	GGAGATGGAGATGGAGATGGRGACGGAGATAGAGATGGAGATGGTGATGG	GGAGAT	4	M0	C1	rs202679898	21	A/G	build=137					Chr_3R	AGAGAGAGAGAGAGAGATAGAGAGAGAGAGACAGATAGAGAGAGAGAGAGAGAGAGTGAGAGAGAGAGAAGGAWAGAGAGAGAGAGAGATAGAGTGAGAGAGAGAGAGAAGGAAAGAGAGAGAGAGAGAGAGAGAGAGAGAGAGAGAG	AG	12	M1	C0	rs5140209rs=5140209	74	A/T	build=113
Chr_3R	TTTTTTTTTYTTTTTTTTTTTT	T	1	M1	C0	rs202682361	10	C/T	build=137					Chr_3R	AGAGAGAGAGAGAGAGATAGAGAGAGAGAGACAGATAGAGAGAGAGAGAGAGAGAGTGAGAGAGAGAGAARGAAAGAGAGAGAGAGAGATAGAGTGAGAGAGAGAGAGAAGGAAAGAGAGAGAGAGAGAGAGAGAGAGAGAGAGAGAG	AG	12	M1	C0	rs5140219rs=5140219	71	A/G	build=113
Chr_3R	ACACACACACACACACACACACACACACACACACACACACACACACACACAMACACAAACACAC	AC	2	M1	C0	rs202683695	52	A/C	build=137					Chr_3R	TGCTGCTGCTGCTGCTKCTGCTG	TGC	1	M0	C1	rs5140312rs=5140312	17	G/T	build=113
Chr_3R	ATATAATATATATATATATATATATATATACATATATATATATACATTTATATMTATATATATATATATATATATATATATATATATATAAATATATATAT	AT	6	M0	C1	rs202685896	54	A/C	build=137					Chr_3R	TCTCTCTCTCTCTCTCTCTCTCTCTYTCTCTCT	TC	1	M0	C1	rs5142092rs=5142092	26	C/T	build=113
Chr_3R	TGTGTGTATGTGTGTGYGTGTGTGTGTGTGTGT	TG	2	M1	C1	rs202686213	17	C/T	build=137					Chr_3R	TGTGTGTGTGTGTGTRTGTGTGTGTGTGTGTGTGT	TG	1	M1	C1	rs5142866rs=5142866	16	A/G	build=113
Chr_3R	AAAAAAAAAAAAAWAAAAAAACAAAAAAAAAAA	A	2	M0	C0	rs202686884	14	A/T	build=137					Chr_3R	AAATAAATAAATAAATAAATAAATAAATRAATAAATAAATAAATAAATAAATAAATAAATAAATAAATAAATAAATAATTAAATAAATAAATAAATAAATAAATAAATGAATAAATAAA	AAAT	3	M1	C1	rs5142870rs=5142870	29	A/G	build=113
Chr_3R	ATATATATATAAAAATATATATATATATATATATATATATWTATATATATATATATATATATATATAT	AT	3	M0	C0	rs202687269	41	A/T	build=137					Chr_3R	AAATAAATAAATAAATAAATAAATAAATGAATAAATAAATAAATAAWTAAATAAATAAATAAATAAATAAATAAATAATTAAATAAATAAATAAATAAATAAATAAATGAATAAATAAA	AAAT	4	M1	C1	rs5143184rs=5143184	47	A/T	build=113
Chr_3R	TGCTGCTGCTGTTGCTGYTGCTGTTGCTGTTGCTGTTGCTGTTGC	TGCTGT	2	M1	C1	rs202688221	18	C/T	build=137					Chr_3R	TTATTATTATTATTATTWTTATTATTATTATT	TTA	1	M0	C1	rs5144332rs=5144332	18	A/T	build=113
Chr_3R	ACTGACTGACTGACTAACTGACTSACTCACTGACTGA	ACTG	3	M1	C1	rs202690650	24	C/G	build=137					Chr_3R	TATTATTATTATTTATTATTATTATTAYTTATT	TAT	2	M1	C0	rs5145674rs=5145674	28	C/T	build=113
Chr_3R	CTGCTGCTGCGGCTGCTGCKGCTGCTGCTTCTGCTGC	CTG	3	M1	C1	rs202693866	20	G/T	build=137					Chr_3R	ATTATTATTATTATTATTATTATTATTATTATTATTATWATTATTATTATTATTATTATTATTATTATTATTATTATTATT	ATT	1	M1	C0	rs5146678rs=5146678	39	A/T	build=113
Chr_3R	TCGGATCGGATCGGATCGGATCGGWTCGGA	TCGGA	1	M0	C0	rs202694263	25	A/T	build=137					Chr_3R	TTATTATTATTATTATTATTATTATTATTATTATTATTATTATTACTATTATTATTATTATTATTATTATTATTATTATTATTATTATTATTATTATTATWATTATTATTATTATTATTATTATTATTATTATTATTATTATGATTATTATTATTATTATTATTATTATT	TTA	3	M1	C1	rs5148785rs=5148785	101	A/T	build=113
Chr_3R	TCTCTCTCTCTCTCTYTCTCTCT	TC	1	M0	C1	rs202694928	16	C/T	build=137					Chr_3R	TATTTATTTATTTATTTATTTATTTATTTATTTATTTATTTATTTATTTATTTATTTATTTATTTATTTATTTATTTATTTATTTATTTATTTATTTATTKATTTATTTATTTATTTATTTATTTATTTATTTATTTATTTATTTATTTATTTATTTATTT	TATT	1	M1	C1	rs5150893rs=5150893	101	G/T	build=113
Chr_3R	TCCTCCACCTCCACCTCCWCCTCCTCCTACTCCTCCTCCT	CCT	4	M1	C1	rs202695440	19	A/T	build=137					Chr_3R	TCATCAYCATCATCACCATCATCATCATCA	CAT	2	M1	C0	rs5150930rs=5150930	7	C/T	build=113
Chr_3R	TGTGTGTGYGTGTGTGTGTGTGTGTGTGTGT	TG	1	M1	C1	rs202695665	9	C/T	build=137					Chr_3R	ATTATTATTTTATTAATATTAATATTAATATTAWTATTATTATTATTATTATTATTATTATTATTCCTATTATTATTAT	ATT	7	M1	C1	rs5151713rs=5151713	34	A/T	build=113
Chr_3R	CACACACACACACACWCACACACA	CA	1	M0	C0	rs202696753	16	A/T	build=137					Chr_3R	ATTATTATTTTATTAATATTAATATTAATATWAATATTATTATTATTATTATTATTATTATTATTCCTATTATTATTAT	ATT	8	M1	C1	rs5151715rs=5151715	32	A/T	build=113
Chr_3R	TGTCGTTGGCGWTGTCGTTGTCGTTGTCGTTG	TGTCGT	2	M1	C1	rs202697047	12	A/T	build=137					Chr_3R	AGAGAGAGAGAGAGAGAGAGAGAGAGAGAGAGAGAKAGAGAGAGAGAGAGAGAGAGAGAGAGAGAGAGAGAGAGAGAGAGAGAGA	AG	1	M0	C1	rs5162768rs=5162768	36	G/T	build=113
Chr_3R	CCACCACCACCACCWCCACCACCGCCACC	CCA	2	M0	C1	rs202697252	15	A/T	build=137					Chr_3R	TCTCTCTCTCTCTCTCTCTCTTTCTCTCTCTCTYTCTCTCTCTCTCT	TC	2	M1	C1	rs5163819rs=5163819	34	C/T	build=113
Chr_3R	CAGCAGCAGCAGCAKCAGCAGAAGCAGCAACAGCAACAGCA	CAG	4	M0	C1	rs202699870	15	G/T	build=137					Chr_3R	TCTCTCTCTCTCTCTCTCTCTYTCTCTCTCTCTTTCTCTCTCTCTCT	TC	2	M1	C1	rs5164157rs=5164157	22	C/T	build=113
Chr_3R	TTTTTTTTTTTTTTWTTTTTTTTTTT	T	1	M1	C0	rs202700940	15	A/T	build=137					Chr_3R	TGTGTGTGYGTGTGTGTGTGT	TG	1	M1	C1	rs5165672rs=5165672	9	C/T	build=113
Chr_3R	TTGTTTGTTTGTTTRTTTGATTGTTTGTTT	TTGT	2	M1	C1	rs202701049	15	A/G	build=137					Chr_3R	TGTGTGTGTGTSTGTGTGTGT	TG	1	M1	C1	rs5167270rs=5167270	12	C/G	build=113
Chr_3R	TATTTATTTATTTATTTATTTATTTATTTATTTATTTATTTATTTATTTATTTATTTATTTATTTATTTATTTATTTATTTATTTATTTATTTATTTATTYATTTATTTATTTATTTATTTATTTATTTATTTATTTATTTATTTATTTATTTATTTATTTATTTATTTATTTATTTATTTATTTATTTATTTATTTATTT	TATT	1	M1	C1	rs202701809	101	C/T	build=137					Chr_3R	TGTGTGTGTSTGTGTGTGTGT	TG	1	M1	C1	rs5167274rs=5167274	10	C/G	build=113
Chr_3R	AGAGAGRGAGAGAGAGAGAGAGAG	GA	1	M0	C0	rs202701914	7	A/G	build=137					Chr_3R	GTGTGTGTGTGTGTGTGTGTGTGTGTGTGTGTGTGTGTGTGTGTGTGTGTGTGTGTGTGTGTGTGTGTGTGTGTGTGTGTGTGTGTGTGTGTGTGTGTGTSTGTGTGTCTGTGTGTG	GT	2	M1	C1	rs5169453rs=5169453	101	C/G	build=113
Chr_3R	ACACACACACACACAMACACATACGCACACACA	AC	3	M1	C1	rs202702507	16	A/C	build=137					Chr_3R	AAGTAAGTAAGTAAGTAAGTAAGTAAGTAAGTATTTAARTAAGTAAGTAAGTAAGTAAATAATTAAGTAAGTAAATAAGTAAATAAGTAAGTATGTAAGTAAGTAAGTAAGTAATTAAGTAAGTAAGTAAGGAAGTAAG	AAGT	10	M1	C1	rs5173888rs=5173888	39	A/G	build=113
Chr_3R	AAAAAAAAAAAARAAAAAAAA	A	1	M0	C0	rs202703708	13	A/G	build=137					Chr_3R	CACACACACACACACACACACACACACACACACACACACACACACACACACACACACACACACACACACACACACACACACACACACACACACACACACAMACACACACACACACACACACACACACACACACACAAACACACACACACACACACACACACAC	CA	2	M1	C1	rs5174618rs=5174618	101	A/C	build=113
Chr_3R	GATGATGATGATGRTGGTGATGATGATGAT	GAT	2	M1	C0	rs202703924	14	A/G	build=137					Chr_3R	TCTCTCTCTCTATCTCTCTCTCTCTCTCTCTCTCTCTCTCTCTCTCTCTCTTCTCKCTCTCT	TC	3	M1	C0	rs5176596rs=5176596	56	G/T	build=113
Chr_3R	TGGCTGGCTGGATGGCTSGATGGCTGGCTGGCT	TGGC	3	M1	C1	rs202705239	18	C/G	build=137					Chr_3R	AGAGAGGGAGATAGAGAGAGAGAGAGAGAGARAGAGAGAGAGAGAGAGAGAGAGAGAGAGAGAAAGAGAGAGAGAGAGAGAGAGAGAGAGAGAGAGAGA	AG	4	M1	C1	rs5177201rs=5177201	32	A/G	build=113
Chr_3R	GCCAGCCAGCCAGCCARCCAGCCAGCCAG	GCCA	1	M1	C1	rs202705990	17	A/G	build=137					Chr_3R	TTTCTCTTTCTCTTTCTCTTTCCCTTTCTCTTTCTCTTTCTCTTTCTCTTTCTCTTTCYCTTTCTCTTTCTCTTTCTCTTTCTCTTTCTCTTTCTCTTTCTCTTTCTCTTTCTCTTTCTCTTTCTCTTTCTCTTTCTCTTTCTCTTTCTCT	TTTCTC	2	M1	C1	rs5180496rs=5180496	59	C/T	build=113
Chr_3R	TATATATRTATATATATATATATATAT	TA	1	M0	C1	rs202707021	8	A/G	build=137					Chr_3R	GAGAGAGAGAAAGAGAGAGAGAGAGAGAGAGAGAGGRAGAGAGAGAGAGAGAG	GA	3	M1	C1	rs5181237rs=5181237	37	A/G	build=113
Chr_3R	CACACACACACACACRCACACACAC	CA	1	M0	C1	rs202708863	16	A/G	build=137					Chr_3R	GAGAGAGAGAAAGAGAGAGAGAGAGAGAGAGAGAGRAAGAGAGAGAGAGAGAG	GA	3	M0	C1	rs5181238rs=5181238	36	A/G	build=113
Chr_3R	CTCTCTCTCTCTCYCTCTCTC	CT	1	M1	C1	rs202709583	14	C/T	build=137					Chr_3R	ATTATTATTAGTATTATTATAATTATTATTATTATTATTATTATTATTATTATTATTATTATTATTATTATTATTATAATTGTTATTATTATTATTATTAWTATTATTATTATTATTATTATTATTATTATTATTATTATTATTATTATTATTATTATTATTATTATTATTATTA	ATT	5	M1	C1	rs5181934rs=5181934	101	A/T	build=113
Chr_3R	AAACGAAACGAAMCGAAACGAAACGAAACGA	CGAAA	1	M0	C1	rs202709767	13	A/C	build=137					Chr_3R	CTCTCTCTCKCTCTCTCTCTCTCTCTCTCTCTCTCTC	CT	1	M1	C1	rs5183675rs=5183675	10	G/T	build=113
Chr_3R	CTCTCTCTCTCTCTCACTTKCTCTCTCTCTCTCTCTCT	CT	3	M0	C0	rs202711232	20	G/T	build=137					Chr_3R	TTATTATTWTTATTATTATTATTATTATTATT	TTA	1	M0	C1	rs5183689rs=5183689	9	A/T	build=113
Chr_3R	AGCAGCAGCAGCAGCARCAGCAAAAGCAGCAGCA	AGC	3	M1	C1	rs202711463	17	A/G	build=137					Chr_3R	TCTCTCTCTCTCTCTCTCTCYCTCTCT	TC	1	M1	C1	rs5183844rs=5183844	21	C/T	build=113
Chr_3R	CCATGCCATGCCATGCCAKGCCATGCCAT	CCATG	1	M1	C1	rs202712237	19	G/T	build=137					Chr_3R	AAGAARAAGAAGAAGAAGAAG	AAG	1	M1	C0	rs5186418rs=5186418	6	A/G	build=113
Chr_3R	ATATATATAATATATATATAATATSCATATATATATATTTATATATATATATA	AT	5	M0	C1	rs202712408	25	C/G	build=137					Chr_3R	CTGCTGCTGYTGCTGCTGCTG	CTG	1	M0	C0	rs5198112rs=5198112	10	C/T	build=113
Chr_3R	GTGTGTGTGTGTGYGTGTGTGCGTGTG	GT	2	M1	C1	rs202713894	14	C/T	build=137					Chr_3R	AGAGAGAGAGAGAGAGAGAGAGMGAGAGAGAGAGA	AG	1	M0	C1	rs5200588rs=5200588	23	A/C	build=113
Chr_3R	ATATATATATAWATATATATATATATATATATATATA	AT	1	M1	C1	rs202715118	12	A/T	build=137					Chr_3R	AGAGAGAGAGAGAGAGAGAGAGAGARAGAGAGAGA	AG	1	M1	C1	rs5200590rs=5200590	26	A/G	build=113
Chr_3R	ATCATCATCATCATYATCATCATGATCATC	ATC	2	M0	C0	rs202715751	15	C/T	build=137					Chr_3R	AGAGAGAGAGAGAGAGAGAGAGAGAGMGAGAGAGA	AG	1	M0	C1	rs5200592rs=5200592	27	A/C	build=113
Chr_3R	CACACACACACACACMCACACACATACACA	CA	2	M0	C0	rs202717083	16	A/C	build=137					Chr_3R	GTGTGTGTGTGTGTRTGTGTGTGT	GT	1	M1	C0	rs5209844rs=5209844	15	A/G	build=113
Chr_3R	TGTGTGTGTGTSTGTGTGTGTGTGTGT	TG	1	M1	C1	rs202717464	12	C/G	build=137					Chr_3R	TAATAATCATAATAATAATAATAATAATAATAATAATAATAATCATAATAATAATCATAATAATAATCATAATAATAATAATCATAATAATAATAATAATMATAATAATAATAATAATAATAATAATAATAATAATAAT	ATA	6	M1	C1	rs5211351rs=5211351	101	A/C	build=113
Chr_3R	TTATTATTATTAWTATTATTATTATTATTATTATTATTATTATTATTATTATTATTATTATTATTATTAT	TTA	1	M1	C1	rs202717608	13	A/T	build=137					Chr_3R	TAATAATAATAATAATAATAATAATAATAATAATAATAATWATAATTATAATAATAATAATAATAATAATAATAATAATAATAATAATAATAATATTAATAATAATAA	TAA	3	M1	C0	rs5212580rs=5212580	41	A/T	build=113
Chr_3R	ACACACACRCACGCACACACACACACACACA	AC	2	M1	C1	rs202717720	9	A/G	build=137					Chr_3R	AGAGAGAGAGAGAGAGAGAGAGAGAKAGAGAGAGA	AG	1	M0	C1	rs5213069rs=5213069	26	G/T	build=113
Chr_3R	AGCAGCAGCARCAGCAGCAGCAGCAGCAGCA	AGC	1	M1	C1	rs202719316	11	A/G	build=137					Chr_3R	TTATTGTTATTATTATTAATGTTATTATTATTATTATTAYTATTATTAATATTATTATTAATATTATTATTATGATTATTA	TTA	7	M1	C0	rs5213518rs=5213518	40	C/T	build=113
Chr_3R	CACACACACACACRCACACACAC	CA	1	M0	C1	rs202719886	14	A/G	build=137					Chr_3R	TCTTCTTCTTCTTCTTCTTCTTCTTCTTCTTCTTCTTCTTCTTCTTCTTCTTCTTCTTCTTCTTCCTCTTCTTCTTCTTCTTCTTCYTCTTCTTCTTCTTCTTCTTCTTCTTCTTCTTCTTCTTCTTCTTCTTCTTCTTCTT	TCT	2	M1	C1	rs5214963rs=5214963	87	C/T	build=113
Chr_3R	AGATAGATAGATAGTTAGAGAGATAGATAGAGAGATAGATCGATAGAKAGATAGATAGATAGATAGATAGATAGATAGATAGATAGATAGATAGATAGATAGATAGATAGATAGATAGATAGAAAGAAAGATAGATAGATAGAT	AGAT	7	M1	C0	rs202720510	48	G/T	build=137					Chr_3R	TGCTGMTGCTGCTGCTGCTGCTGTTGCTG	TGC	2	M1	C1	rs5216467rs=5216467	6	A/C	build=113
Chr_3R	ATATAATATATATATATAATATATAWTATATATTATATATATAATTATGTATATATATATATAT	AT	7	M1	C0	rs202721298	26	A/T	build=137					Chr_3R	AGAGAGSGAGAGAGAGAGAGAAAGAGAG	GA	2	M0	C0	rs5216744rs=5216744	7	C/G	build=113
Chr_3R	CCTGGCSTGGCCTGGCCTGGCCTG	TGGCC	1	M0	C1	rs202722967	7	C/G	build=137					Chr_3R	TGTGTGYGTGTGTGTGTGTGTGTG	GT	1	M1	C0	rs5221170rs=5221170	7	C/T	build=113
Chr_3R	TGGTTGGTTGGTWAGTTGGTTGGTTGGTTGGCTGGTTGGTTGG	TGGT	3	M0	C1	rs202723435	13	A/T	build=137					Chr_3R	CGTCGTCGTCGTCGTMGTCGTCG	CGT	1	M1	C1	rs5222515rs=5222515	16	A/C	build=113
Chr_3R	AAAAAAAYAAAAAAAAAAAAA	A	1	M0	C0	rs202724212	8	C/T	build=137					Chr_3R	CACACACACACACACACACACACACACACACACACACACACACACACACACACACACACACACACACACACACACACACACACACACACACACACACACASACACACACACACACACACACACACACACACACACACACACACACACACACACACACACACAC	CA	1	M0	C1	rs5226598rs=5226598	101	C/G	build=113
Chr_3R	TTATTTTATTATTATTATTATTATTCTTATTATTATTATTATTATTATTATTWTTATTATTATTATTATTACTATTATTATTATTATCATTATTATTATTATTATTATTATTATTATTATTAATATTATTATTATTATTATTATTATTATTAT	TTA	6	M1	C0	rs202724438	53	A/T	build=137					Chr_3R	ATCATCATCATCATCAYCATCA	ATC	1	M1	C1	rs5226750rs=5226750	17	C/T	build=113
Chr_3R	GGTTGGTTGGTTGBTTGGTTGGTTGGTCGGTTGGT	GGTT	2	M1	C1	rs202724874	14	C/G/T	build=137					Chr_3R	TATTATTATTATTATTATTATTATTATTATTATTGTTATTATTATTATYATTATTGTTATTATTATTATTTATATTATTATTATTATTAATATTAGTATTATTATTATTACTATTATTATTATTATTATTATTATTATTATTATTATTA	TAT	8	M1	C1	rs5227181rs=5227181	49	C/T	build=113
Chr_3R	AACAAACAAACAAACARACAAACAGACAAACGAACAAACAAA	AACA	3	M1	C1	rs202727507	17	A/G	build=137					Chr_3R	GCTGCTGYTGCTGCTGCTGCTGCTG	TGC	1	M0	C1	rs5228050rs=5228050	8	C/T	build=113
Chr_3R	TATATATAYACATATATATATATATATATATAT	TA	2	M1	C1	rs202727651	9	C/T	build=137					Chr_3R	TCTCTCCCTCTCTCTCTCTTTCCCTTTCTCTCTCTCTCTCTCTCTCTCTCTYTCTCTCTCTCTTTCTCT	CT	6	M1	C1	rs5233319rs=5233319	52	C/T	build=113
Chr_3R	TATATMTATATATATATATATAT	TA	1	M0	C1	rs202731707	6	A/C	build=137					Chr_3R	AATAATAATAATAATAATAATAATAATAATAATAACAGTAATAATAATAATAATAATAATAATAATAATAATAATAATAATAATAATAATAATAATAATARCAATAATAATAATAGACATAATAATAATAATAATAATAATAATAATAATAATAATAATAATAATAATAA	AAT	7	M0	C1	rs5235217rs=5235217	101	A/G	build=113
Chr_3R	GGGCAKGGGCAGGGGCAGGGGCAGGGGCAGGGG	GGGCAG	1	M0	C1	rs202733013	6	G/T	build=137					Chr_3R	ATAATAATAATAATAATAATAATAATAATAATAACAGTAATAATAATAATAATAATAATAATAATAATAATAATAATAATAATAATAATAATAATAATAGYAATAATAATAATAGACATAATAATAATAATAATAATAATAATAATAATAATAATAATAATAATAATAA	ATA	7	M1	C1	rs5235219rs=5235219	101	C/T	build=113
Chr_3R	CAGCAGCAGCAGCAGCASCAGCAGCA	CAG	1	M1	C1	rs202734404	18	C/G	build=137					Chr_3R	AAACAAACAAACAAACAAACAMACAAACAA	AAAC	1	M1	C1	rs5236347rs=5236347	22	A/C	build=113
Chr_3R	ATTATTACTATTATTATTATTATCATTATTATTATTATTATTATTATTATTATTATTAATATTATTATTATTATTATTATTATTATTATTATTATTATTAKTATTATTATTATTATTATTATTATTATTATTATTATTATTACTATTATTATTATTATCATTATTATTATTATTATTATTATTATTATTATTATTATTATT	TAT	6	M1	C0	rs202735141	101	G/T	build=137					Chr_3R	AATAATAATAGTAATAATAATAATAATAATAAAATAATAATAATAATAATAAAATAATAAAATAATAATAAWAATAATAATAATAATAATAATAATAATAAAATAATAATAATAATAATAATAATAATAATAATAATAATAATAATAATAATAATAATAATAATAATAATAA	AAT	6	M1	C1	rs5239741rs=5239741	72	A/T	build=113
Chr_3R	AAAAAAAAAAAAAAAWAAAAAA	A	1	M0	C0	rs202735644	16	A/T	build=137					Chr_3R	GGTGGTGGTGGTGRTGGTGGT	GGT	1	M1	C0	rs5240646rs=5240646	14	A/G	build=113
Chr_3R	TGACTGACTAACTGACTRACTGACTGACTGACTGA	ACTG	2	M1	C1	rs202738641	18	A/G	build=137					Chr_3R	ATAATAATAATAATAATAATAATAATAATAATAATAATAGTATTAATAATAATAATAATAATAATAATAATAATAATAATAAAAATAATAATAATAATAAWAATAATAATAAAAATAATAATAATAATAATAATAATAATAA	ATA	5	M1	C1	rs5241985rs=5241985	101	A/T	build=113
Chr_3R	ATTTATTTATTTATTTATTTATTTATTTATTTATTTATTTATTTATTTATTTATTTATTTATTTATTTATTTATTTATTTATTTATTTATTTATTTATTTRTTTATTTATTTATTTATTTATTTATTTATTTATTTATTTATTTATTTATTTATTTATTTATTTATTTATTTATTTATTTATTTATTTATTTATTTATTTA	ATTT	1	M0	C1	rs202740906	101	A/G	build=137					Chr_3R	AAGAAGAAGAAGAAGAAGAARAAGAAGAA	AAG	1	M1	C1	rs5242053rs=5242053	21	A/G	build=113
Chr_3R	GGTCTBGGTCTCGGTCTCGGTCTC	GGTCTC	1	M0	C0	rs202741081	6	C/G/T	build=137					Chr_3R	TCTCTCTCTCTCTCTYTCTCTCTCTCTCTCTCTCTCT	TC	1	M0	C1	rs5243848rs=5243848	16	C/T	build=113
Chr_3R	TATTAWTTATTATTATTATTATTATTATATATTAT	TTA	2	M1	C1	rs202741303	6	A/T	build=137					Chr_3R	AATAATAATAATAATAATAATAATAATAATAATAATAATAATAATAATAATAATAATAATAWTAATAATAATAATATTAATAATAATAATAATAATAATAATAATAATAATAGTAATAATAATAATAATAATAATAATAATAATAATAATAATAATAATAAT	AAT	3	M1	C0	rs5248829rs=5248829	62	A/T	build=113
Chr_3R	CACACACACAHACACACACACACACACAC	CA	1	M1	C1	rs202741766	11	A/C/T	build=137					Chr_3R	AATAATAATAATAATAATAATAATAATAWTAATAATAATAATAATAATAATAATAATAATATTAATAATAATAATATTAATAATAATAATAATAATAATAATAATAATAATAGTAATAATAATAATAAT	AAT	4	M1	C0	rs5248867rs=5248867	29	A/T	build=113
Chr_3R	GTGTGTGTGTGTGTGTGTSTGTGT	GT	1	M1	C0	rs202741804	19	C/G	build=137					Chr_3R	CTCTCTCTCTCTCTCCTCTCTCTCTCTCTCTCTYTCTCTCTCTCTCT	CT	2	M0	C1	rs5251982rs=5251982	34	C/T	build=113
Chr_3R	ATACCATACSATACCATACCATACCAT	ATACC	1	M0	C1	rs202741920	10	C/G	build=137					Chr_3R	TGGCTGGCWGGCTGGTTGGTTGGCTGGCTGGCTGGCTGACTGGCTGGCTGGCTGGCTGGCTGG	TGGC	4	M1	C1	rs5252516rs=5252516	9	A/T	build=113
Chr_3R	ATATACATATATATATATATTTAWATATATATA	AT	3	M1	C1	rs202742445	24	A/T	build=137					Chr_3R	TGGCTGGCAGGCTGGYTGGTTGGCTGGCTGGCTGGCTGACTGGCTGGCTGGCTGGCTGGCTGG	TGGC	4	M1	C1	rs5252530rs=5252530	16	C/T	build=113
Chr_3R	CAACAACAACAACAAYAACCATAACAACAACAACAA	CAA	3	M1	C0	rs202747807	16	C/T	build=137					Chr_3R	TGGCTGGCAGGCTGGTTGGYTGGCTGGCTGGCTGGCTGACTGGCTGGCTGGCTGGCTGGCTGG	TGGC	4	M1	C1	rs5252533rs=5252533	20	C/T	build=113
Chr_3R	CCACATCSACATCCACATCCACATCCACATCCAGATCCCCATCCACACCCACA	ACATCC	4	M0	C1	rs202748287	8	C/G	build=137					Chr_3R	AATAAATAAATAAATAAATAAATAAATAAATAAATAAATAAATAAATAAATAAATAAATAAATAAATAAACAAATAAATAAACAAATWAATAAATAAATAAATAAATAAATAAACAAATAAATAAGTATATAAATAAATAAATAAATATATAAATAAATAAA	AATA	7	M0	C1	rs5254326rs=5254326	88	A/T	build=113
Chr_3R	CAGCAGCAGCAGCAHCAGCAGCAGCAGCA	CAG	1	M0	C1	rs202748437	15	A/C/T	build=137					Chr_3R	TGATGATGAYGATGATGATGA	TGA	1	M1	C0	rs5255001rs=5255001	10	C/T	build=113
Chr_3R	ATATATATATAYATATATATATATATATATATATAT	AT	1	M1	C0	rs202748552	12	C/T	build=137					Chr_3R	TGTGTGTGTGTGTGTGTGTGTGTGTGTGTGTGTGTGTGTGTGTGTGTGTGTGTGTGTGTGTRTGTGTGTGTGTGTGTGTGTGTGTGTGTGTGTGTGTGTGTGTGTGTGTGTGTGTGTGTGTGTGTGTGTGTGTGTGTGTGTGTGTGTGTGTGTGTGTGTGTG	TG	1	M1	C0	rs5256618rs=5256618	62	A/G	build=113
Chr_3R	AATACATACARTACAATACAATACAAT	TACAA	2	M0	C1	rs202748872	11	A/G	build=137					Chr_3R	CTACTACTACTGCTACTACTRCTACTACT	CTA	2	M1	C1	rs5258139rs=5258139	21	A/G	build=113
Chr_3R	CAGCAGCAACAGCAGCAGCAAGAGCARCAGCAGCAGCAGCAGCAGCAGCAGCA	CAG	4	M1	C1	rs202748888	27	A/G	build=137					Chr_3R	AGAGAGAGAGAGAGAGTGAGAGWGAGAGAGAGA	AG	2	M1	C1	rs5273081rs=5273081	23	A/T	build=113
Chr_3R	TTTTTTTTGTTTTTTTTTTTTTKTTTTT	T	2	M1	C0	rs202749336	23	G/T	build=137					Chr_3R	TATTATTATTATTATTATTWTTATTACTATTATTATTAT	TAT	2	M0	C0	rs5273478rs=5273478	20	A/T	build=113
Chr_3R	TTATTTATTTATTTATTTATTTATTTATTTATTTATTTATTTATTTATTTATTTATTTATTTATTTATTTATTTATTTATTTATTTATTTATTTATTTATWTATTTATTTATTTATTTATTTATTTATTTATTTATTTATTTATTTATTTATTTATTTATTTATTTATTTATTTATTTATTTATTTATTTATTTATTTATT	TTAT	1	M1	C1	rs202751332	101	A/T	build=137					Chr_3R	TATTATTATTATTATTATTTTTATTAYTATTATTATTAT	TAT	2	M1	C0	rs5273483rs=5273483	27	C/T	build=113
Chr_3R	TATATRTATATATATATATATATATATATATATATATACATATATTATATATATAAATATATAAATATATTTATATAT	TA	6	M0	C0	rs202751565	6	A/G	build=137					Chr_3R	GATGATGATGAKGAGATGATGATGATG	GAT	2	M1	C0	rs5274362rs=5274362	12	G/T	build=113
Chr_3R	ATATATATATATATRTATATATATATATA	AT	1	M0	C1	rs202752367	15	A/G	build=137					Chr_3R	GATGATGATGATRAGATGATGATGATG	GAT	2	M1	C0	rs5274363rs=5274363	13	A/G	build=113
Chr_3R	AAAAAAAAAAAAAAAAWAAAAAAA	A	1	M0	C0	rs202752812	17	A/T	build=137					Chr_3R	GATGATGATGATGWGATGATGATGATG	GAT	2	M0	C0	rs5274364rs=5274364	14	A/T	build=113
Chr_3R	TTTTTTTTTTTTTWTTTTTTTTT	T	1	M1	C0	rs202755360	14	A/T	build=137					Chr_3R	GCAGCAGCASCAGCAGCAGCACCAGCAG	GCA	2	M1	C1	rs5276911rs=5276911	10	C/G	build=113
Chr_3R	TATATATATATATATATATATATATATATATATATATATATATATATATATATAYATATATATATATATATATATATATATAATATA	TA	2	M1	C1	rs202756928	55	C/T	build=137					Chr_3R	TGTGTGTGTGTGTGTGTGTGTGTSTGTGTG	TG	1	M1	C0	rs5279130rs=5279130	24	C/G	build=113
Chr_3R	AAAAAAAAAAAAAAARAAAAAAA	A	1	M0	C0	rs202757352	16	A/G	build=137					Chr_3R	GTGTGTGTGTGTGTGTGTMTGTGT	GT	1	M0	C0	rs5282957rs=5282957	19	A/C	build=113
Chr_3R	CCATCCATCCAKCCATCCATCCATCCATCCATC	CCAT	1	M1	C1	rs202758064	12	G/T	build=137					Chr_3R	ACAACAACAAYAACAACAACA	ACA	1	M0	C0	rs5284711rs=5284711	11	C/T	build=113
Chr_3R	ACACACAHACACACACACACA	AC	1	M1	C1	rs202759485	8	A/C/T	build=137					Chr_3R	ATCATCATCMTCATCATCATCCTCATC	ATC	2	M1	C0	rs5291856rs=5291856	10	A/C	build=113
Chr_3R	TTTATTTATTTATTTATTYATTTACTTATTTATTTATTTATTTATTTATTTATTTATTTATTTATTTATTTATTTATTTATTTATTTATTTATTTATTTATTTATTTATTTATTTATTT	TTTA	2	M1	C1	rs202759936	19	C/T	build=137					Chr_3R	ATCATCATCCTCATCATCATCMTCATC	ATC	2	M1	C0	rs5291870rs=5291870	22	A/C	build=113
Chr_3R	TGCCCRTGCCCATGCCCATGCCCATGCCC	TGCCCA	1	M0	C1	rs202760703	6	A/G	build=137					Chr_3R	GATGATGRTGATGATGATGATGATGATGATGA	TGA	1	M0	C1	rs5303755rs=5303755	8	A/G	build=113
Chr_3R	GATCCTGATCCCGATCCCGATCCCGAGCCCGAKCCCGAGCCCGATCCCGATCCCG	GATCCC	4	M1	C1	rs202762274	33	G/T	build=137					Chr_3R	GACGACGACGACGRCGACGACAACGACG	GAC	2	M0	C1	rs5308981rs=5308981	14	A/G	build=113
Chr_3R	ATATATATATAAAAATATATATATATATATATATATATATATATATATATATAWATATATATATATAT	AT	3	M1	C0	rs202762763	54	A/T	build=137					Chr_3R	AACAAACAAACAAAYAAACAAA	AACA	1	M0	C1	rs5311243rs=5311243	15	C/T	build=113
Chr_3R	TAGATAGATAGTTAGAGAGATAGATAGAGAGATAGATCGATAGATAGATAGATAGATAGATAGATAGATAGATAGATAGATAGATAGATAGATAGATAGAWAGATAGATAGATAGATAGAAAGAAAGATAGATAGATAGAT	GATA	7	M1	C1	rs202763010	101	A/T	build=137					Chr_3R	GAGAGAGAGAAGAGAGAGAAGAGAGAGAAGAGAGAGAAAGAGAGAGAAGAGAGAGAAAGAAAGATAGAGAGAGAGACAGAGAGAKAGAGAGAGAGAGAGAGAGAGAGAGAGAGAG	GA	10	M1	C1	rs5312881rs=5312881	85	G/T	build=113
Chr_3R	TGTGTGTGTGTGTGTKTGTGTGTGT	TG	1	M0	C1	rs202764819	16	G/T	build=137					Chr_3R	GAGAGAGAGAAGAGAGAGAAGAGAGAGAAGAGAGAGAAAGAGAGAGAAGAGAGAGAAAGAAAGATAGAGAGAGAGACAGAGAGAGARAGAGAGAGAGAGAGAGAGAGAGAGAGAG	GA	10	M1	C1	rs5312883rs=5312883	87	A/G	build=113
Chr_3R	CACACACACACACACACRCACACACACACACACACACACACA	CA	1	M0	C0	rs202764992	18	A/G	build=137					Chr_3R	GTTGTTGTTGTTGTTATTGTTGTTRTTGTTG	GTT	2	M1	C1	rs5314869rs=5314869	25	A/G	build=113
Chr_3R	AGACCARGACCCAGACCAAGACCAAGACCA	AGACCA	2	M0	C0	rs202767341	7	A/G	build=137					Chr_3R	TCTCTCWCTCTCTCTCTCTCTCTCTCTCTCTCT	CT	1	M1	C1	rs5322418rs=5322418	7	A/T	build=113
Chr_3R	GCAGCARCAGCAGCAGCAGCAACAGCA	CAG	2	M1	C0	rs202767577	7	A/G	build=137					Chr_3R	ACACAYACACACACACACACACA	AC	1	M0	C1	rs5324370rs=5324370	6	C/T	build=113
Chr_3R	GTGTGTGTGTGTRTGTGTGTGTGTG	GT	1	M1	C1	rs202769215	13	A/G	build=137					Chr_3R	GTGTGTGTGTRTGTGTGTGTGTGTG	GT	1	M1	C1	rs5332185rs=5332185	11	A/G	build=113
Chr_3R	ATATATATATATATATATATATATATAWATATATATATATATATATATATATATA	AT	1	M1	C1	rs202770176	28	A/T	build=137					Chr_3R	GCAGCARCAGCAGCAGCAGCAGCAGCA	CAG	1	M1	C0	rs5335530rs=5335530	7	A/G	build=113
Chr_3R	ATTATTATTATTATTATTWTTATTATTATTATTATTATTATTATTATTATTATTATTATTATTATTATTATTATTATTATTATTATTATTATTATTATTATTATTATTATTATTATTAT	ATT	1	M0	C1	rs202770844	19	A/T	build=137					Chr_3R	AGAGAGAGAGAGAGAGAGAGAGAGAGAGAGARAAAGAGAGAGAGAGAGAGAGCGAGAGAG	AG	3	M1	C0	rs5339599rs=5339599	32	A/G	build=113
Chr_3R	TATATATATATATATATATATWTATATATATAT	TA	1	M0	C1	rs202772089	22	A/T	build=137					Chr_3R	TGCTGCTGCTGMTGCTGCTGCTGTTGCTGCTGCTGCT	TGC	2	M1	C1	rs5339606rs=5339606	12	A/C	build=113
Chr_3R	CCTCCCTMCCTCCCTCCCTCC	CCTC	1	M1	C1	rs202772401	8	A/C	build=137					Chr_3R	AGAGARAGAGAGAGAGAGAGAGAGAGAGA	AG	1	M1	C1	rs5340766rs=5340766	6	A/G	build=113
Chr_3R	AAAAACAAAAAAAAAAAAAAAAAAAAMAAAAAA	A	2	M1	C0	rs202772447	27	A/C	build=137					Chr_3R	ACACACACACACACAYACACAC	AC	1	M0	C0	rs5342855rs=5342855	16	C/T	build=113
Chr_3R	CAGCAGCAGAAGCAGCAACAACAGCAGCRGCAGAAGCAGCAACAGCAGTAGCAACAGCAGCAACAACAGCAGCAACAGCAGCAGCA	CAG	11	M0	C1	rs202773480	29	A/G	build=137					Chr_3R	GAGAGAGAGAGAGAGAGAGAGASAGAGAG	GA	1	M1	C1	rs5344763rs=5344763	23	C/G	build=113
Chr_3R	GTGTGTGTGTGTGTKTGTGTGTG	GT	1	M0	C1	rs202776435	15	G/T	build=137					Chr_3R	CAGCAGCAGCAGCARCAGCAGCA	CAG	1	M1	C1	rs5345522rs=5345522	15	A/G	build=113
Chr_3R	TATATATATAHATATATATATATATATATATAT	TA	1	M0	C1	rs202776956	11	A/C/T	build=137					Chr_3R	AACGAACGAACGAACGAAYGAACG	AACG	1	M0	C0	rs5346181rs=5346181	19	C/T	build=113
Chr_3R	TGATGAYGATGATGATGATGATGATGAT	GAT	1	M1	C1	rs202778944	7	C/T	build=137					Chr_3R	AGAGAGAGAGAGAGARAGAGAGAG	AG	1	M1	C0	rs5356481rs=5356481	16	A/G	build=131
Chr_3R	CAGCAGCAGCAGCAWCAGCTGCAGCAGCAG	CAG	2	M0	C0	rs202780134	15	A/T	build=137					Chr_3R	TCTGTCTGTCTGTCTGYCTGTCT	TCTG	1	M1	C1	rs5362616rs=5362616	17	C/T	build=113
Chr_3R	CACACACAMACACACACACAACACAC	CA	2	M1	C0	rs202780506	9	A/C	build=137					Chr_3R	GTGTGTGTGTGTGTRTGTGTGTGTGTGTGTGTGTGTGTGT	GT	1	M1	C0	rs5363048rs=5363048	15	A/G	build=113
Chr_3R	AAAAAAAAAAAAAAAAWAAAAAAA	A	1	M0	C0	rs202781923	17	A/T	build=137					Chr_3R	GTGTGTGTGTGTGTKTGTGTGTGTGTGTGTGTG	GT	1	M0	C1	rs5363119rs=5363119	15	G/T	build=113
Chr_3R	CATCATCATCATYATCATCATCATCA	CAT	1	M0	C1	rs202782456	13	C/T	build=137					Chr_3R	AGAGAGACAGASAGAGAGAGAGAGAGAGAGAGAGAGAGAGAGA	AG	2	M1	C1	rs5365824rs=5365824	12	C/G	build=113
Chr_3R	ATCATTATCATCATCATCHGCATCATCATCATCATCATTATCATCATCATCATCATCATCATCA	ATC	4	M0	C1	rs202782898	19	A/C/T	build=137					Chr_3R	ACCACCACCWCCACCACCACC	ACC	1	M0	C0	rs5366905rs=5366905	10	A/T	build=113
Chr_3R	TGCTGCTGCTGCTGCKGCTGC	TGC	1	M1	C0	rs202783001	16	G/T	build=137					Chr_3R	TGTGTGTGTGTGTGTGTGTRTGTGTGTG	TG	1	M1	C0	rs5368147rs=5368147	20	A/G	build=113
Chr_3R	GTGTGTGTGTTTGTGTRTGTTTGTGTGTGGGTGTGTGTGTGTGTGTGTG	GT	4	M1	C1	rs202784116	17	A/G	build=137					Chr_3R	TGTGTGTGTGTRTGTGTGTGTG	TG	1	M1	C0	rs5374355rs=5374355	12	A/G	build=113
Chr_3R	GGAACDGGAACGGGAAAGGGAACGGGAACGGGAACGGGAACGGGAACGGGA	GGGAAC	2	M1	C1	rs202785480	6	A/G/T	build=137					Chr_3R	TGTGTGTGTKGTGTGTGTGTGTGT	TG	1	M0	C0	rs5377215rs=5377215	10	G/T	build=113
Chr_3R	TGGTTRGTTGGTTGGTTGGTT	GTTG	1	M1	C1	rs202786199	6	A/G	build=137					Chr_3R	TGCTGCTGCTGCTGDTGCTGCTGGTGCTGCT	TGC	2	M1	C1	rs5379174rs=5379174	15	A/G/T	build=137
Chr_3R	TGGATGTGGATGTGGATGTGRATGTGGA	TGGATG	1	M1	C1	rs202786794	21	A/G	build=137					Chr_3R	CAGCAGCAGCAGCASCAGCAGCACCAGCATCAACAGCAGCAGCAGCA	CAG	4	M1	C1	rs5380584rs=5380584	15	C/G	build=113
Chr_3R	ATATATATATATATATATATATATATAKATATATATATAT	AT	1	M1	C0	rs202787280	28	G/T	build=137					Chr_3R	ACACACACAYACACACACACACATACACACA	AC	2	M1	C1	rs5380701rs=5380701	10	C/T	build=113
Chr_3R	CATTCATTCATTYATTCATTCATTC	CATT	1	M0	C1	rs202788672	13	C/T	build=137					Chr_3R	GTGTGTGTGTGTGTGTSTGTGTGTG	GT	1	M1	C1	rs5381116rs=5381116	17	C/G	build=113
Chr_3R	AACAACAACAAMAACAACAACA	AAC	1	M1	C1	rs202790189	12	A/C	build=137					Chr_3R	GAGAGAGAGARAGAGAGAGAGAGAGAGAGAGAG	GA	1	M1	C1	rs5382338rs=5382338	11	A/G	build=113
Chr_3R	AAAAAAATAAAAAAAWAATAAAAAAAAAAAAAAATAAAAAAAATAAAAAAAAAAAAAAAAAAA	A	5	M1	C0	rs202790319	16	A/T	build=137					Chr_3R	GAAGAARAAGAAGAAGAAGAAG	AAG	1	M1	C1	rs5385735rs=5385735	7	A/G	build=113
Chr_3R	CAGACAGACAGACAGACAGAYAGACAGA	CAGA	1	M0	C0	rs202791407	21	C/T	build=137					Chr_3R	GTGTGTGTGTGTGYGTGTGTGTGTGTGTGTGTGTGTGTGTGTGTGT	GT	1	M1	C0	rs5399703rs=5399703	14	C/T	build=113
Chr_3R	TGTTGCTGCTGCTGTTGCTGTTGCTGTTGCTGHTGCTG	TGCTGT	2	M1	C1	rs202792410	33	A/C/T	build=137					Chr_3R	GTGTGTGTGTGTGTGTGTGTGTGTGTGTGTGTGTGTGTGTRTGTGT	GT	1	M1	C0	rs5400054rs=5400054	41	A/G	build=113
Chr_3R	TGCTGCTGCTGCTRCTGCTGCTGC	TGC	1	M1	C0	rs202795560	14	A/G	build=137					Chr_3R	TCTCTCTCTCTCTATCTCTCCCTCWCTCTCTCTCTCTCTCTCTCTCTCTCTCT	TC	3	M1	C1	rs5409257rs=5409257	25	A/T	build=113
Chr_3R	TGTGTGTGTGTGTGTGTGKGTGTGTGTAGTTTGTGGTGTGTGTGTCTGTGT	TG	5	M1	C1	rs202795912	19	G/T	build=137					Chr_3R	TCTCTCTCTCTCTATCTCTCCCTCTYTCTCTCTCTCTCTCTCTCTCTCTCTCT	TC	3	M0	C1	rs5409258rs=5409258	26	C/T	build=113
Chr_3R	TGTTGTTGTWGTTGTTGTTGTTCTTGTT	TGT	2	M1	C1	rs202796801	10	A/T	build=137					Chr_3R	CATCASCATCATCATCATCATCGTCATC	CAT	2	M0	C1	rs5413923rs=5413923	6	C/G	build=113
Chr_3R	ATAATAATAAYAATAATAAATTAATAATAATAATAATAAAATAATAATA	ATA	4	M1	C1	rs202796884	11	C/T	build=137					Chr_3R	CTACTTCTACTCTACTACCACTACTACTRCTACTACCACAACTACCACTACTACTA	ACT	7	M0	C1	rs5416618rs=5416618	29	A/G	build=113
Chr_3R	ACACASACACACACACACACATACACA	AC	2	M0	C1	rs202798370	6	C/G	build=137					Chr_3R	GAGAGAGRGAGAGAGAGAGAGAG	GA	1	M0	C1	rs5417153rs=5417153	8	A/G	build=113
Chr_3R	TTTTTTTTTTYTTTTTTTTTTTTT	T	1	M1	C0	rs202798420	11	C/T	build=137					Chr_3R	TCGCTCGCKCGCTCGCTCGCTC	CGCT	1	M1	C1	rs5417192rs=5417192	9	G/T	build=113
Chr_3R	CACCACCACTACCAMCACCACCACCACCAC	CAC	2	M1	C0	rs202798905	15	A/C	build=137					Chr_3R	CGTTCGTTCGTTCKTTCGTTC	CGTT	1	M0	C1	rs5417339rs=5417339	14	G/T	build=113
Chr_3R	CAGTCAGTCAGTCAGTCACTCACTCAGTCATTCAGTCAKTCAGT	CAGT	4	M1	C0	rs202799240	39	G/T	build=137					Chr_3R	TCTCTCTCTCTCTATCTCTCCCTCTCKCTCTCTCTCTCTCTCTCTCTCTCTCT	TC	3	M1	C1	rs5420130rs=5420130	27	G/T	build=113
Chr_3R	TGCTGCTGCTGCTGCTGYTGCTG	TGC	1	M0	C1	rs202800201	18	C/T	build=137					Chr_3R	GTCGTMGTCGTCGTCGTCGTCG	GTC	1	M1	C1	rs5423325rs=5423325	6	A/C	build=113
Chr_3R	TGTCCCAGTCCCTKTCCCTGTCCCTGTCCCTGTCC	TCCCTG	2	M0	C1	rs202800841	14	G/T	build=137					Chr_3R	TCTCTCTCTCTCTCTCTCTCTCTCTCTCTCTCTCTCTCTCTCTMTCTCTCTC	TC	1	M1	C0	rs5426886rs=5426886	44	A/C	build=113
Chr_3R	TATATATATATATMTATATATATATATATATATATATATATATATATATATATATATATATATATAAATATATATATATA	TA	2	M0	C0	rs202803350	14	A/C	build=137					Chr_3R	GCAGCAGYAGCAGCAGCAACAGCAGCA	AGC	2	M0	C0	rs5429133rs=5429133	8	C/T	build=113
Chr_3R	ATATATATATATATATRTATATATATATATATATATATATATATATATATATATA	AT	1	M0	C1	rs202804501	17	A/G	build=137					Chr_3R	AGAGAGAGAGAGAKAGAGAGAGAGA	AG	1	M0	C1	rs5446457rs=5446457	14	G/T	build=113
Chr_3R	TTATTATTATTATTATTATTATTATTATTATTATTATTAKTATTATTATTATTATTATTATTATTATTAT	TTA	1	M1	C1	rs202805289	40	G/T	build=137					Chr_3R	AGAGAGAGAGAGAGAKAGAGAGA	AG	1	M0	C1	rs5457492rs=5457492	16	G/T	build=113
Chr_3R	ATTATTATTATTATTATTATTATTATTATTATTATTATTATTATTATTATTATTATTATTATTATTATTATTATTATTATTATTATYATTATTATTATTATTATTATTATTATTATTATTATTATTATTATTATTATTATTATTATTATTATTATTATTATTATTATTATTATTATTATTATTATTA	ATT	1	M1	C1	rs202808079	87	C/T	build=137					Chr_3R	CTGCTGCTGTTGCTGKTGCTGCTGGTGCTGCTGCTGCTGCTGCTG	CTG	3	M1	C0	rs5458609rs=5458609	16	G/T	build=113
Chr_3R	TGTGTGTGTGTGKGTGTGTGTGT	TG	1	M1	C1	rs202808221	13	G/T	build=137					Chr_3R	TGCTGCTGCTGCTGTTGCTGCTGCTGYTGCTGCTGCTG	TGC	2	M1	C1	rs5462836rs=5462836	27	C/T	build=113
Chr_3R	GTGTGTGTGTGTGTGTGTGGTGTGTKGTGTGTG	GT	2	M0	C1	rs202809607	26	G/T	build=137					Chr_3R	TGTGTGTGTGTGTGTGTRTGTGT	TG	1	M1	C1	rs5466321rs=5466321	18	A/G	build=113
Chr_3R	CATTTGCATTTGCATTHGCATTTGCATTTGCATTTGCATTTGCATTT	GCATTT	1	M0	C1	rs202809786	17	A/C/T	build=137					Chr_3R	CATCATCRTCATCATCATCAT	TCA	1	M0	C0	rs5468423rs=5468423	8	A/G	build=113
Chr_3R	TTTTTTTKTTTTTTTTTTTTTTGTTTTT	T	2	M1	C0	rs202810489	8	G/T	build=137					Chr_3R	ATAAATAAATAAATAAATAAATAAATAAATAWATAAATAAATAAATAAATAAATAAATAAATAAATAATTAAATAAATAAATGAATAAATAAATAAATAAAT	ATAA	3	M1	C1	rs5469944rs=5469944	32	A/T	build=113
Chr_3R	TTTTTTTTTTTTTTWTTTTTTTTTTTTTT	T	1	M1	C0	rs202811599	15	A/T	build=137					Chr_3R	TCTCTCTCTGCTCTCTYTCTCTCTCTCTCTCTCTCTCTCTCTTCTCTC	TC	3	M0	C0	rs5474990rs=5474990	17	C/T	build=113
Chr_3R	ATATAYATATATATATATATATATATATATATATATAT	AT	1	M1	C0	rs202812650	6	C/T	build=137					Chr_3R	TCTCTCTCTSTCTCTCTCTCTCTCTCT	TC	1	M0	C1	rs5477320rs=5477320	10	C/G	build=113
Chr_3R	CCTGTACCTGTACCTGTACCTCTACCTRTACCT	CCTGTA	2	M1	C1	rs202813267	28	A/G	build=137					Chr_3R	GCAGCAGCAGCAGCARCAGCAGCA	GCA	1	M1	C0	rs5484406rs=5484406	16	A/G	build=113
Chr_3R	ATACATACATMCATACATACATA	CATA	1	M0	C1	rs202814622	11	A/C	build=137					Chr_3R	CTCTCTCTCTCTCTCTCTCACTCTCTCTCTCTATCTMTCTCTCTCTCTTTCTCTATCTATCTCTCTCTCTCTCT	CT	6	M1	C0	rs5489573rs=5489573	37	A/C	build=113
Chr_3R	ACACACACACACACACACACACACRCACACAC	AC	1	M0	C0	rs202815435	25	A/G	build=137					Chr_3R	CTCTCTCTCTCTCTCTCTCACTCTCTCTCTCTMTCTATCTCTCTCTCTTTCTCTATCTATCTCTCTCTCTCTCT	CT	6	M1	C0	rs5489575rs=5489575	33	A/C	build=113
Chr_3R	TATATCTATATATATGATATATAYTATATATATATATATATAT	TA	3	M0	C1	rs202817310	24	C/T	build=137					Chr_3R	GAAGAAGAARAAGAAGAAGAAGAAGA	GAA	1	M1	C1	rs5490367rs=5490367	10	A/G	build=113
Chr_3R	TTTTTYTTTTTTTTTTTTTTTTTTTTT	T	1	M1	C0	rs202818538	6	C/T	build=137					Chr_3R	CTTCTTCTTCTTYTTCTTCTTCTTATTCTTCTTCTTCTTATTCTTC	CTT	3	M0	C1	rs5490825rs=5490825	13	C/T	build=113
Chr_3R	GTGTGTGTGTGYGTGTGTGTGTG	GT	1	M1	C1	rs202820068	12	C/T	build=137					Chr_3R	CTTCTTCTTCTTTTTCTTCTTCTTATTCTTCTTCTTCTTMTTCTTC	CTT	3	M1	C1	rs5491212rs=5491212	40	A/C	build=113
Chr_3R	CCACATCCACATCACATCCACATCCACATCCACATCCACAKCCACATCCACATCCTCATCC	CACATC	3	M1	C1	rs202820148	41	G/T	build=137					Chr_3R	CACACACACACACACACWCACACACA	CA	1	M0	C0	rs5495576rs=5495576	18	A/T	build=113
Chr_3R	TATATATATATATATATATATATATATATDTATATATATATATATAT	TA	1	M0	C1	rs202820405	30	A/G/T	build=137					Chr_3R	ACACACACACAYACACGCACACACACAC	AC	2	M0	C0	rs5499303rs=5499303	12	C/T	build=113
Chr_3R	CAGTCAGTCASTTAGTCAGTCAGTCAGTC	AGTC	2	M1	C1	rs202822955	11	C/G	build=137					Chr_3R	GTGTGTATGTGTGTGTGTGTGTGTGTGTGTGTGTGTGWGTGTGTGTGTGTGTGAGTGTGAGTGTG	TG	4	M1	C1	rs5504488rs=5504488	38	A/T	build=113
Chr_3R	TGCTGCTCCTGCTGCTGCTRCTGCTGCTGCTGCTGCTGCTGCTGCT	CTG	2	M1	C1	rs202823338	20	A/G	build=137					Chr_3R	AAGAAGAAGAARAAGAAGAAGAAGAAGAA	AAG	1	M1	C1	rs5504816rs=5504816	12	A/G	build=113
Chr_3R	GTGTGWGTGTGTGTGTGTGTGTGTGTG	GT	1	M1	C1	rs202824591	6	A/T	build=137					Chr_3R	ACACASACACACACACACACACACACACACACA	AC	1	M0	C1	rs5504992rs=5504992	6	C/G	build=113
Chr_3R	CAGCAGCAGCACCAGCAGCAGCAGCARCAGCATCAGCA	CAG	3	M1	C1	rs202824593	27	A/G	build=137					Chr_3R	GAGAGAGAGAGAGAGARAGAGAG	GA	1	M1	C1	rs5506993rs=5506993	17	A/G	build=113
Chr_3R	AATGAAAATGGAAATGRAAATGAAAATGAAAATGAAAATG	AAATGA	2	M1	C1	rs202826079	17	A/G	build=137					Chr_3R	GTGTGTGTGTGTGTRTGTGTG	GT	1	M1	C1	rs5509361rs=5509361	15	A/G	build=113
Chr_3R	ACGGACGGACGGACGGRCGGACGG	ACGG	1	M0	C0	rs202829524	17	A/G	build=137					Chr_3R	GTGTGTGTGTRTGTGTGTGTGTGTGTATGTGTGTGTGT	GT	2	M1	C0	rs5509856rs=5509856	11	A/G	build=113
Chr_3R	TGCTGCTGCTGCTGCTGCTGCTGCTGTTGCTGATGTTGCTGCTGTTGYTGCTGTTGCTGCTGCTGCTGCTGCTGCTGCT	TGC	6	M1	C1	rs202830272	48	C/T	build=137					Chr_3R	TGCTGCTGCTGCTGYTGCTGC	TGC	1	M0	C0	rs5511831rs=5511831	15	C/T	build=113
Chr_3R	CTCTCTCTAACTCTCTCTCTCTCTCTCTCWCTCTCTCTCTCTCT	CT	3	M1	C0	rs202832799	30	A/T	build=137					Chr_3R	CACACACACACACACACAYACACA	CA	1	M0	C0	rs5513123rs=5513123	19	C/T	build=113
Chr_3R	AAAAAAAAAAAAAAAAMAAAAAA	A	1	M0	C0	rs202834747	17	A/C	build=137					Chr_3R	GAGAGTGAGAGAGAGASAGAGAGAGACAGAGAGAGAGAGAGAGAGAGAGAGAGAGCGAGAGAGAGAGAGAGAGAGA	GA	4	M1	C0	rs5515279rs=5515279	17	C/G	build=113
Chr_3R	TATATATATAWATATATATATATATAATATAATATA	TA	3	M1	C0	rs202834875	11	A/T	build=137					Chr_3R	GAGAGTGAGAGAGAGACAGAGAGAGASAGAGAGAGAGAGAGAGAGAGAGAGAGAGCGAGAGAGAGAGAGAGAGAGA	GA	4	M1	C0	rs5515288rs=5515288	27	C/G	build=113
Chr_3R	GCAGCAGCAGCAACAGCAGCAGGCGCAGCAGCMGCAGCAGCAGCA	GCA	4	M0	C0	rs202834903	33	A/C	build=137					Chr_3R	GAGAGAGAAACAGAGAGAGAGAGAGAGAGAGAGAKAGAGAGAG	GA	3	M0	C1	rs5516167rs=5516167	35	G/T	build=113
Chr_3R	CACACACACACACAMACACAC	CA	1	M1	C1	rs202835359	15	A/C	build=137					Chr_3R	ACACACAYACACACACACACACACACACACACA	AC	1	M0	C1	rs5522628rs=5522628	8	C/T	build=113
Chr_3R	AGCAGCAGCAGCAACAGCAGCAACAGCAACAACAGCMGCAGCAGCAACAGCAGCAG	AGC	6	M0	C1	rs202835527	37	A/C	build=137					Chr_3R	GTGTGTGTKTGTGTGTGTGTGTGT	GT	1	M0	C0	rs5523749rs=5523749	9	G/T	build=113
Chr_3R	TATATATACTATATATATAGTATATATAGTATAGTATATAWAATATATAGTATATATAATATATAATACTATAATATATAT	TA	11	M1	C1	rs202835654	41	A/T	build=137					Chr_3R	CACACACAATCACACTCACACACACACACACACACACACACACRCACACACACACACACACACACAC	CA	4	M0	C1	rs5523939rs=5523939	44	A/G	build=113
Chr_3R	AAAAAAAAAAAHAAAAAAAAAAAA	A	1	M0	C0	rs202835903	12	A/C/T	build=137					Chr_3R	GTGTGYGTGTGTGTGTGTGTGTGTGTGT	GT	1	M1	C0	rs5532926rs=5532926	6	C/T	build=113
Chr_3R	ACACACTCACACACACRCACACACACACACACACACACACA	CA	2	M0	C1	rs202841294	17	A/G	build=137					Chr_3R	CACACACACACACACACACWCACACACA	CA	1	M0	C0	rs5541400rs=5541400	20	A/T	build=113
Chr_3R	TATATATATATATATAYATATATA	TA	1	M1	C0	rs202843236	17	C/T	build=137					Chr_3R	ACACACACWCACACACACACACACACACACACACACACAC	AC	1	M0	C0	rs5544706rs=5544706	9	A/T	build=113
Chr_3R	CAGCAGCAGCAGCAKCAGCAG	CAG	1	M0	C0	rs202843746	15	G/T	build=137					Chr_3R	ACACACWCACACACACACACACACACACACACACACACAC	CA	1	M0	C0	rs5544707rs=5544707	7	A/T	build=113
Chr_3R	TATATATATATATWTATATATATATATATATATATATA	TA	1	M0	C0	rs202844105	14	A/T	build=137					Chr_3R	GCTGCTGCTGCTGCTRCTGCTGCT	GCT	1	M1	C0	rs5545302rs=5545302	16	A/G	build=113
Chr_3R	TTTTTTTGTTTTTTKTTTTTTTTTTTTTGTTTTGTTTTTGTTTTTT	T	5	M1	C0	rs202845073	15	G/T	build=137					Chr_3R	AGAGAGAGAGGGAGAGAGAGAGAGKGAGAGA	AG	2	M0	C1	rs5553305rs=5553305	25	G/T	build=113
Chr_3R	ATATATATATATATABATATATATATATATAT	AT	1	M0	C0	rs202847050	16	C/G/T	build=137					Chr_3R	TTTGTTTGTTTKGTTTGTTTGTTTGTT	GTTT	1	M1	C1	rs5556477rs=5556477	12	G/T	build=113
Chr_3R	TGATGACGATGATGATGCTGATGATGAYGATGATGATGATGATGA	GAT	3	M1	C0	rs202847459	28	C/T	build=137					Chr_3R	TTTGTTTGTTTTKTTTGTTTGTTTGTT	TTTG	2	M1	C1	rs5556478rs=5556478	13	G/T	build=113
Chr_3R	CAGCAGCAGCAGCAACTGCAGCAGCAGCAMCACCACCAGCAGCAGCAGCA	CAG	5	M1	C1	rs202850313	30	A/C	build=137					Chr_3R	ACACACACACACAMACACACA	AC	1	M1	C1	rs5558213rs=5558213	14	A/C	build=113
Chr_3R	ATAAATAAATAAAWTAAATAAATAAAT	ATAA	1	M0	C1	rs202850905	14	A/T	build=137					Chr_3R	CACACACACAYACACACACACACACACACA	CA	1	M0	C0	rs5566215rs=5566215	11	C/T	build=113
Chr_3R	ATAATATAATATAATATAATATAATATAATATAATATAATATAATATAATATAATATAATATAATATAATATAATATAATATAATATAATATAATATAATWTAATATAATATAATATAATATAATATAATATAATATAATATAATATAATATAATATAATATAATATAATAATATTATAATATAATATTATAATATAATAT	ATAAT	5	M0	C1	rs202851490	101	A/T	build=137					Chr_3R	GCTGCTGCTGYTGCTGCTGCTGC	GCT	1	M0	C1	rs5568469rs=5568469	11	C/T	build=113
Chr_3R	TATGTATGHATGTATGTATGTA	ATGT	1	M0	C1	rs202852704	9	A/C/T	build=137					Chr_3R	TGCTGCTGCTGCTGCTGCTGSTGCTGC	TGC	1	M0	C0	rs5568513rs=5568513	21	C/G	build=113
Chr_3R	GCAGCAGCAGCAGCAACAGCAGCARCAGCAGCAGCAGCAGCAGCA	GCA	2	M1	C0	rs202852736	25	A/G	build=137					Chr_3R	ATTATTAATATTATTTATATTATTATTATTATTATTATTATTAATATTATTAYTTATTATTATTATTATTATTATTATTATTATTATTAGTATTATCATTATTATTATTATTATTATT	TAT	7	M1	C1	rs5568797rs=5568797	53	C/T	build=113
Chr_3R	TGTGTGTGTGCGTGCGTGTGTGTGTGTGTGTRTGTGTGTG	TG	3	M1	C0	rs202852958	32	A/G	build=137					Chr_3R	TATTATTATTATTATKATTATTATTA	TAT	1	M1	C1	rs5569005rs=5569005	16	G/T	build=113
Chr_3R	CACACATACACACACACACATACACACACACACACACATACAYACACACACACACACACACACACACACACACACACACACACACACAC	AC	4	M1	C1	rs202853903	43	C/T	build=137					Chr_3R	AGAGAGAGAGAGAGAGRGAGAGAG	AG	1	M0	C0	rs5573507rs=5573507	17	A/G	build=113
Chr_3R	ATATATATATATATATARATATATATCTATATATA	AT	2	M0	C1	rs202854336	18	A/G	build=137					Chr_3R	TCTCTCTCTCTCTCTCTCTCTCTCTCTCTCTCTCTYTCTCTCTCTCTC	TC	1	M0	C0	rs5577943rs=5577943	36	C/T	build=113
Chr_3R	TGTTTGTTTGTTGGYTTGTTGGTTTGTTTGTTTGTT	TGTT	3	M1	C0	rs202854887	15	C/T	build=137					Chr_3R	TTGTTGTTGTTGTKGTTGTTG	TTG	1	M1	C0	rs5578423rs=5578423	14	G/T	build=113
Chr_3R	AGCAGCAGCAGCAGCAGSAGCAGCAGCAGCAGCA	AGC	1	M0	C1	rs202856546	18	C/G	build=137					Chr_3R	AGAGAGAGATAGAGAGAGASAGAGAGAGAGAGAGAGA	AG	2	M1	C1	rs5580698rs=5580698	20	C/G	build=113
Chr_3R	ATATAATATATATATATATATATATATATACATATATATATATACATTTATATATATATATATATATATATATATATATWTATATATATAAATATATATAT	AT	6	M1	C1	rs202856799	80	A/T	build=137					Chr_3R	CTGCTGCTGCTGCTGYTGCTGCT	CTG	1	M0	C1	rs5581328rs=5581328	16	C/T	build=113
Chr_3R	AGCAGCAGCAGCAKCAGCAGCAGCATCAGCA	AGC	2	M1	C1	rs202857932	14	G/T	build=137					Chr_3R	TGTGTGTGTWTGTGTGTGTGTGTGTGTGTG	TG	1	M0	C0	rs5582002rs=5582002	10	A/T	build=113
Chr_3R	CTCCTBCTCCTCCTCCTCCTCCT	CTC	1	M0	C1	rs202858608	6	C/G/T	build=137					Chr_3R	TATGTATGTATGTATSTATGTAT	TATG	1	M1	C1	rs5583305rs=5583305	16	C/G	build=113
Chr_3R	ATCTATATATCTATCTATCTATCTATCTATCTATCTATCTATCTATCTATCTATCTRTCTATCTATCTATGTATCTATCTATCTGTCTATC	TATC	4	M1	C1	rs202858740	57	A/G	build=137					Chr_3R	ACGACGACRACGACGACGACGACGACG	ACG	1	M1	C0	rs5594215rs=5594215	9	A/G	build=113
Chr_3R	TGTGTGTGTGTGTGTSTGTGTGTG	TG	1	M1	C0	rs202858759	16	C/G	build=137					Chr_3R	AGCAGCMGCAGCAGCAGCATCAGCATCAGCAGCA	GCA	3	M0	C1	rs5596385rs=5596385	7	A/C	build=113
Chr_3R	ACACACACACACACAYACACACATACACA	AC	2	M1	C1	rs202862120	16	C/T	build=137					Chr_3R	GCAGCAGYAGCAGCAGCAGCAG	AGC	1	M0	C1	rs5603538rs=5603538	8	C/T	build=113
Chr_3R	GTGGTGGTGSTGGTGGTGGTGCTGGTG	GTG	2	M1	C0	rs202864343	10	C/G	build=137					Chr_3R	GAGAGAGAKAGAGAGAGAGAGAGAGAGA	GA	1	M0	C0	rs5606754rs=5606754	9	G/T	build=113
Chr_3R	TATATATATATATATATATATATATATATATATATATATATABATATATATATATATATATATATATATATATATATATATAATATA	TA	2	M0	C1	rs202865162	43	C/G/T	build=137					Chr_3R	ATAATTTAATATAATATAATATCATATAACATAATATAATATAATACAATATAATATAATRTAAAATAATATAATATAATATAATATAATACAATATAATATAATGTAATATAACATTATATAGTATAATATAATATAATATAATATATTAAAATATAATA	TAATA	13	M1	C1	rs5607491rs=5607491	61	A/G	build=113
Chr_3R	GTGTGTGTGTGTGTGYGTGTGTGTGTGTGT	GT	1	M1	C0	rs202865750	16	C/T	build=137					Chr_3R	ATAATTTAATATAATATAATATCATATAACATAATATAATATAATAYAATATAATATAATATAAAATAATATAATATAATATAATATAATACAATATAATATAATGTAATATAACATTATATAGTATAATATAATATAATATAATAT	TAATA	10	M1	C1	rs5607524rs=5607524	47	C/T	build=113
Chr_3R	ATAATAACAATAATAATAACAATAATAATAATAATATTMATAATAATTATAATA	AAT	5	M0	C0	rs202865887	39	A/C	build=137					Chr_3R	CTCTCTCTCTCKCTCTCTCTCTCTCTCTCTCTCTCTC	CT	1	M1	C1	rs5616362rs=5616362	12	G/T	build=113
Chr_3R	TTTTTTTTTYTTTTTTTTTTTTTTTTT	T	1	M1	C0	rs202866370	10	C/T	build=137					Chr_3R	TGCTGCTGSTGCTGCTGCTGCTGCTGCTGCTGCTGCTG	TGC	1	M0	C1	rs5619759rs=5619759	9	C/G	build=113
Chr_3R	ACACACACACACAMACACACACAC	AC	1	M1	C0	rs202866691	14	A/C	build=137					Chr_3R	TGCTGCTGCTGCTGCKGCTGCTGCTG	TGC	1	M1	C1	rs5623305rs=5623305	16	G/T	build=113
Chr_3R	CACACACACACWCACACACACA	CA	1	M0	C0	rs202867433	12	A/T	build=137					Chr_3R	TGCTGCTGCTGCTGCGRCTGCTGCTG	TGC	2	M0	C1	rs5623306rs=5623306	17	A/G	build=113
Chr_3R	ATATAATATATATATATATATMTATATATACATATATATATATACATTTATATATATATATATATATATATATATATATATATATATATAAATATATATAT	AT	6	M0	C1	rs202867563	22	A/C	build=137					Chr_3R	ACACACACACACACMCACACA	AC	1	M0	C1	rs5624468rs=5624468	15	A/C	build=113
Chr_3R	CAGCAGCAACAGCAGCAACAGCAGCARCAGCAGCAGCAGCAGCA	CAG	3	M1	C1	rs202869584	27	A/G	build=137					Chr_3R	TCTCTYTCTCTCTTTCTCTCTCTCTCTCTCTCTGTCTCTC	TC	3	M1	C0	rs5624577rs=5624577	6	C/T	build=113
Chr_3R	ATATATGTATATATATATATATATATATATATATATATATATATATATATATAHATATATATATATATATATA	TA	2	M0	C1	rs202872734	54	A/C/T	build=137					Chr_3R	CAGCAGCARCAGCAGCAGCAGCAGCAG	CAG	1	M1	C0	rs5629890rs=5629890	9	A/G	build=113
Chr_3R	AGAGAAAGAGAGAGAGAAAGAGAGAGAGAAAGARAGAGAGAGAGAGA	AG	4	M1	C1	rs202873541	34	A/G	build=137					Chr_3R	AGCAGCAGCAGCAGTAGCAGCMGCAGCA	AGC	2	M0	C1	rs5630940rs=5630940	22	A/C	build=113
Chr_3R	AATATAATATAATATAATATAATATAATATAATATAATATAATAYAATATAATATAATATAATATAATATAATATAATATAATATAATATAATATAATATAATATAATATAATATAATATAATATAATATAATATAATATAATAT	AATAT	1	M1	C0	rs202875286	45	C/T	build=137					Chr_3R	CACACACACACACACACACRCACACA	CA	1	M0	C0	rs5631530rs=5631530	20	A/G	build=113
Chr_3R	TCATCATCATCAYCACCATCATCATCA	TCA	2	M1	C0	rs202875657	13	C/T	build=137					Chr_3R	ACACACACACACACACAMACACAC	AC	1	M1	C0	rs5637311rs=5637311	18	A/C	build=113
Chr_3R	CCATCCATCCATCCATCCMGCCATCCATCCATCCAT	CCAT	2	M0	C0	rs202876046	19	A/C	build=137					Chr_3R	AGGAGGAGGAGGAGGAGGAGGAGAAGGAGRAGGAGCAGGAGG	AGG	3	M1	C0	rs5638122rs=5638122	30	A/G	build=113
Chr_3R	TTGTTGKTGTTGTTGTTGTTGTTG	TGT	1	M1	C0	rs202876422	7	G/T	build=137					Chr_3R	TCTCTCTCTTTCTCTCTCTCTYTCTCTCTCT	TC	2	M1	C1	rs5641360rs=5641360	22	C/T	build=113
Chr_3R	GTAGTAGTAGTRGTAGTAGTAGTAGTAGTAGTAG	GTA	1	M0	C1	rs202876873	12	A/G	build=137					Chr_3R	ACACASACACACACACACACACACACAC	AC	1	M0	C0	rs5641662rs=5641662	6	C/G	build=113
Chr_3R	TCTCTCTCACTCTCTATATCTCTCTCTCTCTYTCTCTCTCTCT	TC	4	M0	C1	rs202878660	32	C/T	build=137					Chr_3R	CGAGCGAGYGAGCGAGCGAGCG	GAGC	1	M0	C1	rs5644641rs=5644641	9	C/T	build=113
Chr_3R	GCTGCTGTTGCTGATGCTGCTGCTGCTGATGCTGCTGCTGCTGTYGCTGATGCTGCTGCTGCTGATGCTG	TGC	7	M1	C1	rs202881326	45	C/T	build=137					Chr_3R	TGTGTGTKTGTGTGTGTGTGTGTG	TG	1	M0	C0	rs5646167rs=5646167	8	G/T	build=113
Chr_3R	GTGTGTGTGTBTGTGTGTGTGTGTGT	GT	1	M1	C0	rs202881403	11	C/G/T	build=137					Chr_3R	GGTGGTGGTGGTGGTGRGTGGT	GGT	1	M0	C1	rs5649156rs=5649156	17	A/G	build=113
Chr_3R	TATATATATATAWATATATATATATATATATATATATATATATATAT	TA	1	M1	C1	rs202883005	13	A/T	build=137					Chr_3R	TCTTCYTCTTCTTCTTCTTCTTCTTCTTCTTCTTCTTCTTCTTCTTCTTCTTCTTCTTCTTCTTCCTCTTCTTCTTCTTCTTCTTCTTCTTCTTCTTCTTCTTCTT	TCT	2	M1	C1	rs5650601rs=5650601	6	C/T	build=113
Chr_3R	GTGTGTGKGTGTGTGTGTGTGTGGGTGTGCCTCTGTGTGTGTGTGTG	GT	5	M1	C1	rs202885664	8	G/T	build=137					Chr_3R	AGAGARAGAGAGAGAGAGAGAGAGAGAGAGAGAGAGAGAGAGAGAGAG	AG	1	M1	C0	rs5650764rs=5650764	6	A/G	build=113
Chr_3R	CTCTCTCTCTCTCTCTCTCTCTCTCTCKCTCGCTCTCTCTCTCTCTCTCTCT	CT	2	M1	C0	rs202887706	28	G/T	build=137					Chr_3R	CAGCAGCAGCACYAGCAGCAGCAGCA	CAG	2	M0	C1	rs5651745rs=5651745	13	C/T	build=113
Chr_3R	TTTATKTTATTTTATTTTTTTATTTATTTTATTTTATTTATTTATTTTATTTTAT	TTTAT	6	M1	C0	rs202888293	6	G/T	build=137					Chr_3R	GTTGTTGTTGTTGTTGTTGYTGATGTTGTTATTGTTGTT	GTT	3	M1	C0	rs5651772rs=5651772	20	C/T	build=113
Chr_3R	TTTTTWTTTTTTTTTTTTTTTTTTTT	T	1	M1	C0	rs202888935	6	A/T	build=137					Chr_3R	TTTTTKTTTTTTTTTTTTTTTT	T	1	M1	C0	rs5659642rs=5659642	6	G/T	build=113
Chr_3R	GATGATGATGAWGATGATGATGATGA	GAT	1	M1	C1	rs202892444	12	A/T	build=137					Chr_3R	GCAGCAGCAGCAGCAGCAACAGCARCAGCA	GCA	2	M1	C0	rs5661831rs=5661831	25	A/G	build=113
Chr_3R	CCCAATCCCAATCCCAATCCCCATCCCCATCCCATTCCCAWTCCCAATCC	CCCAAT	4	M1	C1	rs202892507	41	A/T	build=137					Chr_3R	AGCAGCAGCMGCAGCAGCAGCAGCAG	AGC	1	M0	C1	rs5663873rs=5663873	10	A/C	build=113
Chr_3R	GAGAGAGAGMGAGAGAGAGAGAGAGAGAGAGAGAGAGAG	GA	1	M0	C1	rs202894653	10	A/C	build=137					Chr_3R	CTTCTTCTTCTTMTTCTTCTTCTTCTT	CTT	1	M1	C0	rs5664381rs=5664381	13	A/C	build=113
Chr_3R	AAAAAAAAARAAAAAAAAAAAAA	A	1	M0	C0	rs202894910	10	A/G	build=137					Chr_3R	CTGCTGCTGCTGCTGSTGCTGCTGCT	CTG	1	M0	C1	rs5672322rs=5672322	16	C/G	build=113
Chr_3R	CTGCTGCKGCTGCTGCTACTGCTGCTGCGGCTGCTGCTGC	GCT	3	M1	C1	rs202898880	8	G/T	build=137					Chr_3R	ACACACACACACACAYACATACACACA	AC	2	M1	C1	rs5672724rs=5672724	16	C/T	build=113
Chr_3R	TATATGATATTATATTATATTATGTTATATTATATTATATTATATTATGTTATATTATATTATAWTATATTATATTATGTTATATTATATTATATTATATTATGTTATATTATATTATGTTATATTATATTATATTATATTATATTATATTATATTATATTATAT	ATATT	7	M1	C0	rs202900859	65	A/T	build=137					Chr_3R	CACCACCACCACCACCACCACYACTACCACTACCACCACCACTACCACCACCACCA	CAC	4	M1	C1	rs5673990rs=5673990	22	C/T	build=113
Chr_3R	AATAATAATAATAATAATAWTAAAAATAATAAT	AAT	2	M0	C0	rs202902292	20	A/T	build=137					Chr_3R	AAGAAARAAAGAAAAGAAAAAAGAAAGAAAAGAAGAAAGAAAGAAAGAAAG	AAGA	5	M1	C1	rs5679049rs=5679049	7	A/G	build=113
Chr_3R	AGAGAGAGAGAGAGMGAGAGAGAGAGAGAGAGAG	AG	1	M0	C0	rs202902322	15	A/C	build=137					Chr_3R	GTGTGTGTTTGTGTGTRTGTATGTGTGTGTGTGTGTG	GT	3	M1	C1	rs5679982rs=5679982	17	A/G	build=113
Chr_3R	TATATATATATATATATATATATATATATATATATATATATAWATATATATATATAATATA	TA	2	M1	C1	rs202902820	43	A/T	build=137					Chr_3R	GCTGCTGCTGYTGCTGCTGCTG	GCT	1	M0	C1	rs5682133rs=5682133	11	C/T	build=113
Chr_3R	ATATAWATATATATATATATATATATATATATATATATATATATATGTATATATATATATATATA	AT	2	M1	C1	rs202903617	6	A/T	build=137					Chr_3R	CAGCAGCARCAGCAGCAGCAGCA	CAG	1	M1	C1	rs5687374rs=5687374	9	A/G	build=113
Chr_3R	GCAGCAGCASCAGCAGCAGCAG	GCA	1	M1	C1	rs202904361	10	C/G	build=137					Chr_3R	AATAAATAAATAAAMAAATAAATAAATAAATAAATAA	AATA	1	M0	C1	rs5687511rs=5687511	15	A/C	build=113
Chr_3R	TACTCGTACTCACACTCATACTCATACTCATACTCGTACTCATATTCRTACTCGTACTCATACTCACACTCATAC	ACTCAT	7	M1	C1	rs202904779	48	A/G	build=137					Chr_3R	AATAAATAAATAAACAAATAWATAAATAAATAAATAA	AATA	2	M1	C1	rs5687515rs=5687515	21	A/T	build=113
Chr_3R	ATGGGTATGGGWATGGGAATGGGAATGGGA	ATGGGA	2	M1	C0	rs202905195	12	A/T	build=137					Chr_3R	TCTCTCTCTCTCTCTCTMTCTCTCT	TC	1	M1	C1	rs5694783rs=5694783	18	A/C	build=113
Chr_3R	ACACACACACACACACACACACACACACACACACACACACACACACACACACACGCACACRCACACACACACACACACACACACGCACACACACACGCACACGAACACACACAC	AC	6	M1	C0	rs202905593	61	A/G	build=137					Chr_3R	CACACACACACACACACATACACACACRCACACACACTCACACA	CA	3	M0	C0	rs5696263rs=5696263	28	A/G	build=113
Chr_3R	CTCCTCCTBCTCCTCCTCCTCCT	CTC	1	M0	C1	rs202905717	9	C/G/T	build=137					Chr_3R	TGTGTGTGTGTKTGTGTATGTGTGTGCGTGTGT	TG	3	M0	C1	rs5700242rs=5700242	12	G/T	build=113
Chr_3R	TTTTTTTTTTTTTTTTTTKTTTTTTTTT	T	1	M1	C0	rs202905942	19	G/T	build=137					Chr_3R	TCTCTCGCTCTCTCYCTCTCTCTCTCTC	CT	2	M1	C0	rs5701572rs=5701572	15	C/T	build=113
Chr_3R	CAGCAGCAGCAGCAGCAGCAGGCGCAGCAACAGCAGCARGCGCAGCAGCAACAACAGCAGCATCAGCAGCACCAGCA	CAG	9	M1	C1	rs202906781	39	A/G	build=137					Chr_3R	CACACACACACACAKACACACAC	CA	1	M0	C1	rs5705787rs=5705787	15	G/T	build=113
Chr_3R	ATATATATATWATATATATATATATATATATATATTAGTATATATA	AT	3	M1	C0	rs202906852	11	A/T	build=137					Chr_3R	CAGCAGCAGCAGCAGCARCAACAGCAGCAGCAACAGCAACAACAGCAGCAGCAGCACCAGCAACAGCA	CAG	7	M1	C1	rs5709383rs=5709383	18	A/G	build=113
Chr_3R	ACTGACTGACTGACTGACTGACTGATTGACTAACTRACTGACTGACTGACTGACTG	ACTG	3	M1	C0	rs202906948	36	A/G	build=137					Chr_3R	AGCAGCAGCAGCARCAGCAACAGCAGCAGCA	AGC	2	M1	C1	rs5712544rs=5712544	14	A/G	build=113
Chr_3R	CATCCACAGCCACATCCACATCCACATCCACATYCACATCCACA	CCACAT	2	M0	C1	rs202908206	34	C/T	build=137					Chr_3R	TCTCTYTCTCTCTCTCTCTCTCTCTCTCTCTCTCTCTCTCTCT	TC	1	M0	C1	rs5716116rs=5716116	6	C/T	build=113
Chr_3R	TATATATATGTATATATATATACATGTATATATACATATATGTATATATGTATATATGTATATATGTATATATGTATATATGTATATATGTATATATAYATATACATATACATATATACATATGTATATTTATATATAT	TA	17	M1	C1	rs202908330	99	C/T	build=137					Chr_3R	TAATAATAATAATAATAATAATAATAATAATAATAATAATTATAATTATAATWATAATAATAATAATAATAATAATAATAATAATAATAATAATATTAATAATAATAA	TAA	4	M1	C0	rs5719539rs=5719539	53	A/T	build=113
Chr_3R	ACATACATACATAMCATACATACATACATACCATACATACATACATACCATACATACATACATACATA	ACAT	3	M1	C0	rs202908518	14	A/C	build=137					Chr_3R	TAAATAAATAAATAAACAAATAAATAAATAAATAAATAAATAAATAAATAAATAAATAAATAAATAAATAAATAAATAAATAAATTGATAAATAAATMAATAAA	TAAA	4	M0	C0	rs5719893rs=5719893	98	A/C	build=113
Chr_3R	GATGATGATGATGATGATGATGATGATGATGAYGATGAGGATGA	GAT	2	M1	C1	rs202909522	33	C/T	build=137					Chr_3R	TAATAATAATAATAATAATAATAATAATAATAATAATAATTATAATTATAATAATAATAATAATAATAATAATAATAATAATAATAATAATARTATTAATAATAATAA	TAA	4	M0	C0	rs5720206rs=5720206	93	A/G	build=113
Chr_3R	ATATATWATATATATATATATATA	AT	1	M0	C0	rs202909748	7	A/T	build=137					Chr_3R	CTCTCTCTCTCTCTCTCTCTCTCTCTCTCTCTCTCTCTCTCTCTCTCTCTCTCTCTMTCTATCTCTCTCTCTCTC	CT	2	M1	C1	rs5722881rs=5722881	57	A/C	build=113
Chr_3R	ATATATATATATATATATACAATATATATARATATA	AT	3	M0	C0	rs202910517	31	A/G	build=137					Chr_3R	CTCTCTCTCTCTCTCTCTCTCTCTCTCTCTCTCTCTCTCTCTCTCTCTCTCTCTCTATCTMTCTCTCTCTCTCTC	CT	2	M1	C1	rs5722884rs=5722884	61	A/C	build=113
Chr_3R	TGATTGATTGATTGATTRATTGA	TGAT	1	M1	C1	rs202911063	18	A/G	build=137					Chr_3R	CACACACACACACACACACACACACACASACACACAC	CA	1	M0	C1	rs5722894rs=5722894	29	C/G	build=113
Chr_3R	AGAGAGAGAGAGAGRGAGAGAGAGAGAGAGAGAG	AG	1	M0	C0	rs202913153	15	A/G	build=137					Chr_3R	TGTGTGTGTGTGTGTGYGTGTGTGTG	TG	1	M1	C0	rs5723836rs=5723836	17	C/T	build=113
Chr_3R	TCGGATCGGATCGGATAGGATRGGATCG	TCGGA	2	M0	C1	rs202913669	22	A/G	build=137					Chr_3R	AGAGAGAGAGACAGAGAGCGAGAGAGWGAGAGAGAG	AG	3	M0	C0	rs5724065rs=5724065	27	A/T	build=113
Chr_3R	CACACACACAMACACACACACACA	CA	1	M1	C0	rs202913999	11	A/C	build=137					Chr_3R	AGAGAGAGAGACAGAGAGMGAGAGAGTGAGAGAGAG	AG	3	M0	C0	rs5724086rs=5724086	19	A/C	build=113
Chr_3R	CTCTCTCTCTCTCTCTYTCTCTCT	CT	1	M0	C0	rs202914590	17	C/T	build=137					Chr_3R	CTCTCTCTCTCTCTCTCTCTGCACATCTCTCTCTCTCTCTCTCTYTCTCTCTCT	CT	4	M0	C0	rs5724093rs=5724093	45	C/T	build=113
Chr_3R	TGTGTGTGTGTGTKTGTGTGT	TG	1	M0	C1	rs202914848	14	G/T	build=137					Chr_3R	TTTTTTTTTTTTTTTTTTTTTTTTTTTTTTTTTTTTTTTTTTTTTTTTTTTTYTTTTTT	T	1	M1	C0	rs5725147rs=5725147	53	C/T	build=113
Chr_3R	CCAACCAACCAWCCAAACAACCAACCAAC	CAAC	2	M0	C1	rs202917372	12	A/T	build=137					Chr_3R	CTCTCTCTCACTCTCTCTCACTCTCTCTCACTCTCTCTCACTCTCTCTCATCCTCTCTCACTCTCTCTCATCCTCTCTCACTCTCTCTCACTCTCTCTYACTCTCTCTCACTCTCTCTCACTCTCTC	CT	15	M0	C1	rs5725653rs=5725653	99	C/T	build=113
Chr_3R	TGTGTGTGTGHGTGTGTGTGTGTGTG	TG	1	M0	C0	rs202918674	11	A/C/T	build=137					Chr_3R	AGAGAGAGAGAGAGAGARAGAGAGAGAGAGAGAGAGAGAGAGAGAGGGAGAGTGAGAGAGAGAGAAAGAGAGA	AG	4	M1	C1	rs5725817rs=5725817	18	A/G	build=113
Chr_3R	ATAATATAATATAATATAATATAATATAATATAATATAATATAATATAATATAATATAATATAATATAATAATATTATAATATAATATTATAATATAATAKAATATAATATAATATAATATAATATAATATAATATAATATAATATAATATAA	ATAAT	5	M1	C1	rs202922493	101	G/T	build=137					Chr_3R	AGAGAGAGARAGAGAGAGAGAGAGAGAGAGA	AG	1	M1	C1	rs5725900rs=5725900	10	A/G	build=113
Chr_3R	GTGGTGGTGGTGGTGKTGGTG	GTG	1	M0	C0	rs202922709	16	G/T	build=137					Chr_3R	ATTATTWTTATTATGATTTTATTATTATTATTATTTTATT	TTA	4	M1	C1	rs5730501rs=5730501	7	A/T	build=113
Chr_3R	TTTTTTTTTTYTTTTTTTTTTTT	T	1	M1	C0	rs202922901	11	C/T	build=137					Chr_3R	TATTATTATTATTATTTTTATTATTATTATTATTATTATTWTTATTATTATTATTATTATTATTATTATTATTATTATTATTATTATTATTATTA	TAT	2	M1	C1	rs5735249rs=5735249	41	A/T	build=113
Chr_3R	CCATCCATYCATCCATCCATCCATCCATCCATC	CATC	1	M0	C1	rs202923994	9	C/T	build=137					Chr_3R	TGTGTGTGTGTGTGTGTSTGTGT	TG	1	M1	C1	rs5735891rs=5735891	18	C/G	build=113
Chr_3R	TATATATATACATATATATATAYATATATATATATATTTTATATATAT	TA	4	M1	C0	rs202924622	23	C/T	build=137					Chr_3R	AGAGAGAGAGAGAGAGAGAGAGAGAGAGAGAAARAGAGAGAGAGAGAGAGAGAGAGAGAGAGAGAGAGAAAGAGAGAG	AG	3	M1	C0	rs5736016rs=5736016	34	A/G	build=113
Chr_3R	TGTGTRTGTGTGTGTGTGTGTG	TG	1	M1	C0	rs202925097	6	A/G	build=137					Chr_3R	TCTCTCTCTCKCTCTCTCTCTCT	TC	1	M1	C1	rs5737617rs=5737617	11	G/T	build=113
Chr_3R	TATATATMTATATATATATATATGTAAATATATGTATATAT	TA	4	M0	C1	rs202925579	8	A/C	build=137					Chr_3R	CACACAAACACACAYACACACACACAC	AC	2	M0	C1	rs5738390rs=5738390	15	C/T	build=113
Chr_3R	GAGTCGAGTCGAGTCSAGTCGAATCGAGTCGAG	GAGTC	2	M1	C1	rs202925715	16	C/G	build=137					Chr_3R	GAGAGAGAGAGAGAGAGAGAGAGARAGAGAGAGATAGAGAGAGAGAGAGAGAGAGAGAGAGAGAGAGAGAGAGAGA	GA	2	M1	C0	rs5740749rs=5740749	25	A/G	build=113
Chr_3R	TGTGTGTGTGKGTGTGTGTGTGTG	TG	1	M1	C0	rs202925716	11	G/T	build=137					Chr_3L	GTGTGTGTGWGTGTGTGTGTGTGT	GT	1	M1	C0	rs180178025	10	A/T	build=135
Chr_3R	CCACCWCCACCACCACCACCACCGCCACC	CCA	2	M0	C1	rs202925918	6	A/T	build=137					Chr_3L	GATGATGATGATGATGAYGATGA	GAT	1	M1	C1	rs180179507	18	C/T	build=135
Chr_3R	AATAAAATAAAATAAAATAAWATAAAAATAAAAT	AATAA	2	M1	C1	rs202926209	21	A/T	build=137					Chr_3L	AGAGAGAGAGAGAGAGAGAGAGAGAGAGAGAGAGAGAGAGAGAGAGAGAGAGAGAGAGAGAGAGAGASAGAGAGAGAGAGAGAGAGAGAGAGAGAGAGAGAGAGAGAGAGAGAGAGAGAGTGAGCGAGAGAGA	AG	3	M1	C1	rs180179961	68	C/G	build=135
Chr_3R	CATCATCAYCATCATCATCATCA	CAT	1	M1	C1	rs202926685	9	C/T	build=137					Chr_3L	AGAGAGAKAGAGAGAGAGAGAGAGAGAGAGAGAGA	AG	1	M0	C1	rs180183178	8	G/T	build=135
Chr_3R	ATATATRTATATATATATATATAGATATATATA	TA	2	M0	C1	rs202926815	7	A/G	build=137					Chr_3L	AGAGAGAGCGAGAGAGAGMGAGAGAGAGAGAGAGA	AG	2	M1	C1	rs180185066	19	A/C	build=135
Chr_3R	ACACACACACACRCACACACA	AC	1	M0	C1	rs202928015	13	A/G	build=137					Chr_3L	GTGTGTGTGTGTGTGTGYGTGCGTGTGTGTGTG	GT	2	M1	C1	rs180189610	18	C/T	build=135
Chr_3R	ATTTARATTTAGATTTAGATTTAGATTTA	ATTTAG	1	M1	C1	rs202928094	6	A/G	build=137					Chr_3L	GTGTGTGTGWGTGTGTGTGTGTGT	GT	1	M1	C0	rs180195273	10	A/T	build=135
Chr_3R	ATCTATATATCTATCTATCTATCTATVTATCTATCTATCTATCTATCTATCTATCTATCTATCTATCTATGTATCTATCTATCTGTCTATC	TATC	4	M1	C1	rs202928784	27	A/C/G	build=137					Chr_3L	GTGTGTGTGTGTGTGTGCGTGYGTGTGTGTGTG	GT	2	M1	C1	rs180198885	22	C/T	build=135
Chr_3R	ATATAATATATATATATAMTATATAATATATATTATATATATAATTATGTATATATATATATAT	AT	7	M0	C0	rs202929076	19	A/C	build=137					Chr_3L	GCCGCCGCCGCCGCCGCYGCCGCCGCCGC	GCC	1	M0	C1	rs180205146	18	C/T	build=135
Chr_3R	GCTGCTGCTGTTGCTSCTGCTGCTGCT	GCT	2	M1	C0	rs202929623	16	C/G	build=137					Chr_3L	TGCTGYTGCTGCTGCTGCTGCTGCTGTTGCTG	TGC	2	M1	C1	rs180214328	6	C/T	build=135
Chr_3R	CACACTCACACACACACACACRCACACACAC	CA	2	M0	C1	rs202930011	22	A/G	build=137					Chr_3L	AGAGAGAGAGWGAGAGAGAGAGAGAGAGAGAGAGA	AG	1	M0	C1	rs180235789	11	A/T	build=135
Chr_3R	GCTGCTGGTGCTGTTGCTGCTGCTACTGCTGCTMCTGCT	TGC	4	M0	C0	rs202930867	34	A/C	build=137					Chr_3L	CAGCAGCCAGCAGCAGCAGCAGCAGCARCAGCAGCAGCA	CAG	2	M1	C0	rs180238776	28	A/G	build=135
Chr_3R	CTCGACTMGACTCGACTCGACTCGACTC	GACTC	1	M1	C1	rs202931124	8	A/C	build=137					Chr_3L	AGAGAGAGCGAGAGAGAGARAGAGAGAGAGAGAGA	AG	2	M1	C1	rs180241874	20	A/G	build=135
Chr_3R	TATATATATATADATATATATATATAGTTATATATATATA	TA	3	M0	C0	rs202931583	13	A/G/T	build=137					Chr_3L	ACTACTACTAYTACTACTACTACTACGACTACTACTGCTACTACTA	ACT	3	M0	C1	rs180259595	11	C/T	build=135
Chr_3R	TTTTTTTTTTWTTTTTTTTTTT	T	1	M1	C0	rs202933250	11	A/T	build=137					Chr_3L	TAGTAGTAGTAGTWGTTGTTGTAGTAGTACTAGTAGTAG	GTA	4	M1	C0	rs180261309	14	A/T	build=135
Chr_3R	ATTTATTTATTATTTATTTATTTATTWATTTATTATTAATTTATTTTATTTATT	TTAT	5	M1	C1	rs202935420	27	A/T	build=137					Chr_3L	CTCTCTCTCKCTCTCTCTCGCTCTCTCTC	CT	2	M1	C1	rs180281996	10	G/T	build=135
Chr_3R	AGCAGCAGCAGSTGCAGCAGCAGCAGCA	AGC	2	M0	C1	rs202935426	12	C/G	build=137					Chr_3L	ATAAATAAATAAATAAATAWAATAAAT	ATAA	1	M1	C1	rs180498835	20	A/T	build=135
Chr_3R	GCAGCAGCAGCAGCAGCARCAGCAACAGCA	GCA	2	M1	C0	rs202935537	19	A/G	build=137					Chr_3L	tattattattattattattattattaWttatt	TAT	1	M1	C1	rs3263444	27	A/T	build=106
Chr_3R	CACACACATACACACAYACACACACACACACA	CA	2	M1	C0	rs202936392	17	C/T	build=137					Chr_3L	agagagaaagacagagatagagagagagagagagagagagagagaKagagagagagagagcgagagagagagggagggggagagagagagagaga	AG	8	M1	C1	rs3263476	46	G/T	build=106
Chr_3R	ATATATATADATATATATATATATATATATATATAT	AT	1	M0	C0	rs202938204	10	A/G/T	build=137					Chr_3L	agagagaaagacagagatagagagagagagagagagagagagagatRgagagagagagagcgagagagagagggagggggagagagagagagaga	AG	9	M0	C1	rs3263477	47	A/G	build=106
Chr_3R	GCAGCAGSAGCAGCAGCAGCAACAGCA	AGC	2	M0	C0	rs202938474	8	C/G	build=137					Chr_3L	agagagaaagacagagatagagagagagagagagagagagagagatagagagagagaKagcgagagagagagggagggggagagagagagagaga	AG	9	M1	C1	rs3263478	58	G/T	build=106
Chr_3R	ATGTGGATGWGGATGTGGATGAGAATGTGGATGTGGATGTGG	ATGTGG	3	M1	C0	rs202940548	10	A/T	build=137					Chr_3L	agagagaaagacagagatagagagagagagagagagagagagagatagagagagagagagMgagagagagagggagggggagagagagagagaga	AG	8	M0	C1	rs3263479	61	A/C	build=106
Chr_3R	GCAGCATCAGCAGCAGCAACAGCAWCAGCAGCAGCA	CAG	3	M1	C0	rs202940594	25	A/T	build=137					Chr_3L	atatatatttatatatatatatatatatatatataKatatatatatatatatatatatatatatatatatatatatatatatatatatatatat	AT	2	M1	C0	rs3263485	36	G/T	build=106
Chr_3R	GCAGCAGCAGCAGCAGCAGCAGCAKCAGCA	GCA	1	M0	C0	rs202940819	25	G/T	build=137					Chr_3L	tgtgtgtgtgtgtgtgtgtgtgtgtRtgtgtgtatgtatgtgtgtgtgtgtgtgtgtgtgtgtgtgtgtgtgtgtgtgtgtgtgtgtgtgtgtgtgtgtgtgtgtgtgtgtgtgtgtgtgtgtg	TG	3	M1	C0	rs3263894	26	A/G	build=106
Chr_3R	TAGATAGTTAGAGAGATAGATAGAGAGATAGATCGATAGATAGATAGATAGATAGATAGATAGATAGATAGATAGATAGATAGATAGATAGATAGATAGADAGATAGATAGATAGAAAGAAAGATAGATAGATAGAT	GATA	7	M1	C1	rs202941964	101	A/G/T	build=137					Chr_3L	tgtgtgtgtgtgtgtgtgtgtgtgtgtgtRtgtatgtatgtgtgtgtgtgtgtgtgtgtgtgtgtgtgtgtgtgtgtgtgtgtgtgtgtgtgtgtgtgtgtgtgtgtgtgtgtgtgtgtgtgtgggtgtg	TG	4	M1	C0	rs3263899	30	A/G	build=106
Chr_3R	CTGACTCACTGACTGACTRACTGACTGAATGACTGACTGACTG	TGAC	3	M1	C1	rs202942414	19	A/G	build=137					Chr_3L	tgtgtgtgtgtgtgtgtgtgtgtgtgtgtgtgtRtgtatgtgtgtgtgtgtgtgtgtgtgtgtgtgtgtgtgtgtgtgtgtgtgtgtgtgtgtgtgtgtgtgtgtgtgtgtgtgtgtgtgtgtgggtgtgtgtg	TG	3	M1	C0	rs3263902	34	A/G	build=106
Chr_3R	CAACAGCAACAACAACAACAWCAACAACAACAACAACAACAACAACAACA	CAA	2	M0	C1	rs202944551	21	A/T	build=137					Chr_3L	tgtgtgtgtgtgtgtgtgtgtgtgtgtgtgtgtatgtRtgtgtgtgtgtgtgtgtgtgtgtgtgtgtgtgtgtgtgtgtgtgtgtgtgtgtgtgtgtgtgtgtgtgtgtgtgtgtgtgtgtgtgggtgtgtgtgtgtg	TG	3	M1	C0	rs3263905	38	A/G	build=106
Chr_3R	TATATATATGTATAYATATATACATGTATATATACATATATGTATATATGTATATATGTATATATGTATATATGTATATATGTATATATGTATATATATATATACATATA	TA	13	M1	C0	rs202945231	15	C/T	build=137					Chr_3L	tgtgtgtgtgtatgtgtgtgtgtgtgtgtgtgtgtgtgtgtgtgtgtgtgtgtgtgtgtgtgtgtgtgtgtgtgtgtgtgtgtgtgtgtgtgtgtgtgtgKgtgtgtgtgtgtgtgtgtgtgtgtgtgtgtgtgtgtgtgtgtgtg	TG	2	M1	C0	rs3263939	101	G/T	build=106
Chr_3R	AGATAGATAGATAGTTAGAGAGATAGATAGAGAGATAGATCGATAGATAGATAGATAGATAGATAGATAGATAGAKAGATAGATAGATAGATAGATAGATAGATAGATAGATAGATAGATAGAAAGAAAGATAGATAGATAGAT	AGAT	7	M1	C0	rs202945458	76	G/T	build=137					Chr_3L	tgtgtatgtgtgtgtgtgtgtgtgtgtgtgtgtgtgtgtgtgtgtgtgtgtgtgtgtgtgtgtgtgtgtgtgtgtgtgtgtgtgtgtgtgtgtgggtgtgKgtgtgtgtgtgtgtgtgtgtgtgtgtgtgtgtgtgtgtg	TG	3	M1	C0	rs3263941	101	G/T	build=106
Chr_3R	TGCTGCTGYTGCTGCTGCTGCTGCTG	TGC	1	M0	C1	rs202946485	9	C/T	build=137					Chr_3L	tgtgtgtgtgtgtgtgtgtgtgtgtgtgtgtgtgtgtgtgtgtgtgtgtgtgtgtgtgtgtgtgtgggtgtgtgtgtgtgtgtgtgtgtgtgtgtgtgtgKgtgtgtgtgtg	TG	2	M1	C0	rs3263944	101	G/T	build=106
Chr_3R	GTGTGTGTATGTGTGTGTRTGTGTGTG	GT	2	M1	C1	rs202947614	19	A/G	build=137					Chr_3L	tgtgtgtNtgtgtgtgtgtgtgtgtgtgtg	TG	1	M1	C0	rs3388149	8	-/G	build=106
Chr_3R	ACACACAYACACACACACACACAC	AC	1	M0	C0	rs202948106	8	C/T	build=137					Chr_3L	tgtgtgtgtNtgtgtgtgtgtgtgtgtgtg	TG	1	M1	C0	rs3388158	10	-/G	build=106
Chr_3R	AAAAAAARAAAAAAAAAAAAAAA	A	1	M0	C0	rs202948860	8	A/G	build=137					Chr_3L	tgtgtgtgtgtNtgtgtgtgtgtgtgtgtg	TG	1	M1	C0	rs3388160	12	-/G	build=106
Chr_3R	TTTATTTATTTATTTATTTRTTTATTTATTTATTT	TTTA	1	M0	C1	rs202950337	20	A/G	build=137					Chr_3L	tgtgtgtgtgtgtNtgtgtgtgtgtgtgtg	TG	1	M1	C0	rs3388162	14	-/G	build=106
Chr_3R	ATATATTTATATATATATATATWTATATATATATATACATATATAGATATAT	TA	4	M1	C0	rs202951715	23	A/T	build=137					Chr_3L	tgtgtgtgtgtgtgNgtgtgtgtgtgtgtg	TG	1	M1	C0	rs3388164	15	-/T	build=106
Chr_3R	TATATATATATACRTATATATATATATATATATATATAT	TA	2	M0	C1	rs202953053	14	A/G	build=137					Chr_3L	tgtgtgtgtgtgtgtNtgtgtgtgtgtgtg	TG	1	M1	C0	rs3388166	16	-/G	build=106
Chr_3R	ATATATATKCATATATTATATATATATGTATATATATAT	AT	4	M0	C1	rs202955617	9	G/T	build=137					Chr_3L	tgtgtgtgtgtgtgtgNgtgtgtgtgtgtg	TG	1	M1	C0	rs3388168	17	-/T	build=106
Chr_3R	TCGGAATCGGAATCGGAATCRGAATC	TCGGAA	1	M1	C1	rs202956043	21	A/G	build=137					Chr_3L	tgtgtgtgtgtgtgtgtNtgtgtgtgtgtg	TG	1	M1	C0	rs3388170	18	-/G	build=106
Chr_3R	TTTTTDTTTTTGTTTTTGTTTTTG	TTTTTG	1	M1	C0	rs202956725	6	A/G/T	build=137					Chr_3L	ACGACGACGACRACGACGACGA	ACG	1	M1	C1	rs3389218	12	A/G	build=113
Chr_3R	CAGCAGCAGCAGCAGCAGCAGCAGCAGCAGCAGCAGCAACAWCCGCAGCAGCAGCAGCA	CAG	3	M0	C1	rs202960025	42	A/T	build=137					Chr_3L	agagagagaNagagagagagagaga	AG	1	M1	C1	rs3390806	10	-/G	build=106
Chr_3R	CAGCAGACAGCAGCAGGAGCAGSAGCAGCAGCA	CAG	3	M1	C0	rs202960909	23	C/G	build=137					Chr_3L	agagagaNagagagagagagagaga	AG	1	M1	C1	rs3390807	8	-/G	build=106
Chr_3R	TTTTTTTTTTTTTTTTKTTTTTT	T	1	M1	C0	rs202961541	17	G/T	build=137					Chr_3L	ctctctctctctctNtctctctctctttctctctttctct	CT	3	M1	C0	rs3390846	15	-/C	build=106
Chr_3R	ATATATATARTATATATACATATATAT	AT	2	M0	C1	rs202962107	10	A/G	build=137					Chr_3L	ctctctctctctNtctctctctctctttctctctttctct	CT	3	M1	C0	rs3390847	13	-/C	build=106
Chr_3R	AAAAAAAAAAAAAAAAAAAAAAAAAAAAAAAAAAAAAAMAAAAA	A	1	M0	C0	rs202963301	39	A/C	build=137					Chr_3L	ttatttatttatYtatttattt	TTAT	1	M1	C1	rs3391930	13	C/T	build=113
Chr_3R	GACTTGGACATGGACATGGAMTTGGACTTGGACTTGGACATGGAC	TTGGAC	4	M1	C1	rs202965194	21	A/C	build=137					Chr_3L	gagagagatagagagatagagaSgtagagagagagagag	GA	4	M0	C1	rs3392184	23	C/G	build=106
Chr_3R	CAGCAGCAGCAGCAGCARCAACAGCAGCAGCAGCAGCAGCAGCA	CAG	2	M1	C1	rs202965560	18	A/G	build=137					Chr_3L	ctctctctctctctctctctctNtctct	CT	1	M1	C0	rs3392515	23	-/C	build=106
Chr_3R	TTTATTTTATTTTRTTTATTTTATTTTATTTTATTTTATTTTATTT	TTTAT	2	M0	C1	rs202966022	14	A/G	build=137					Chr_3L	tatatatatatatatatatatatatatatatatatatatatatatatatatatatatatatatatatatatatatatatatataYatatatatatatata	TA	1	M1	C0	rs3392576	85	C/T	build=106
Chr_3R	TGTTGTTGTTGTTGTTGTTGWTGTTGTTGTTGTTG	TGT	1	M1	C1	rs202966473	21	A/T	build=137					Chr_3L	gcagcagcYgcagcagcagcagca	GCA	1	M0	C0	rs3392894	9	C/T	build=113
Chr_3R	GAGAGARAGAGAGAGAGAGAGAGAG	AG	1	M1	C1	rs202967034	7	A/G	build=137					Chr_3L	cagcagcagcagcagcagcagcaNcagcag	CAG	1	M0	C0	rs3393147	24	-/A/G	build=113
Chr_3R	CTCTCTCTCTYTCCCTCTCTCTCTCTCT	CT	2	M0	C0	rs202967583	11	C/T	build=137					Chr_3L	cagcagcagcagcaRcagcagcaacagcag	CAG	2	M1	C0	rs3393148	15	A/G	build=106
Chr_3R	AAAAAAAAAAAAAAAAMAAAAA	A	1	M0	C0	rs202969807	17	A/C	build=137					Chr_3L	cagcagcaccaScagcagcagcagcagca	CAG	2	M1	C1	rs3395203	12	C/G	build=113
Chr_3R	CACACACATACACACACACACACACACWCACACA	CA	2	M0	C0	rs202972962	28	A/T	build=137					Chr_3L	agagagagaaagMgagagagagagagagag	AG	2	M0	C0	rs3395225	13	A/C	build=106
Chr_3R	CTGGCTGKCTGGCTGGCTGGCTGGCTGGC	CTGG	1	M0	C1	rs202973320	8	G/T	build=137					Chr_3L	agagagagaaNgagagagagagagagagag	AG	2	M0	C0	rs3395226	11	-/A	build=106
Chr_3R	TTATTATTATTATTATTATTCTTATTATTATTATTATTATTATTATTATTATTATTATTATTATTACTATTATTATTATTATCATTATTATTATTATTAKTATTATTATTATTATTAATATTATTATTATTATTATTATTATTATTATTATTATTATTATTATTATTATTATTATTATTATTATTATTATTATTATTATT	TTA	5	M1	C1	rs202973908	100	G/T	build=137					Chr_3L	agagagagaNagagagagagagagagagag	AG	1	M0	C0	rs3395227	10	-/A	build=106
Chr_3R	TCAGCATCAGCATCAGCATYAGCATC	TCAGCA	1	M0	C1	rs202974558	20	C/T	build=137					Chr_3L	ccaccaccaccaccaccaccaWcacca	CCA	1	M0	C0	rs3396797	22	A/T	build=106
Chr_3R	TTTTTTTTTTTTTGTTTTTTTDTTTTT	T	2	M1	C0	rs202975026	22	A/G/T	build=137					Chr_3L	gagagagagagagagagagagagagagagagagagagagagagagagNagaga	GA	1	M0	C1	rs3397585	48	-/A	build=106
Chr_3R	ATATATATATATATATATATATWTATATGTATATGTATAT	AT	3	M0	C0	rs202976664	23	A/T	build=137					Chr_3L	gtagtaatagtagtagtggtagtWgtagtagtagtagt	TAG	3	M0	C1	rs3397587	24	A/T	build=106
Chr_3R	GAGAGAGAGAGAKAGAGAGAGA	GA	1	M0	C0	rs202976928	13	G/T	build=137					Chr_3L	CACCAYCACCACCACCACCACCA	CAC	1	M0	C1	rs3398776	6	C/T	build=106
Chr_3R	TATATATATATATATATATATATATDTATATATATATATATATATATATATATATATATATATATATATATATATATATATAATATA	TA	2	M0	C1	rs202978036	26	A/G/T	build=137					Chr_3L	cacacacacacWcacacacacacac	CA	1	M0	C1	rs3400376	12	A/T	build=106
Chr_3R	ACACACACACACRCACACACACAC	AC	1	M0	C0	rs202978156	13	A/G	build=137					Chr_3L	gagagagagagagMgagagagagagagaaagggagagagaga	GA	3	M0	C0	rs3400391	14	A/C	build=106
Chr_3R	CAGCAGCAGCAGCARCAACAGCAGCAGCAGCAGCA	CAG	2	M1	C1	rs202978576	15	A/G	build=137					Chr_3L	gagagagagagagagagagaRagagagaaagggagagagaga	GA	3	M1	C0	rs3400402	21	A/G	build=106
Chr_3R	GATGATGRTGATGATGATGATG	TGA	1	M0	C1	rs202979061	8	A/G	build=137					Chr_3L	gagagagagagagagagagagagRgagaaagggagagagaga	GA	3	M1	C0	rs3400403	24	A/G	build=106
Chr_3R	TTATTATTATTATTATTATTATTATTATTATTATTATTATTATTACTATTATTATTATTATCATTATTATTATTATTATTATTATTATTATTATTAATATWATTATTATTATTATTATTATTATTATTATTATTATTATTATTATTATTATTATTATTATTATTATTATTATTATTATTACTATTATTATTATTAT	TTA	5	M1	C1	rs202979440	101	A/T	build=137					Chr_3L	gagagagagagagagagagagagagagaRagggagagagaga	GA	2	M1	C0	rs3400405	29	A/G	build=106
Chr_3R	TTTTTTTTTTTTGTTTTTTKTTTTTTTTTTTTT	T	2	M1	C0	rs202979889	20	G/T	build=137					Chr_3L	gagagagagagagagagagagagagagaaagRgagagagaga	GA	2	M0	C0	rs3400406	32	A/G	build=106
Chr_3R	TATATATRTATATATATATATATATATATATATATATATATATATA	TA	1	M0	C0	rs202979957	8	A/G	build=137					Chr_3L	cacacacaaacacacaNacacacacacacacacacacacacacacacacac	CA	2	M1	C1	rs3400411	17	-/C	build=106
Chr_3R	AACTGAACTGAAATKAACTGAACTGAACTG	AACTG	2	M0	C0	rs202980327	15	G/T	build=137					Chr_3L	cacacacaaacacacacaNacacacacacacacacacacacacacacacac	CA	2	M1	C1	rs3400431	19	-/C	build=106
Chr_3R	TGCTGCTGCTGCTGTTGCTGYTGCTGTTGCTGTTGCTGTTGCTGCTGCTGTTGCTGC	TGC	6	M1	C0	rs202980830	21	C/T	build=137					Chr_3L	gagagagagaRagagagagagagagagagagagagagagagagagagag	GA	1	M1	C1	rs3400528	11	A/G	build=106
Chr_3R	TGTGTGYGTGTGTGTGTGTGTGT	GT	1	M1	C1	rs202982482	7	C/T	build=137					Chr_3L	gagagagWgagagagagagagagag	GA	1	M0	C1	rs3402061	8	A/T	build=106
Chr_3R	GCAGCAGCAGCARCAGCAGCAGCAG	GCA	1	M1	C1	rs202982813	13	A/G	build=137					Chr_3L	gagagagaNagagagagagagagag	GA	1	M1	C1	rs3402063	9	-/G	build=106
Chr_3R	CTGCTGCTGSTGCTGCTGCTG	CTG	1	M0	C0	rs202983713	10	C/G	build=137					Chr_3L	ctgctgctgctgctgctgctgctNctgctg	CTG	1	M1	C0	rs3402350	24	-/G	build=106
Chr_3R	CACACACAYCATCACACACATCGCACACACACACACACACACA	CA	4	M1	C1	rs202984301	9	C/T	build=137					Chr_3L	ctgctgctgctgctgctgctgNtgctgctg	CTG	1	M1	C0	rs3402352	22	-/C	build=106
Chr_3R	TCATCATCATCATCAACAWCATCATCATCATC	TCA	2	M1	C1	rs202984957	19	A/T	build=137					Chr_3L	ctgctgctgctgctgctgNtgctgctgctg	CTG	1	M1	C0	rs3402354	19	-/C	build=106
Chr_3R	TTGTTGTTKTTGTTGTTGTTGT	TTG	1	M0	C1	rs202984974	9	G/T	build=137					Chr_3L	ctgctgctgctgctgctNctgctgctgctg	CTG	1	M1	C0	rs3402357	18	-/G	build=106
Chr_3R	CACACACGCACACAAACACACACACACAYACACACACACAC	AC	3	M0	C1	rs202984997	29	C/T	build=137					Chr_3L	ctgctgctgctgNtgctgctgctgctgctg	CTG	1	M1	C0	rs3402360	13	-/C	build=106
Chr_3R	TTATTAYTATTATTATTATTTATTATTAT	TAT	2	M1	C1	rs202985502	7	C/T	build=137					Chr_3L	ctgctgctgctNctgctgctgctgctgctg	CTG	1	M1	C0	rs3402363	12	-/G	build=106
Chr_3R	TTTTTTTTTTTTKTTTTTTTTTTTTTT	T	1	M1	C0	rs202985848	13	G/T	build=137					Chr_3L	ctgctgctgNtgctgctgctgctgctgctg	CTG	1	M1	C0	rs3402366	10	-/C	build=106
Chr_3R	TTATTATTATTATTATTATTATTATTATTATTATTATTATTATTATTATTATTATTAWTATTATTATTAT	TTA	1	M1	C1	rs202986821	58	A/T	build=137					Chr_3L	GGTGGTGGTGGTGNTGGTGGTG	GGT	1	M0	C1	rs3403079	14	-/A	build=106
Chr_3R	GAGTGAGTCAGTGAGTRAGTGAGCGAGTGAGTGAGT	GAGT	3	M1	C0	rs202987331	17	A/G	build=137					Chr_3L	ctctctctcNctctctctctctctctctctctct	CT	1	M1	C0	rs3403211	10	-/T	build=106
Chr_3R	AGTGAATGAGTGAGTGAGTGAGTGAGYGAGTGAGT	TGAG	2	M1	C1	rs202987564	27	C/T	build=137					Chr_3L	ctctctctctcNctctctctctctctctctctct	CT	1	M1	C0	rs3403212	12	-/T	build=106
Chr_3R	GTGTGTGTGYGTGTGTGTGTGTGAGTGTG	GT	2	M1	C1	rs202988519	10	C/T	build=137					Chr_3L	ctctctctctctcNctctctctctctctctctct	CT	1	M1	C0	rs3403213	14	-/T	build=106
Chr_3R	GCAGCAGCAGCAKCAACAGCAGCAGCAGCATCAGCAGCAGCA	GCA	3	M1	C0	rs202988874	13	G/T	build=137					Chr_3L	ctctctctctctctcNctctctctctctctctct	CT	1	M1	C0	rs3403214	16	-/T	build=106
Chr_3R	TGCTGCTGCKGCTGTTGCTGTTGCTGCTGCTGCTG	TGC	3	M1	C1	rs202990592	10	G/T	build=137					Chr_3L	ctctctctctctctctcNctctctctctctctct	CT	1	M1	C0	rs3403215	18	-/T	build=106
Chr_3R	GGTGGTGGTGGTGGTSGTGGT	GGT	1	M1	C0	rs202990798	16	C/G	build=137					Chr_3L	ctctctctctctctctctctNtctctctctctct	CT	1	M1	C0	rs3403216	21	-/C	build=106
Chr_3R	GTGTGTGTGTGTGTGTSTGTGTG	GT	1	M1	C1	rs202991769	17	C/G	build=137					Chr_3L	ctctctctctctctctctctctctMtctctctct	CT	1	M1	C0	rs3403217	25	A/C	build=106
Chr_3R	AGCAGCAGCAGCAGCAGCAGCRGCAGCAG	AGC	1	M0	C1	rs202994194	22	A/G	build=137					Chr_3L	gtgtgcgtgtgtgtgtgtgtRtgtgtgtgtg	GT	2	M1	C1	rs3403924	21	A/G	build=106
Chr_3R	CACTCCACTCCACTCMACTCCACTC	CACTC	1	M1	C0	rs202994294	16	A/C	build=137					Chr_3L	gtgtgtgtgtgtKtgtgtgtg	GT	1	M0	C1	rs3403971	13	G/T	build=106
Chr_3R	CCAGCCAGCCAGCYAGCCAGCCAGCCAGCC	CCAG	1	M0	C1	rs202996297	14	C/T	build=137					Chr_3L	tctctctctctctctctctctctctctctctctctctctctctctctctYtctctctctctct	TC	1	M0	C1	rs3404188	50	C/T	build=106
Chr_3R	TTGTTGTWGTTGTTGTTGTTGCTGTTGTTG	GTT	2	M1	C0	rs202996736	8	A/T	build=137					Chr_3L	tgctgctgNtgctgctgctgctgct	TGC	1	M1	C1	rs3404767	9	-/C	build=106
Chr_3R	TCTCTCTCTCTCTCTYTCTCTTTCTCTCTCTGTCTCT	TC	3	M1	C1	rs202996873	16	C/T	build=137					Chr_3L	tgctgctNctgctgctgctgctgct	CTG	1	M1	C1	rs3404771	8	-/G	build=106
Chr_3R	ATTCTTATTCTTATTCTTAWTCTTATTCTTTTCTT	ATTCTT	2	M1	C1	rs202996974	20	A/T	build=137					Chr_3L	tgctgNtgctgctgctgctgctgct	TGC	1	M1	C1	rs3404775	6	-/C/T	build=113
Chr_3R	ATATATMTATATATATATATATTATATA	TA	2	M0	C0	rs202997389	7	A/C	build=137					Chr_3L	cacacacacacacacacNcacacacacac	CA	1	M1	C1	rs3405172	18	-/A	build=106
Chr_3R	CACACATACACACACACACATACACACACACACACACATACACACACACACACACACACAYACACACACACACACACACACACACACAC	AC	4	M1	C1	rs202997722	61	C/T	build=137					Chr_3L	TGCTGCTGCTGCTGNTGCTGCTG	TGC	1	M1	C1	rs3405669	15	-/C	build=106
Chr_3R	ATATATATATATATATTTATAWATATATATATGTATAT	AT	3	M1	C0	rs202998669	22	A/T	build=137					Chr_3L	TGCTGCTGCTGCTNCTGCTGCTG	TGC	1	M1	C1	rs3405690	14	-/G	build=106
Chr_3R	CACACACACACACACACACACACACACACACACACDCACACA	CA	1	M0	C0	rs202998832	36	A/G/T	build=137					Chr_3L	TGCTGCTGCTGNTGCTGCTGCTG	TGC	1	M1	C1	rs3405693	12	-/C	build=106
Chr_3R	ATATATATATAATATRTATATATATATATATATATTAGTATATATA	AT	4	M0	C0	rs203002544	16	A/G	build=137					Chr_3L	acacacacacacacacaYacacacacacacaca	AC	1	M0	C1	rs3406217	18	C/T	build=106
Chr_3R	CTCTCTCTCTCTCTCTCTCTCTCTCTYTCTCTTTCTCT	CT	2	M1	C0	rs203002731	27	C/T	build=137					Chr_3L	acacacacacacacacacacacNcacacacaca	AC	1	M1	C1	rs3406219	23	-/A	build=106
Chr_3R	AAAAAAAAAAAAARAAAAAAAAAAAAA	A	1	M0	C0	rs203002830	14	A/G	build=137					Chr_3L	acacacacacacacacacacacacNcacacaca	AC	1	M1	C1	rs3406221	25	-/A	build=106
Chr_3R	CTCGCYTCGCCTCGCCTCGCCTTGCCTC	TCGCC	2	M1	C1	rs203003418	6	C/T	build=137					Chr_3L	acacacagcacacacacacacRcacaca	CA	2	M0	C0	rs3406503	22	A/G	build=106
Chr_3R	TTTTTTTWTTTTTTTTTTTTTTTTTT	T	1	M1	C0	rs203003633	8	A/T	build=137					Chr_3L	tctctttctctctctctctctctNtctctctctct	TC	2	M1	C1	rs3406946	24	-/C	build=106
Chr_3R	TCCGTCCATCCGTCCGTCCGTCMGTCCGTC	TCCG	2	M1	C1	rs203003643	23	A/C	build=137					Chr_3L	tctctttctctctctctctctctctNtctctctct	TC	2	M1	C1	rs3406948	26	-/C	build=106
Chr_3R	CACACACACAAGCACACACACACACACAMGCACACACACACACAC	CA	4	M0	C1	rs203004208	29	A/C	build=137					Chr_3L	ctctctctNtcgctctctctttctctctctctctctctc	CT	3	M1	C1	rs3408256	9	-/C	build=106
Chr_3R	CAGCAGCAGCAACAGCAGCACCACCAGCAGCARCAACAGCAACAGCAGCAGCAACAGCAACAGCAGGCACAGCAGCAGCA	CAG	10	M1	C1	rs203004387	33	A/G	build=137					Chr_3L	ctctctctctNgctctctctttctctctctctctctctc	CT	3	M0	C1	rs3408258	11	-/C	build=106
Chr_3R	AATATAATATAATATAATATAATATAATATAATATAATATAATATAATATAATATAATATAATATAATRTAATATAATATAATATAATATAATATAATATAATATAATATAATATAATATAATATAATATAATATAATATAATATAATATAATATAATATAATATAATA	AATAT	1	M0	C1	rs203004893	69	A/G	build=137					Chr_3L	ctctctctctcNctctctctttctctctctctctctctc	CT	2	M0	C1	rs3408260	12	-/G	build=106
Chr_3R	GCAGCAGCARCAGCAGCAGCAGCAGCAGCAGCAGCA	GCA	1	M1	C0	rs203005343	10	A/G	build=137					Chr_3L	ctctctctctcgNtctctctttctctctctctctctctc	CT	3	M0	C1	rs3408262	13	-/C	build=106
Chr_3R	ACATAGCATACATACATACATACATACATACAYACATACA	CATA	2	M1	C0	rs203007320	33	C/T	build=137					Chr_3L	ctctctctctcgctctctctttctctctctStctctctc	CT	3	M0	C1	rs3408264	31	C/G	build=106
Chr_3R	AAAAAAAAAAMAAAAAAAAAAAAAAAAA	A	1	M0	C0	rs203007358	11	A/C	build=137					Chr_3L	ctctctctctcgctctctctttctctctctcNctctctc	CT	3	M1	C1	rs3408267	32	-/T	build=106
Chr_3R	ACAGATACAGATACAGATACGGAWACAGCTACAGATACAGATACA	ACAGAT	3	M1	C1	rs203007817	24	A/T	build=137					Chr_3L	tgctgNtgctgctgctgttgctgctgctgctgctgctgctgc	TGC	2	M1	C0	rs3409461	6	-/C	build=106
Chr_3R	ATATATATATAWATATATATATATATATATA	AT	1	M1	C1	rs203008399	12	A/T	build=137					Chr_3L	tgctgctgctgctgctgttgctgNtgctgctgctgctgctgc	TGC	2	M1	C0	rs3409462	24	-/C	build=106
Chr_3R	TATATATATATATATATRTATATATATATATATATATACATATATTATATATATAAATATATAAATATATTTATATAT	TA	6	M0	C0	rs203008572	18	A/G	build=137					Chr_3L	tgctgctgctgctgctgttgctgctNctgctgctgctgctgc	TGC	2	M1	C0	rs3409478	26	-/G	build=106
Chr_3R	TCGGTCGGTCGKTCGGTCGGTCGG	TCGG	1	M0	C0	rs203008589	12	G/T	build=137					Chr_3L	tgctgctgctgctgctgttgctgctgNtgctgctgctgctgc	TGC	2	M1	C0	rs3409479	27	-/C	build=106
Chr_3R	ACTTCRACTTCGACTTCGACTTCGACTTC	ACTTCG	1	M1	C1	rs203009434	6	A/G	build=137					Chr_3L	gagagagagagagagacaNagagagaga	GA	2	M1	C0	rs3409490	19	-/C	build=106
Chr_3R	CAGCAGCAGCAGCAGCARCAGCAACAACAACAGCAGCAGCAGCAACAGCAGCA	CAG	5	M1	C1	rs203010709	18	A/G	build=137					Chr_3L	gagagagagagagagaSacagagagaga	GA	2	M1	C0	rs3409491	17	C/G	build=106
Chr_3R	TTATTTATTTATTTATTTTATTTTATTTRTTTATTTATTTA	TTAT	3	M0	C1	rs203011948	29	A/G	build=137					Chr_3L	gaggaggaggaggaggaYgaggagga	GAG	1	M0	C1	rs3409526	18	C/T	build=113
Chr_3R	ATTGGTATTGGTATTGGTAATGGRATTGGTAATGGTATTGGTATTGG	ATTGGT	3	M1	C1	rs203014769	24	A/G	build=137					Chr_3L	ACTACTWCTACTACTACTACT	CTA	1	M0	C0	rs3409543	7	A/T	build=113
Chr_3R	TATATATATATATATATATATATGTAAATATATRTATATAT	TA	3	M1	C1	rs203015221	34	A/G	build=137					Chr_3L	ccagccagccagNcaaccagccagccagccagccaaccagtcagccagccagtcagcc	CCAG	5	M1	C1	rs3410091	13	-/C	build=106
Chr_3R	ATGTATGTATGTATGTAYGTATGTATGTACGTATGT	ATGT	2	M1	C0	rs203015830	18	C/T	build=137					Chr_3L	ccagccagccagcNaaccagccagccagccagccaaccagtcagccagccagtcagcc	CCAG	5	M1	C1	rs3410123	14	-/C	build=106
Chr_3R	TGTCTGTCYGTCTGTCTGTCTGTCT	GTCT	1	M1	C1	rs203017311	9	C/T	build=137					Chr_3L	ccagccagccagccNaccagccagccagccagccaaccagtcagccagccagtcagcc	CCAG	5	M1	C1	rs3410125	15	-/A	build=106
Chr_3R	GGAACTGGAACGGGAAAGGGAACRGGAACGGGAACGGGAACGGGAACGGGA	GGAACG	3	M1	C1	rs203018412	24	A/G	build=137					Chr_3L	ccagccagccagccaNccagccagccagccagccaaccagtcagccagccagtcagcc	CCAG	4	M1	C1	rs3410126	16	-/A	build=106
Chr_3R	CACACCCACACACGCACACACACAYACACACACACACA	CA	3	M0	C0	rs203020844	25	C/T	build=137					Chr_3L	cagcagcagcagcagcaNcaacagcagcaacaacagcagcaacaacagcagcaacagcaacagcaacagcagcagca	CAG	9	M1	C1	rs3410289	18	-/A	build=106
Chr_3R	CACACACACACACACACACACACWCACACACACACACACACA	CA	1	M0	C0	rs203021470	24	A/T	build=137					Chr_3L	cagcagcagcagcagcaacaRcagcagcaacaacagcagcaacaacagcagcaacagcaacagcaacagcagcagca	CAG	9	M1	C1	rs3410290	21	A/G	build=106
Chr_3R	AAAAARAAAAAAAAAAAAAAAAAA	A	1	M0	C0	rs203022514	6	A/G	build=137					Chr_3L	cagcagcagcagcagcaacaacagcagcaRcaacagcagcaacaacagcagcaacagcaacagcaacagcagcagca	CAG	9	M1	C1	rs3410292	30	A/G	build=106
Chr_3R	CTCTCTCTCTCWCTCTCTCTCTC	CT	1	M1	C1	rs203023203	12	A/T	build=137					Chr_3L	cagcagcagcagcagcaacaacagcagcaacaacagcagcaacaacagcagcaRcagcaacagcaacagcagcagca	CAG	9	M1	C1	rs3410294	54	A/G	build=113
Chr_3R	GTGTGTGTGTGTGTGYGTGTGTGTGGGTGTGT	GT	2	M1	C0	rs203023562	16	C/T	build=137					Chr_3L	tctctNtctctctctctctctctctctctctctctctctct	TC	1	M0	C1	rs3410298	6	-/T	build=106
Chr_3R	GTTGTWGTTGTTGTTGTTGTTG	GTT	1	M1	C1	rs203025833	6	A/T	build=137					Chr_3L	tgtgtgtgtgtgWgtgtgtgtgtg	TG	1	M1	C0	rs3411037	13	A/T	build=113
Chr_3R	TCGTTCTCGTTCTCGTTCYCGTTC	TCGTTC	1	M1	C0	rs203027088	19	C/T	build=137					Chr_3L	acacacaVacacacacacacgcacacac	AC	2	M1	C0	rs3411156	8	A/C/G	build=113
Chr_3R	TCAGTYAGTCAGTCAGTCAGTCAGTCA	AGTC	1	M0	C1	rs203027152	6	C/T	build=137					Chr_3L	acacacagacacacacacacRcacacac	AC	2	M0	C0	rs3411159	21	A/G	build=113
Chr_3R	CACACACACAAGCACACACAMACACACAAGCACACACACACACAC	CA	5	M1	C1	rs203027461	21	A/C	build=137					Chr_3L	cttctNcttcttcttcttctt	CTT	1	M1	C0	rs3411339	6	-/T	build=106
Chr_3R	TGTGTGTGTRTGTGTGTGTGTGTGTGTGTGTGTGTG	TG	1	M1	C0	rs203027532	10	A/G	build=137					Chr_3L	gagagagagagagagagagagagagagagagagagagagagagagagNgagag	GA	1	M0	C1	rs3411432	48	-/C	build=106
Chr_3R	CCTCCTCCTCCACCKCCTCCTCCTCCT	CCT	2	M1	C0	rs203028745	15	G/T	build=137					Chr_3L	agagagagagagagcgagagMgagagagagagcgagagagggagaga	AG	4	M1	C1	rs3413376	21	A/C	build=106
Chr_3R	ACACACAMACACACACACACAC	AC	1	M1	C0	rs203030087	8	A/C	build=137					Chr_3L	agagagagagagagMgagagcgagagagagagcgagagagggagaga	AG	4	M1	C1	rs3413377	15	A/C	build=106
Chr_3R	AATGGGMATGGGAATGGGAATGGGAATGG	ATGGGA	1	M0	C1	rs203031176	7	A/C	build=137					Chr_3L	AGCAGCAGCAGCAGCAKCAGCA	AGC	1	M0	C1	rs3413383	17	G/T	build=106
Chr_3R	TATATATGTATATATATATAKTATATA	TA	2	M0	C1	rs203032135	21	G/T	build=137					Chr_3L	agagagagagagagagagNgagagagagtgagagaga	AG	2	M1	C1	rs3413564	19	-/A	build=106
Chr_3R	CAGCAGCAGAAGCAGCAACAACAGCAGCAGCAGAAGCAGCAMCAGCAGTAGCAACAGCAGCAACAACAGCAGCAACAGCAGCAGCA	CAG	10	M0	C1	rs203032396	42	A/C	build=137					Chr_3L	agagagagagagagagagagNgagagagtgagagaga	AG	2	M1	C1	rs3413566	21	-/A/G	build=113
Chr_3R	TGCTGCTGYTGCTGCTGCTGCTG	TGC	1	M0	C1	rs203032477	9	C/T	build=137					Chr_3L	tctctctttctctctYtctctctcctctctct	TC	3	M1	C0	rs3413645	16	C/T	build=106
Chr_3R	GTCAGTCASTCAGTCACTCAGTCAGTCAGTCAGT	TCAG	2	M1	C1	rs203032550	9	C/G	build=137					Chr_3L	agagagagagcgagagagagagaRagagagagtgagaga	AG	3	M1	C1	rs3414098	24	A/G	build=106
Chr_3R	GTCAGTCAGTCAGTCACTCASTCAGTCAGTCAGT	GTCA	2	M1	C1	rs203035352	21	C/G	build=137					Chr_3L	agagagagagcgagagagagMgagagagagagtgagaga	AG	3	M1	C1	rs3414100	21	A/C	build=106
Chr_3R	TGTGTGTGTGTGTGTGTGTGTGTGTGTGTGTGTGTKTGTGTTTGTGTGTG	TG	2	M1	C0	rs203035919	36	G/T	build=137					Chr_3L	agagagagagcNagagagagagagagagagagtgagaga	AG	3	M0	C1	rs3414102	12	-/G	build=106
Chr_3R	TTCAATTTCAATTTCAATTTAAATTTMAATTTCGATTTAATTTCA	TTCAAT	4	M1	C1	rs203039918	27	A/C	build=137					Chr_3L	agagagagagNgagagagagagagagagagagtgagaga	AG	2	M0	C1	rs3414104	11	-/C	build=106
Chr_3R	TATATATATGTATATATATATACATGTATATATAYATATATGTATATATGTATATATGTATATATGTATATATGTATATATGTATATATGTATATATATATATACATATACATATATA	TA	13	M1	C0	rs203040920	35	C/T	build=137					Chr_3L	tctctctctctctcNctctctct	TC	1	M0	C1	rs3414582	15	-/C/T	build=113
Chr_3R	GTGTGCGTGTGTGTGYGTGTGTGTGTGTCTGTGT	GT	3	M1	C0	rs203040923	16	C/T	build=137					Chr_3L	tctctctctctcNctctctctct	TC	1	M1	C1	rs3414584	13	-/T	build=106
Chr_3R	ATATATATATATATATATATATATAKATATATATATAT	AT	1	M1	C0	rs203041434	26	G/T	build=137					Chr_3L	cacacacacacacacRcacacacac	CA	1	M0	C1	rs3414589	16	A/G	build=113
Chr_3R	TATATATAWATAAATATATATATATATATATATA	TA	2	M1	C0	rs203041962	9	A/T	build=137					Chr_3L	catcatcatcNtcatcatcatcat	CAT	1	M0	C0	rs3415026	11	-/T	build=106
Chr_3R	CAGCAGCAGCAGCAACTGCAACAGCAGCAGCAAMTGCAGCAGCAGCAGCAGCA	CAG	6	M1	C1	rs203042294	34	A/C	build=137					Chr_3L	tctctctctctctctctctctctctctNtctct	TC	1	M0	C1	rs3415333	28	-/T	build=106
Chr_3R	CCACACCCACACCCACACMCACAC	CCACAC	1	M1	C0	rs203042911	19	A/C	build=137					Chr_3L	tggtggtggtNgtggtggtggtggtggtggtggtg	TGG	1	M0	C1	rs3415542	11	-/C/G	build=113
Chr_3R	TTTTTTYTTTTTTTTTTTTTTT	T	1	M1	C0	rs203043606	7	C/T	build=137					Chr_3L	ctctctttctctctctctNtctctctctctctctctctctctctctatctctctc	TC	3	M1	C1	rs3415907	19	-/C	build=106
Chr_3R	GTCAGTTAGTCAGTCAGTCAGTCACTCAATCAGGCAGTCAGTCAGBCAGTCAGT	AGTC	5	M1	C1	rs203043994	46	C/G/T	build=137					Chr_3L	ctctctttctctctctctctNtctctctctctctctctctctctctatctctctc	TC	3	M1	C1	rs3415908	21	-/C	build=106
Chr_3R	TGTGTGTGTGTGCGTGTGTRGTGTGTGTG	TG	2	M0	C1	rs203044398	20	A/G	build=137					Chr_3L	ctctctttctctctctctctctNtctctctctctctctctctctctatctctctc	TC	3	M1	C1	rs3415909	23	-/C	build=106
Chr_3R	TATATRTATATATATATATAT	TA	1	M0	C1	rs203047788	6	A/G	build=137					Chr_3L	ctctctttctctctctctctctctNtctctctctctctctctctctatctctctc	TC	3	M1	C1	rs3415910	25	-/C	build=106
Chr_3R	AAAAAAAAAAAAATAAAAAAACAAMAAAAAAAA	A	3	M1	C0	rs203048098	25	A/C	build=137					Chr_3L	ctctctttctctctctctctctctctctctctctNtctctctctctatctctctc	TC	3	M1	C1	rs3415911	35	-/C	build=106
Chr_3R	CACACATACACACACACACATACACACACACACACACATACACACACABACACACACACACACACACACACACACACACACACACACAC	AC	4	M0	C1	rs203048315	49	C/G/T	build=137					Chr_3L	ctctctttctctctctctctctctctctctctctctNtctctctctatctctctc	TC	3	M1	C1	rs3415912	37	-/C	build=106
Chr_3R	GCAGCAGCGGCAGCRGCAGCAGCAGCAGCAGCA	GCA	2	M1	C0	rs203048800	15	A/G	build=137					Chr_3L	ctctctttctctctctctctctctctctctctctctctctMtctctatctctctc	TC	3	M1	C1	rs3415950	41	A/C	build=106
Chr_3R	GTGTGTGTGWGTGTGTGTGTGTGTG	GT	1	M1	C1	rs203050463	10	A/T	build=137					Chr_3L	ctctctttctctctctctctctctctctctctctctctctctctctNtctctctc	TC	2	M0	C1	rs3415954	47	-/A	build=106
Chr_3R	AAAAAAHAAAAAAAAAAAAAAA	A	1	M0	C0	rs203050953	7	A/C/T	build=137					Chr_3L	ccaccaccaccaccaccRccaccacc	CCA	1	M0	C1	rs3416508	18	A/G	build=106
Chr_3R	TGCTGCTKCTGCTGCTGCTGCTG	CTG	1	M0	C1	rs203052579	8	G/T	build=137					Chr_3L	ccaccaccaccaccaccaScaccacc	CCA	1	M0	C1	rs3416510	19	C/G	build=106
Chr_3R	CAGCCAGCCAGCCAGCMAGCCAGCCAGCCAGC	CAGC	1	M1	C0	rs203054217	17	A/C	build=137					Chr_3L	gtgtgtgNgtgtgtgtgtgtgt	GT	1	M1	C0	rs3416727	8	-/T	build=106
Chr_3R	TCAGTCAGTCAGCCAKTCAGTCAGTCAGTCAGTCA	TCAG	2	M0	C1	rs203055586	16	G/T	build=137					Chr_3L	ctgctRctgctgctgctgctgctgc	CTG	1	M1	C1	rs3417089	6	A/G	build=106
Chr_3R	AAAAAAAAAAAAAMAAAAAAAAA	A	1	M0	C0	rs203055819	14	A/C	build=137					Chr_3L	taataaaaataatagtaataataataaatataataataatgataaaaataataataataataataataataataataataataataataataaaatattaNtaataataataataat	TAA	9	M1	C0	rs3417268	101	-/A	build=106
Chr_3R	CATCCACATCCACATCCACATCCAYATCCACATCCACATCCAC	CATCCA	1	M0	C1	rs203055936	25	C/T	build=137					Chr_3L	aataataaaaataatagtaataataataaatataataataatgataaaaataataataataataataataataataataataataataataataaaatatNaataataataataataat	TAA	9	M0	C1	rs3417269	101	-/T	build=106
Chr_3R	ACACACACACACASACACACGCACACA	AC	2	M0	C1	rs203056181	14	C/G	build=137					Chr_3L	taataataaaaataatagtaataataataaatataataataatgataaaaataataataataataataataataataataataataataataataaaataNtaataataataataataat	TAA	8	M0	C0	rs3417270	101	-/T	build=106
Chr_3R	TAGAGATAGAGATAGAGATAGWGATAGAGATAGAGATAGAGATAG	TAGAGA	1	M0	C1	rs203056948	22	A/T	build=137					Chr_3L	taataataataaaaataatagtaataataataaatataataataatgataaaaataataataataataataataataataataataataataataataaaNtattaataataataataataat	TAA	9	M1	C0	rs3417271	101	-/A	build=106
Chr_3R	AGCAGCAGAAGCAGAAGCAGMAGCAGCAGCAGCA	AGC	3	M1	C1	rs203058705	21	A/C	build=137					Chr_3L	ataataataataaaaataatagtaataataataaatataataataatgataaaaataataataataataataataataataataataataataataataaNatattaataataataataataat	ATA	9	M1	C1	rs3417272	101	-/A	build=106
Chr_3R	GCTGCTGCTGCTGCTGCTRCTGCTGCTG	GCT	1	M1	C1	rs203060705	19	A/G	build=137					Chr_3L	aataataataataaaaataatagtaataataataaatataataataatgataaaaataataataataataataataataataataataataataataNtaaaatattaataataataataataat	AAT	9	M1	C1	rs3417273	98	-/A	build=106
Chr_3R	AAAAAAWAAAAAAAAAAAAAAA	A	1	M0	C0	rs203060911	7	A/T	build=137					Chr_3L	aataataataataaaaataatagtaataataataaatataataataatgataaaaataataataataataataataataataataataataataatNataaaatattaataataataataataat	AAT	9	M1	C1	rs3417274	97	-/A	build=106
Chr_3R	TATTATTATTATTATTATYATTATT	TAT	1	M1	C1	rs203061806	19	C/T	build=137					Chr_3L	aataataataataaaaataatagtaataataataaatataataataatgataaaaataataataataataataataataataataataataataNtaataaaatattaataataataataataat	AAT	9	M1	C1	rs3417275	95	-/A	build=106
Chr_3R	TCTCTCTCTCTCTCYCTCTCT	TC	1	M1	C1	rs203063407	15	C/T	build=137					Chr_3L	aataataataataaaaataatagtaataataataaatataataataatgataaaaataataataataataataataataataataataaNaataataataaaatattaataataataataataat	AAT	9	M1	C1	rs3417276	90	-/T	build=106
Chr_3R	TGTGTGTGTRTGCGTGTGTGTGTGTGTG	TG	2	M1	C0	rs203064135	10	A/G	build=137					Chr_3L	acacacacacacaYacacccacatacacacacacaca	AC	3	M1	C1	rs3417305	14	C/T	build=106
Chr_3R	CAACAGCAACAACAAMAACAACAACAACA	CAA	2	M1	C1	rs203065314	16	A/C	build=137					Chr_3L	acacacacacacacacaNccacatacacacacacaca	AC	3	M0	C1	rs3417306	18	-/C	build=106
Chr_3R	CTCTCTCTCTCTCTYTCTCTCT	CT	1	M0	C0	rs203065896	15	C/T	build=137					Chr_3L	acacacacacacacacacNcacatacacacacacaca	AC	2	M0	C1	rs3417307	19	-/C	build=106
Chr_3R	AAAAAAAAAASAAAAAAAAAA	A	1	M0	C0	rs203066649	11	C/G	build=137					Chr_3L	acacacacacacacacacccacataMacacacacaca	AC	3	M1	C1	rs3417308	26	A/C	build=106
Chr_3R	AAAAAAAAAAAAAWAAAAAAAAAAA	A	1	M0	C0	rs203070988	14	A/T	build=137					Chr_3L	agagagNagagagagagagagagaga	AG	1	M0	C0	rs3418429	7	-/A	build=106
Chr_3R	GTGTGTGTGTRTGTGTGTGTGTGTGTGTGTG	GT	1	M1	C1	rs203071258	11	A/G	build=137					Chr_3L	agagagaNgagagagagagagagaga	GA	1	M0	C0	rs3418431	8	-/A	build=106
Chr_3R	CATCTYCATCTTCATCTTCATCTTCATCTTCATCTTCATCTTCATCTTCAT	CATCTT	1	M1	C1	rs203072028	6	C/T	build=137					Chr_3L	GATGAAGATGATGNTGATGATGATGAT	TGA	2	M1	C0	rs3418643	14	-/A	build=106
Chr_3R	AGAGAGAGAGAGAGAGAGAGAGAGAGAGKGAGCGAGAGAG	AG	2	M0	C0	rs203073205	29	G/T	build=137					Chr_3L	gagagaKagagagagagagagagag	AG	1	M0	C1	rs3420053	7	G/T	build=106
Chr_3R	TATATATATATATATATATATATATATATATATATAYATATATTTGTATATATATA	TA	3	M1	C0	rs203073495	37	C/T	build=137					Chr_3L	agagagaaagagagagagagagagaNagagagagagagagagagag	AG	2	M1	C0	rs3420533	26	-/G	build=106
Chr_3R	GCAGCAGCAGCMGCAGCAGCAG	GCA	1	M0	C1	rs203073843	12	A/C	build=137					Chr_3L	agagagaaagagagagagagagagagaNagagagagagagagagag	AG	2	M1	C0	rs3420534	28	-/G	build=106
Chr_3R	GCAGCAACAGCAGCAGCTTCAGCAGCAACATCAGCAGCAGCAACAACAGCAGCAGCAGCARCAGCAGCAGCA	CAG	8	M1	C0	rs203075581	61	A/G	build=137					Chr_3L	gcagcagcagcagcagcagYagcagcagcagcagcag	GCA	1	M0	C1	rs3421255	20	C/T	build=106
Chr_3R	TGTGTRTGTGTGTGTGTGTGTGTGT	TG	1	M1	C1	rs203076704	6	A/G	build=137					Chr_3L	cacacacacacacacaYacaca	CA	1	M0	C0	rs3421276	17	C/T	build=113
Chr_3R	TGTGTGTGTGTGTGTGTGTGTGTGYGTGTGTG	TG	1	M1	C0	rs203076793	25	C/T	build=137					Chr_3L	cagcagcaNcagcagcagcagcagca	CAG	1	M0	C1	rs3421757	9	-/A	build=106
Chr_3R	ATATATATATATATATATATATATATATATATATATAWATATATATATATATATA	AT	1	M1	C1	rs203079096	38	A/T	build=137					Chr_3L	acacacacaYacacacacacacacacacaca	AC	1	M0	C1	rs3422033	10	C/T	build=106
Chr_3R	ATATACATATATATAATATATATATACATATATATATRTACATATATAT	AT	5	M0	C1	rs203079147	38	A/G	build=137					Chr_3L	tgtgtgtgtgtgtgWgtgtgtgtgtgt	TG	1	M1	C1	rs3422285	15	A/T	build=106
Chr_3R	GCTGCTGCTGCTGCTGCGTGCTGYTGCTGCTGTTGTTGCTGCTGCTGCTGCTG	GCT	4	M1	C1	rs203079255	24	C/T	build=137					Chr_3L	tctctcgctctctcNctctctctctctcgctctctc	CT	3	M1	C0	rs3422569	15	-/G	build=106
Chr_3R	CATATACATATACATATACWTATAC	CATATA	1	M0	C1	rs203079919	20	A/T	build=137					Chr_3L	TTCTTCTTCTTCTTSTTCTTCTT	TTC	1	M0	C1	rs3423519	15	C/G	build=106
Chr_3R	CAGCAGCAGCAGCARCAGCAGCAACAGCAGCA	CAG	2	M1	C1	rs203082447	15	A/G	build=137					Chr_3L	acacacacacacacacacacacacacacacacacWcacacac	AC	1	M0	C0	rs3423544	35	A/T	build=113
Chr_3R	TTTTTTTTTTTTTTTTTTTTTTTTYTTTTT	T	1	M1	C0	rs203082730	25	C/T	build=137					Chr_3L	atatatatatatatataaatatatataaatatatataaagtatatatatatatatatatatatatatatatatatatWtatatatatatatatatatatttatatatatatat	AT	6	M1	C1	rs3429344	78	A/T	build=106
Chr_3R	ACAACAACAACAACAACAACAACARCAACA	ACA	1	M0	C0	rs203083724	25	A/G	build=137					Chr_3L	tatatatataatatatatatatatatatatatatatatatatatatatatatatatatatatatatatatatatatatatatatatatatatatatatatRtatatatatatatatatatatatatatatatat	TA	2	M0	C0	rs3429364	101	A/G	build=106
Chr_3R	ATATATATATATATATAYATATATATATATATAT	AT	1	M1	C0	rs203084107	18	C/T	build=137					Chr_3L	gctgctgctgctgctgcWgctgctgctgctgctgctgct	GCT	1	M1	C0	rs3430463	18	A/T	build=106
Chr_3R	CACCACCACCACCACCAMCACCA	CAC	1	M1	C1	rs203084466	18	A/C	build=137					Chr_3L	AGAAGAAGAAGAASAAGAAGA	AGA	1	M1	C0	rs3430877	14	C/G	build=106
Chr_3R	TATATATATATAAATATATATATATATATATWTATATA	TA	2	M0	C0	rs203084676	32	A/T	build=137					Chr_3L	ACGCACGCACGCAYGCACGCACGCA	ACGC	1	M0	C1	rs3431290	14	C/T	build=113
Chr_3R	GCCAGCCAGCCAGCCAGCCAGMCAGCCAGCCAGCCAGCCAGCCAGCCA	GCCA	1	M1	C0	rs203086295	22	A/C	build=137					Chr_3L	ccaccaccaccaYcaccaccacca	CCA	1	M0	C0	rs3431409	13	C/T	build=106
Chr_3R	AGAGTAGAGWAGAGTAGAGTAGAGTAGAGTAGAGTAGAG	AGAGT	1	M1	C1	rs203086782	10	A/T	build=137					Chr_3L	agagagagagagagagagcgagagagagagaSagagagagagagagagagagagagagagagagag	AG	2	M1	C0	rs3431777	32	C/G	build=106
Chr_3R	CAGCCAGCCAGCMAGCCAGCCAGCCAGCCAGC	CAGC	1	M1	C0	rs203088114	13	A/C	build=137					Chr_3L	agagagagagagagagagcgagaSagagagacagagagagagagagagagagagagagagagagag	AG	3	M1	C0	rs3431779	24	C/G	build=106
Chr_3R	AAAAAAAAAAAAAAAAMAAAAAAAAAAAAAAA	A	1	M0	C0	rs203092882	17	A/C	build=137					Chr_3L	agagagagagagagagagMgagagagagagacagagagagagagagagagagagagagagagagag	AG	2	M0	C0	rs3431781	19	A/C	build=106
Chr_3R	AAAAAAAAAAAAAAAAAAMAAAAA	A	1	M0	C0	rs203093821	19	A/C	build=137					Chr_3L	acacacacacacacacacRcacaca	AC	1	M0	C1	rs3433326	19	A/G	build=113
Chr_3R	CAGCAGCWGCAGCAACAGCAGCAGCAGCAGCAGCA	CAG	2	M0	C1	rs203095327	8	A/T	build=137					Chr_3L	gagagagagagagagagaNagagaga	GA	1	M0	C0	rs3434260	19	-/A	build=106
Chr_3R	ATATATGTATATAWATATATATATATATATATATATATATATATATATATATATATATATATATATATATATA	AT	2	M1	C1	rs203096321	14	A/T	build=137					Chr_3L	tgctgctgctgctgNtgctgctgctg	TGC	1	M0	C1	rs3434722	15	-/T	build=106
Chr_3R	AGAATAGAATAGAATAGAATAGAATWGAATA	AGAAT	1	M0	C1	rs203096427	26	A/T	build=137					Chr_3L	tgtgtgtgtgtgtgtNtgtgggtgtgtg	TG	2	M1	C0	rs3434827	16	-/G	build=106
Chr_3R	GAATGGRAATGGGAATGGGAATGGG	AATGGG	1	M1	C1	rs203097206	7	A/G	build=137					Chr_3L	tgtgtgtgtgtgtgNgtgtgggtgtgtg	TG	2	M1	C0	rs3434829	15	-/T	build=106
Chr_3R	CAGCAGCAGCAGCAGCAVCAGCA	CAG	1	M0	C1	rs203097350	18	A/C/G	build=137					Chr_3L	tgtgtgtgtgtgtNtgtgtgggtgtgtg	TG	2	M1	C0	rs3434831	14	-/G	build=106
Chr_3R	CAGCAGCAGCAACAKCAACAGCAGCAGCAGCAACAACAACAGCAGCAGCAGCAGCAG	CAG	6	M0	C0	rs203098198	15	G/T	build=137					Chr_3L	tgtgtgtgtgtgNgtgtgtgggtgtgtg	TG	2	M1	C0	rs3434832	13	-/T	build=106
Chr_3R	ATCTATATATCTATVTATCTATCTATCTATCTATCTATCTATCTATCTATCTATCTATCTATCTATCTATGTATCTATCTATCTGTCTATC	TATC	4	M1	C1	rs203099419	15	A/C/G	build=137					Chr_3L	acacacaaacacacaYatacacacacacacacacacacacacacacacacacacacacacacacacacacacacacacacacacacacacacacacactcacacacacacacacac	AC	4	M1	C0	rs3434851	16	C/T	build=106
Chr_3R	CACCACCACCACCASCACCACACCACACCAC	CAC	3	M0	C1	rs203099544	15	C/G	build=137					Chr_3L	acacacaaacacacacatacacacacacacacacacacacacacacacacacacacacacacacacacacacacacacacacacacacacacacacacWcacacacacacacacacacacacacacacacacacacacacacacacacacacacacacacac	AC	3	M0	C0	rs3434853	99	A/T	build=106
Chr_3R	GTATTTGTATTGATATTGGTATTGGTATTGGTATTGRTATTGGTATTGGTATTGGTATTGGTATTGG	TATTGG	3	M1	C1	rs203100245	37	A/G	build=137					Chr_3L	cacacacacacacacacacacacacacacacacacacacacacacacacacacacacacacacacacacacactcacacacacacacacacacacacacaMacacacacacacacacacacacacacacacacacac	CA	2	M1	C1	rs3434854	101	A/C	build=106
Chr_3R	TGCTGCTGCTGYTGCTGCTGCTGCTGTTGCTGATGTTGCTGCTGTTGCTGCTGTTGCTGCTGCTGCTGCTGCTGCTGCT	TGC	6	M1	C1	rs203100411	12	C/T	build=137					Chr_3L	cacacacacacacacacacacacacacacacacacacacacacacacacacacacacacactcacacacacacacacacacacacacacacacacacacaMacacacacacacacacacacacac	CA	2	M1	C1	rs3434863	101	A/C	build=106
Chr_3R	ACACACMCACACACACACACACACACACACACATATCACACACAC	CA	3	M0	C1	rs203101626	7	A/C	build=137					Chr_3L	acacacacacacacacacacacacacacacacacacacacacacacacacactcacacacacacacacacacacacacacacacacacacacacacacacWcacacacacacacac	AC	2	M1	C0	rs3434864	101	A/T	build=106
Chr_3R	GGAGATGGAGATGGAGATGGGGACGGAGATAGAGATGGAGATGGWGATGG	GGAGAT	4	M0	C1	rs203101941	45	A/T	build=137					Chr_3L	acacacacacacacacacacacacacacacacacacacacacacacacactcacacacacacacacacacacacacacacacacacacacacacacacacRcacacacacacac	AC	2	M0	C0	rs3434866	101	A/G	build=106
Chr_3R	TATATWTATATATATATATATA	TA	1	M0	C0	rs203102357	6	A/T	build=137					Chr_3L	cacacacacacacacacacacacacacacacacacacacacacacacactcacacacacacacacacacacacacacacacacacacacacacacacacaSacacacacacac	CA	2	M0	C1	rs3434868	101	C/G	build=106
Chr_3R	AGCAGCAGCAGCARCAGCAACAGCAGCA	AGC	2	M1	C1	rs203102860	14	A/G	build=137					Chr_3L	acacacacacacacacacacacacacacacacacacacacacactcacacacacacacacacacacacacacacacacacacacacacacacacacacacRcacacac	AC	2	M0	C0	rs3434869	101	A/G	build=106
Chr_3R	GGAGGMGGAGGAGGAGGAGGAG	GGA	1	M0	C1	rs203104321	6	A/C	build=137					Chr_3L	cacacacacacacacacacacacacacacacacacacacacactcacacacacacacacacacacacacacacacacacacacacacacacacacacacaYacacac	CA	2	M0	C1	rs3434871	101	C/T	build=106
Chr_3R	AAAAAAAAAAAAAAAACAAAAAAMAAAAAAAAA	A	2	M1	C0	rs203104598	24	A/C	build=137					Chr_3L	acacacacacacacacacacacacacacacacacacacacactcacacacacacacacacacacacacacacacacacacacacacacacacacacacacWcacac	AC	2	M1	C0	rs3434873	101	A/T	build=106
Chr_3R	TTTTTTTTTTYTTTTTTTTTTTTT	T	1	M1	C0	rs203105910	11	C/T	build=137					Chr_3L	ctctctctctctctctctctctctctctctctctctctctctctctctctctctctctNtctct	CT	1	M1	C0	rs3434973	59	-/C	build=106
Chr_3R	ATGGATGGATGGRTGGGTGGATGGATGGA	ATGG	2	M1	C1	rs203106560	13	A/G	build=137					Chr_3L	ctctctctctctctctctctctctctctctctctctctctctctctctctctctctNtctctct	CT	1	M1	C0	rs3434974	57	-/C	build=106
Chr_3R	ACACACACACACACAMACACA	AC	1	M1	C1	rs203108490	16	A/C	build=137					Chr_3L	tgtgtgtgtgtgtgtgtgtgtgtgtgtgWgtgtgtgtgtgtgt	TG	1	M1	C1	rs3434990	29	A/T	build=106
Chr_3R	ATCCCCATCCCCATCCCCATCCACATCCMCATCC	ATCCCC	2	M1	C1	rs203108960	29	A/C	build=137					Chr_3L	tgctgctgMtgctgctgctgatgctgttgctgctgctg	TGC	3	M1	C1	rs3435394	9	A/C	build=113
Chr_3R	TCGTCGHCGTCGTCGTCGTCGTCGTCGTC	CGT	1	M0	C1	rs203109002	7	A/C/T	build=137					Chr_3L	acacacacacacacacacacacacacaNacacacacacacacacacacacacacacacaca	AC	1	M1	C1	rs3461869	28	-/C	build=106
Chr_3R	ATCATCATCATCATCATYATCATCATCATCATCATCATCATCATCATCATCATC	ATC	1	M0	C0	rs203112764	18	C/T	build=137					Chr_3L	acacacacacacacacacacacacacacaNacacacacacacacacacacacacacacaca	AC	1	M1	C1	rs3461870	30	-/C	build=106
Chr_3R	TATATATATGTATATATATATAYATGTATATATACATATATGTATATATGTATATATGTATATATGTATATATGTATATATGTATATATGTATATATATATATACATATACATATATA	TA	13	M1	C0	rs203115569	23	C/T	build=137					Chr_3L	tctctcgctctctctctctctctctctctctctctctctctctctNtctgtctctct	CT	3	M1	C1	rs3462169	46	-/C	build=106
Chr_3R	AAAAAAAAMAAAAAAAAAAAAA	A	1	M0	C0	rs203116025	9	A/C	build=137					Chr_3L	tctctcgctctctctctctctctctctctctctctctctctctcNctctgtctctct	CT	3	M1	C1	rs3462171	45	-/T	build=106
Chr_3R	CTCTCTCTCTCTCTCTCTCTCTSTCTCTCTGCCTCTCTCTCTCT	CT	3	M0	C0	rs203120185	23	C/G	build=137					Chr_3L	tctctcgctctctctctctctctctctctctctctctctctctNtctctgtctctct	CT	3	M1	C1	rs3462173	44	-/C	build=106
Chr_3R	CCCATCCCCATCCCCATCCCYATCCCCATCCCCATC	CCCATC	1	M0	C0	rs203121001	21	C/T	build=137					Chr_3L	atcatcatcatcatcatcatcatcatNatcatcatcatcatcatcatcatcatcatcatc	ATC	1	M1	C0	rs3462201	27	-/C	build=106
Chr_3R	CTCTCTCTCTCTCTCACTTTCTCTCTCTYTCTCTCTCT	CT	3	M1	C0	rs203121747	29	C/T	build=137					Chr_3L	atcatcatcatcatcatcatcatcatcaNcatcatcatcatcatcatcatcatcatcatc	ATC	1	M1	C0	rs3463318	29	-/T	build=106
Chr_3R	CAGCAGCAGCMGCAGCAGCAGCAGCAGCCGCAGCAGCA	CAG	2	M1	C1	rs203125681	11	A/C	build=137					Chr_3L	atcatcatcatcatcatcatcatcatcatNatcatcatcatcatcatcatcatcatcatc	ATC	1	M1	C0	rs3463319	30	-/C	build=106
Chr_3R	GTCAGTCAGTCAGTCAGTYAGTTAGTCAGTCAGTCAGGCAGTC	GTCA	3	M1	C1	rs203126460	19	C/T	build=137					Chr_3L	atcatcatcatcatcatcatcatcatcatcatcatcatcatcRtcatcatcatcatcatc	ATC	1	M0	C0	rs3463320	43	A/G	build=106
Chr_3R	ATCATCATCATYATCATCATCATCATCATCATCATCATCATCATCATCATCATC	ATC	1	M0	C0	rs203127736	12	C/T	build=137					Chr_3L	ttcttcttSttcttcttcttcttcttcttcttcttcttcttcttcttcttcttcttcttcttcttctt	TTC	1	M0	C1	rs3463501	9	C/G	build=106
Chr_3R	TATATATATACATACACATATATATATATACATATATMTATATATA	TA	5	M0	C0	rs203129193	38	A/C	build=137					Chr_3L	tcttcttcttcttcttcttcttcgtcttcttattctaYttcttcttcttcttcttcttcttcttcttcttcttcttcttcttcttcttcttcttcttcttcttctt	TCT	4	M1	C1	rs3463509	38	C/T	build=106
Chr_3R	AAAAAAAAAAAAAAAAAVAAAAAA	A	1	M0	C0	rs203129989	18	A/C/G	build=137					Chr_3L	tcttcttcttcttcttcttcttcgtcttcttattctWtttcttcttcttcttcttcttcttcttcttcttcttcttcttcttcttcttcttcttcttcttcttctt	TCT	4	M1	C1	rs3463512	37	A/T	build=106
Chr_3R	TTTATTTATTTGTTCATTTATTTACTTATTTATTTATTTATTTACTTTTTATTTACTTTTTTATTTATTTATTTACTTATTTTTTTATWTATTTAAATATTTATTTATTTATTTTTTATTTTATTTATTTTTTTAT	TTAT	15	M1	C0	rs203130397	89	A/T	build=137					Chr_3L	tcttcttcttcttcttcttcttcgtcttcttMttctatttcttcttcttcttcttcttcttcttcttcttcttcttcttcttcttcttcttcttcttcttcttctt	TCT	4	M1	C1	rs3463525	32	A/C	build=106
Chr_3R	CACACASACACACACACACACACAC	AC	1	M0	C1	rs203131488	7	C/G	build=137					Chr_3L	tcttcttcttcttcttcttcttcKtcttcttattctatttcttcttcttcttcttcttcttcttcttcttcttcttcttcttcttcttcttcttcttcttcttctt	TCT	4	M1	C1	rs3463527	24	G/T	build=106
Chr_3R	CAGCAACAGCAGCAGCAGCMGCCGCAGCAGCAGCAACAGCA	CAG	4	M1	C1	rs203133110	20	A/C	build=137					Chr_3L	AAGTAAGTAAGTWAGTAAGTA	AAGT	1	M0	C1	rs3464272	13	A/T	build=106
Chr_3R	ATCTATATATCTATCTATCTATCTATCTATCTATCTATCTATCTATCTATCTATCTATCTATMTATCTATGTATCTATCTATCTGTCTATC	TATC	4	M1	C1	rs203133127	63	A/C	build=137					Chr_3L	AAGTAAGTAAGTAWGTAAGTA	AAGT	1	M0	C1	rs3464273	14	A/T	build=106
Chr_3R	TTATTTATTTATTTATTTATTTATTTATTTATTTATTTATTTATTTATTTATTTATTTATTTATTTATTTATTTATTTATTTATTTATTTATTTATTTATKTATTTATTTATTTATTTATTTATTTATTTATTTATTTATTTATTTATTCATTTATTTATTTATTTATTTATTTATTT	TTAT	2	M1	C1	rs203133214	101	G/T	build=137					Chr_3L	AAGTAAGTAAGTAAKTAAGTA	AAGT	1	M0	C1	rs3464274	15	G/T	build=106
Chr_3R	ATATATATATTATATAWTATATATATATATATATA	AT	2	M1	C1	rs203133762	17	A/T	build=137					Chr_3L	GACAAGAYAAGACAAGACAAGACAA	AAGAC	1	M0	C0	rs3464552	8	C/T	build=106
Chr_3R	CAGCAGCAGAAGCAGCAACAACAGCAGCAGCAGAAGCAGCAACAGCAGTAGCAACAGCAGCAACARCAGCAGCA	CAG	9	M1	C1	rs203133883	66	A/G	build=137					Chr_3L	ctctctctctctctctStctctctctctctctctctctctctctctctctctctctctctctctctctctctctctctctctctctctctctctctctctctctctctctctctc	CT	1	M0	C1	rs3464722	17	C/G	build=106
Chr_3R	TGCTGCTGCTGCTCCTGCAGATGCTGCTGCTSCTGCTGCTGCTGCTGCTGTTGCTGCTGCTGC	TGC	5	M1	C0	rs203133891	32	C/G	build=137					Chr_3L	ctctctctctctcKctgtctctctctctctctctctctctctctctctctctctctctctctctctctctctctctctctctctctctctctctctctctctctctctctctct	CT	2	M1	C0	rs3464725	14	G/T	build=106
Chr_3R	CAACAACAACAACAASAACAACAACAGCAACA	CAA	2	M0	C1	rs203133983	16	C/G	build=137					Chr_3L	ctctctStctctctctgtctctctctctctctctctctctctctctctctctctctctctctctctctctctctctctctctctctctctctctctctctctctctc	TC	2	M1	C1	rs3464755	7	C/G	build=106
Chr_3R	ACACACACACACRCACACACACACACA	AC	1	M0	C1	rs203137482	13	A/G	build=137					Chr_3L	atatatatatatatatatatatatatatatatatatatatatatatatatRtatatatatatatatatatatatatatatatatattatatataaatatacatatat	AT	4	M0	C1	rs3464765	51	A/G	build=106
Chr_3R	AAAAAAAAAAAAAAMAAAAAAAAAAAA	A	1	M0	C0	rs203138054	15	A/C	build=137					Chr_3L	agagaKagagagagagagagag	AG	1	M0	C0	rs3465003	6	G/T	build=106
Chr_3R	ATATATATATATATATATATATRTATTTATATAT	AT	2	M0	C0	rs203139190	23	A/G	build=137					Chr_3L	agagagaKagagagagagagag	AG	1	M0	C0	rs3465005	8	G/T	build=106
Chr_3R	TTTTGCTTGTGCTTTTTGCTTTTGCTTTTGCTKTTTGCTTTT	TTTTGC	3	M1	C0	rs203139400	33	G/T	build=137					Chr_3L	gagagaRagagagagatagagagagagagagagagagagagagagagaga	AG	2	M1	C0	rs3465013	7	A/G	build=106
Chr_3R	AAAAAMAAAAAAAAAAAAAAA	A	1	M0	C0	rs203139423	6	A/C	build=137					Chr_3L	gagagaaagagagagaKagagagagagagagagagagagagagagagaga	AG	2	M0	C0	rs3465698	17	G/T	build=106
Chr_3R	CAGCAGCAACAGCAGCAACAGCAGCAACAGCAGCAGCARCAGCA	CAG	4	M1	C1	rs203140771	39	A/G	build=137					Chr_3L	agagagagagagagggagaaggagagNgagagagagagagagagagagagaga	GA	4	M1	C1	rs3465733	27	-/G	build=106
Chr_3R	ATATATAGATATAKATATATATATATAT	AT	2	M1	C0	rs203141243	14	G/T	build=137					Chr_3L	ATTTATTTATTTATTKTATTT	ATTT	1	M1	C1	rs3468792	16	G/T	build=106
Chr_3R	GGGGGGGGGGGRGGGGGGGGG	G	1	M1	C0	rs203141430	12	A/G	build=137					Chr_3L	aagaagaagaagaagaagaagaagaagaaaaaNaagaagaagaagaag	AAG	2	M1	C0	rs3469002	33	-/G	build=106
Chr_3R	ACACACACACWCACACACACACA	AC	1	M0	C1	rs203141571	11	A/T	build=137					Chr_3L	TGCTGCTGCTGCTGNTGCTGCTG	TGC	1	M0	C1	rs3469175	15	-/T	build=106
Chr_3R	TATATATATACATATATRTATATATATATATAT	TA	2	M0	C1	rs203141611	18	A/G	build=137					Chr_3L	ctgctNctgctgctgctgctgctgctgttgttgctgctg	CTG	3	M1	C0	rs3470142	6	-/G	build=106
Chr_3R	CTCTCTCTCTTTCTCTCTCTCTYTCTCTC	CT	2	M1	C1	rs203142824	23	C/T	build=137					Chr_3L	ctgctgNtgctgctgctgctgctgctgttgttgctgctg	TGC	3	M1	C0	rs3470144	7	-/C	build=106
Chr_3R	TGCTGCTGCTGCTGCTGKTGTTGCTGCTGCTGCTGCTG	TGC	2	M1	C1	rs203143429	18	G/T	build=137					Chr_3L	ctgctgctgNtgctgctgctgctgctgttgttgctgctg	CTG	3	M1	C0	rs3470146	10	-/C	build=106
Chr_3R	ATCATCATCATCATCATMATCAT	ATC	1	M1	C1	rs203145372	18	A/C	build=137					Chr_3L	ctgctgctgctNctgctgctgctgctgttgttgctgctg	CTG	3	M1	C0	rs3470148	12	-/G	build=106
Chr_3R	CTCTCTCTCKCTCTCTCTCTCTCTCTATCTCACTCTCT	CT	3	M1	C0	rs203145417	10	G/T	build=137					Chr_3L	ctgctgctgctgNtgctgctgctgctgttgttgctgctg	CTG	3	M1	C0	rs3470149	13	-/C	build=106
Chr_3R	TTGTTTGTTTGTTTATTTTTGTGTTTGTTTGTTTCTTTKTTTGTTTGTTGGTTTG	TTGT	6	M1	C1	rs203146853	39	G/T	build=137					Chr_3L	CTGCTNGCTGCTGCTGCTGCT	GCT	1	M0	C0	rs3472712	6	-/G	build=106
Chr_3R	ACTACTACTACTACTMCTACTACTCCTACT	ACT	2	M1	C0	rs203150754	16	A/C	build=137					Chr_3L	tattattattattattattattattattattattattattattattattatYattattattattattattattattattattattattattattattattattattattattattattattattattattattattattattattattatta	TAT	1	M1	C1	rs3473718	52	C/T	build=106
Chr_3R	ACAACACAACAACAACAACAACAACAACAWCAACACAACATCATCATCAACAACAACAACAA	ACA	6	M1	C1	rs203151979	30	A/T	build=137					Chr_3L	agagagagagagagagagaKagagagagagagaga	AG	1	M0	C1	rs3474333	20	G/T	build=137
Chr_3R	AAAAAAAAAAMAAAAAAAAAA	A	1	M0	C0	rs203152028	11	A/C	build=137					Chr_3L	agagagagagagagagagagagWgagagagagaga	AG	1	M0	C1	rs3474334	23	A/T	build=137
Chr_3R	CATACATACATAVATACATACA	CATA	1	M1	C1	rs203152795	13	A/C/G	build=137					Chr_3L	gagagagagagagagagagagWgagag	GA	1	M0	C1	rs3474424	22	A/T	build=106
Chr_3R	GCAGCAGCAGCAGCAACAGCAGCAGCAGCAGCARCAGCAGCAGCA	GCA	2	M1	C0	rs203153718	34	A/G	build=137					Chr_3L	gagagagagagagagagagWgagagag	GA	1	M0	C1	rs3474427	20	A/T	build=106
Chr_3R	ACTGACTGACTGACTGACTGACTGATTGACTAACTGACTGACTGAYTGACTGACTG	ACTG	3	M1	C0	rs203154168	46	C/T	build=137					Chr_3L	gagagagagagagagagWgagagagag	GA	1	M0	C1	rs3474429	18	A/T	build=106
Chr_3R	TGTGTGTGTGTGTGTRTGTGTGTGCTGGTGTTTGTGTGTGTGTGTG	TG	4	M1	C0	rs203155831	16	A/G	build=137					Chr_3L	tatatatattatatatatatatatNtatatatatatatatatatatatatatatatatatatatatatata	TA	2	M1	C1	rs3474725	25	-/A	build=106
Chr_3R	TGCTGCTGCAGMTGCTGCTGCTGCTGCTG	TGC	2	M1	C1	rs203157908	12	A/C	build=137					Chr_3L	tatatatattatatatatatatatatatatatNtatatatatatatatatatatatatatatatatatata	TA	2	M1	C1	rs3474726	33	-/A	build=106
Chr_3R	GAGAGWGAGAGAGAGAGAGAGAGAG	GA	1	M0	C1	rs203158649	6	A/T	build=137					Chr_3L	tatatatattatatatatatatatatatatatatatNtatatatatatatatatatatatatatatatata	TA	2	M1	C1	rs3474727	37	-/A	build=106
Chr_3R	CACACACACACCTACACACACAYACACACACA	CA	3	M0	C0	rs203158870	23	C/T	build=137					Chr_3L	tatatatattatatatatatatatatatatatatatatatatatNtatatatatatatatatatatatata	TA	2	M1	C1	rs3474728	45	-/A	build=106
Chr_3R	AAAAAAARAAAAAAAAAAAAAAAAAAAAAA	A	1	M0	C0	rs203159484	8	A/G	build=137					Chr_3L	agagagagaggNgagagagagagagagagagaga	AG	2	M1	C0	rs3475408	12	-/A	build=106
Chr_3R	TATATGATATTATATTATATTATGTTATATTATATTATATTATATTATRTTATATTATATTATATTATATTATATTATGTTATATTATATTATATTATATTATGTTATATTATATTATGTTATATTATATTATATTATATTATATTATA	ATATT	6	M1	C1	rs203160923	49	A/G	build=137					Chr_3L	atatataNatatataatatactatattatataatatatatatattatataatatataatatattatataatatataatatata	AT	11	M1	C1	rs3476172	8	-/T	build=106
Chr_3R	ATCTGTATCTGTATCTGTATCCGYATCTGTATCTGTATCT	ATCTGT	2	M1	C1	rs203161897	24	C/T	build=137					Chr_3L	atatatatataNataatatactatattatataatatatatatattatataatatataatatattatataatatataatatata	AT	11	M1	C1	rs3476173	12	-/T	build=106
Chr_3R	CATTCYCATTCCCATTCCCATTCCCATT	CATTCC	1	M0	C1	rs203162127	6	C/T	build=137					Chr_3L	atatatatatatatNatatactatattatataatatatatatattatataatatataatatattatataatatataatatata	AT	10	M1	C1	rs3476174	15	-/A	build=106
Chr_3R	ATATATATATAAAAATATATAWATATATATATATATATATATATATATATATATATATATATATATAT	AT	3	M1	C0	rs203162627	22	A/T	build=137					Chr_3L	atatatatatatataatatactatattatataRtatatatatattatataatatataatatattatataatatataatatata	AT	10	M0	C1	rs3476180	33	A/G	build=106
Chr_3R	AAAAAAAAAMAAAAAAAAAAAAA	A	1	M0	C0	rs203162652	10	A/C	build=137					Chr_3L	atatatatatatataatatactatattatataataNatatatattatataatatataatatattatataatatataatatata	AT	11	M1	C1	rs3476182	36	-/T	build=106
Chr_3R	CAGCAGCAGCAGCARCAGCAGCAGCAGCAGCAGCA	CAG	1	M1	C1	rs203163954	15	A/G	build=137					Chr_3L	atatatatatatataatatactatattatataatataKatatattatataatatataatatattatataatatataatatata	AT	11	M1	C1	rs3476184	38	G/T	build=106
Chr_3R	ATGGAGATGGAGATGGAGATGRAGATGAAGATGAAGATGG	ATGGAG	3	M1	C1	rs203164060	22	A/G	build=137					Chr_3L	atatatatatatataatatactatattatataatatatatNtattatataatatataatatattatataatatataatatata	AT	11	M1	C1	rs3476200	41	-/A	build=106
Chr_3R	ACACACACACACACACACACACACACACACACACACACACACACACACACACACGCACACGCACACACACACACACACACACACGCRCACACACACGCACACGAACACACACAC	AC	7	M1	C0	rs203165421	87	A/G	build=137					Chr_3L	atatatatatatataatatactatattatataatatatatatatKatataatatataatatattatataatatataatatata	AT	10	M1	C1	rs3476202	45	G/T	build=106
Chr_3R	TTGTTRTTGTTGTTGTTGTTG	TTG	1	M1	C0	rs203166574	6	A/G	build=137					Chr_3L	atatatatatatataatatactatattatataatatatatatattatataMtatataatatattatataatatataatatata	AT	10	M1	C1	rs3476204	51	A/C	build=106
Chr_3R	GTGTGTGTGTGTGTGWGTGTGT	GT	1	M1	C0	rs203166965	16	A/T	build=137					Chr_3L	atatatatatatataatatactatattatataatatatatatattatataatatatNatatattatataatatataatatata	AT	10	M1	C1	rs3476210	57	-/A	build=106
Chr_3R	CAGCAGCAGCAGCAGTAGCAGCAACMTCAGCAGCAGCAGCA	CAG	4	M0	C1	rs203167063	26	A/C	build=137					Chr_3L	atatatatatatataatatactatattatataatatatatatattatataatatataNtatattatataatatataatatata	AT	10	M1	C1	rs3476212	58	-/A	build=106
Chr_3R	TTTTTGTTTTTKTTTTTTTTTTTTTTTTTTTT	T	2	M1	C0	rs203168328	12	G/T	build=137					Chr_3L	atatatatatatataatatactatattatataatatatatatattatataatatataatataNtatataatatataatatata	AT	10	M1	C1	rs3476230	63	-/T	build=106
Chr_3R	AGATAGATAGAKAGTTAGAGAGATAGATAGAGAGATAGATCGATAGATAGATAGATAGATAGATAGATAGATAGATAGATAGATAGATAGATAGATAGATAGATAGATAGAT	GATA	5	M1	C0	rs203173462	12	G/T	build=137					Chr_3L	ctctctctctctctctctctctctctctctctttctctccttctctctctctctctctctctctctctctctctctctctctctctctctctctctctctYtctctccttctctctctctctctctctctctctctctctctct	CT	6	M1	C0	rs3476517	101	C/T	build=106
Chr_3R	CAACAACAACAACAATAACAASAACAA	CAA	2	M0	C0	rs203173815	22	C/G	build=137					Chr_3L	tctctctctctctctctctctctctttctctccttctctctctctctctctctctctctctctctctctctctctctctctctctctctctctttctctcNttctctctctctctctctctctctctctctctctct	TC	6	M1	C1	rs3476519	101	-/C	build=106
Chr_3R	ATATATATATATATATATWTATATA	AT	1	M0	C1	rs203173997	19	A/T	build=137					Chr_3L	ctctctctctctctctctctctctttctctccttctctctctctctctctctctctctctctctctctctctctctctctctctctctctctttctctccNtctctctctctctctctctctctctctctctctct	CT	6	M1	C0	rs3476521	101	-/T	build=106
Chr_3R	TATATATATATAKAATATATATATATATATATAT	TA	2	M1	C0	rs203174264	13	G/T	build=137					Chr_3L	ctctctctctctctctttctctccttctctctctctctctctctctctctctctctctctctctctctctctctctctctctctttctctccttctctctYtctctctctctctctctctctctctct	CT	7	M1	C0	rs3476523	101	C/T	build=106
Chr_3R	GCTGCTSCTGCTGCTGCTGCT	CTG	1	M1	C0	rs203176907	7	C/G	build=137					Chr_3L	ctctctctctctctctcNctcgctctctc	CT	2	M1	C1	rs3477138	18	-/T	build=106
Chr_3R	TATTTATTTATTTATTTATTTATTTATTTATTTATTTATTTATTTATTTATTTATTTATTTATTTATTTATTTATTTATTTATTTATTTATTTATTTATTKATTTATTTATTTATTTATTTATTTATTTATTTATTTATTTATTTATTTATTTATTTATTTATTTATTTATTTATTTATTTATTTATTTATTTATTTATTT	TATT	1	M1	C1	rs203176956	101	G/T	build=137					Chr_3L	catcatcaWcatcatcatcatcatc	CAT	1	M1	C1	rs3478215	9	A/T	build=106
Chr_3R	ATAGTATAATATAGTATATATATATAGTATAGTATAGTATATATAGWATAGTATA	TATAG	5	M1	C0	rs203178468	47	A/T	build=137					Chr_3L	catcatcatcaWcatcatcatcatc	CAT	1	M1	C1	rs3478216	12	A/T	build=106
Chr_3R	CACACACASACCTACACACACACACACACACA	CA	3	M0	C0	rs203179057	9	C/G	build=137					Chr_3L	acacacacagaaacacacacacacacacacacacacacacacacacacaYacacacaca	AC	3	M0	C1	rs3505968	50	C/T	build=106
Chr_3R	ATATATGTATATATATATATATATATATATATATATATATATATATATATATATATATATWTATATATATATA	TA	2	M0	C1	rs203179917	61	A/T	build=137					Chr_3L	acacacacagaaacacacacacacacacacacacacacacaYacacacacacacacaca	AC	3	M0	C1	rs3505970	42	C/T	build=106
Chr_3R	ATTTATTTATTTATTTATTTATTTATTTATTTATTTATTTATTTATTTATTTATTTATTTATTTATTTATTTATTTATTTATTTATTTATTTATTTATTTDTTTATTTATTTATTTATTTATTTATTTATTTATTTATTTATTTATTTATTTATTTATTTATTTATTTATTTATTTATTTATTTATTTATTTATTTATTTA	ATTT	1	M0	C1	rs203180133	101	A/G/T	build=137					Chr_3L	acacacacagaaNcacacacacacacacacacacacacacacacacacacacacacaca	AC	3	M0	C1	rs3505972	13	-/A	build=106
Chr_3R	CAGCAGCAGAAGCAGCAACAACAGCAGCAGCAGAAGCAGCAACAGCAGTAGCAACAGCAGCARCAACAGCAGCAACAGCAGCAGCA	CAG	10	M1	C1	rs203180633	63	A/G	build=137					Chr_3L	acacacacagaNacacacacacacacacacacacacacacacacacacacacacacaca	AC	2	M0	C1	rs3505974	12	-/A	build=106
Chr_3R	TGTTGTTRTTGTTGTTGTTGTTGTTGTTGTTGTTG	TTG	1	M1	C1	rs203180904	8	A/G	build=137					Chr_3L	acacacacagNaacacacacacacacacacacacacacacacacacacacacacacaca	AC	3	M0	C1	rs3505975	11	-/A	build=106
Chr_3R	CAGCAGTAGCAGCAGCAGCAGCAGCAGCAGYAGCAGTAGCAGCAGCAGTAGCAGCAGCAG	AGC	4	M1	C0	rs203181233	31	C/T	build=137					Chr_3L	acacacacaNaaacacacacacacacacacacacacacacacacacacacacacacaca	AC	2	M0	C1	rs3505976	10	-/G	build=106
Chr_3R	TTTTTTTTTTTTTTTKTTTTTTTT	T	1	M1	C0	rs203181805	16	G/T	build=137					Chr_3L	cttcttcttcttcttcttcttcttcttcttcttcttcttcttcttcttcttcttctactWcttcttcttcttcttctt	CTT	2	M1	C0	rs3505983	60	A/T	build=106
Chr_3R	TGTGTGTRTGTGTGTGTGTGTGTGTGT	TG	1	M1	C1	rs203184035	8	A/G	build=137					Chr_3L	cttcttcttcttcttcttcttcttcttcttcttcttcttcttcttcttcttcttcNacttcttcttcttcttcttctt	CTT	2	M0	C0	rs3505986	56	-/T	build=106
Chr_3R	TTTTTTTTTTTWTTTTTTTTTTTTTT	T	1	M1	C0	rs203184281	12	A/T	build=137					Chr_3L	tgtgtgtgtgtgtgtgtgtgtgtgtgtgtgtgtgtgtgtgtgtgtgtgtgtgtgtgtRtgtgtgtgtg	TG	1	M1	C0	rs3506000	58	A/G	build=106
Chr_3R	CAGCAGCAGCAGCASCAGCAGCAGCAGCATCAGCAGCA	CAG	2	M1	C1	rs203186230	15	C/G	build=137					Chr_3L	tattattattattgKtattattattatt	TAT	2	M0	C1	rs3506077	15	G/T	build=106
Chr_3R	TTTAATWTAATTTAATTTAATTTAATTTAGTTTAATTTGATTTA	TAATT	3	M1	C1	rs203186417	7	A/T	build=137					Chr_3L	ctctctctctctcNctctctct	CT	1	M1	C0	rs3506635	14	-/T	build=106
Chr_3R	ATATGTABATGTATATGTATATGTAT	ATGTAT	1	M0	C1	rs203188981	8	C/G/T	build=137					Chr_3L	ctctctctctctNtctctctct	CT	1	M1	C0	rs3506636	13	-/C	build=106
Chr_3R	TTTTTTTTTTTYTTTTTTTTTTT	T	1	M1	C0	rs203189834	12	C/T	build=137					Chr_3L	gagagagagagagagagagagagagagagagagagagagagagagagagagagagagagagagagagagagNgagaga	GA	1	M1	C0	rs3506861	72	-/A	build=106
Chr_3R	TGTTGTTGTTGTTGTTRTTGTTGTTGTTGTTGTTG	TGT	1	M1	C1	rs203189981	17	A/G	build=137					Chr_3L	gagagagagagagagagagagagagagagagagagagagagagagagagagagagagagagagagagagaNagagaga	GA	1	M1	C0	rs3506862	71	-/G	build=106
Chr_3R	GTGTGKGTGTGTGTGTTTGTGTGTGTGT	GT	2	M1	C0	rs203190598	6	G/T	build=137					Chr_3L	tgctgctRctgctgctgctgctgctg	CTG	1	M1	C1	rs3507424	8	A/G	build=106
Chr_3R	AATATAATATAATATAATATAATATAATATAATATAATATAATATAATATAATATAATRTAATATAATATAATATAATATAATATAATATAATATAATATAATATAATATAATATAATATAATATAATATAATATAATATAATATAATATAATATAATA	AATAT	1	M0	C1	rs203190995	59	A/G	build=137					Chr_3L	gtgtgtgtgtgtaNgtgtgtgtgtgtgtgtgtgtgtgtgtgtgtgtgtgtgtgtgtgtgtgtgtgtgtgtgtgtgtgtgtgtgtgtg	GT	2	M0	C1	rs3507429	14	-/T	build=106
Chr_3R	TTTTTTTTTTTTYTTTTTTTTT	T	1	M1	C0	rs203191919	13	C/T	build=137					Chr_3L	gtgtgtgtgtgtatNtgtgtgtgtgtgtgtgtgtgtgtgtgtgtgtgtgtgtgtgtgtgtgtgtgtgtgtgtgtgtgtgtgtgtgtg	GT	2	M1	C1	rs3507430	15	-/G	build=106
Chr_3R	TATATATATATWTATATATATATA	TA	1	M0	C0	rs203191934	12	A/T	build=137					Chr_3L	atgatgatgatgatgatgRtgatgat	ATG	1	M0	C1	rs3508037	19	A/G	build=121
Chr_3R	AGAGAGAGAGAGAGAGAGWGAGAGAGAGAGAGAGAGAG	AG	1	M0	C0	rs203192425	19	A/T	build=137					Chr_3L	ttgttgttgttgttgYtgttgttg	TTG	1	M1	C0	rs3508831	16	C/T	build=106
Chr_3R	ATATATATACATATAYATATATATATATAT	AT	2	M1	C0	rs203193921	16	C/T	build=137					Chr_3L	acacacacacacacacacatNcacacacacacacacacacacacacacacacacacacacacacacacacacacacacacacacacacacacacacaca	AC	2	M0	C1	rs3509043	21	-/A	build=106
Chr_3R	CAGCAGCAGCAGCAGCAGMAGCAGCAGCA	CAG	1	M1	C1	rs203195773	19	A/C	build=137					Chr_3L	acacacacacacacacacataNacacacacacacacacacacacacacacacacacacacacacacacacacacacacacacacacacacacacacaca	AC	2	M1	C1	rs3509045	22	-/C	build=106
Chr_3R	ATATATATATTATATATTATATATATATAWATATA	AT	3	M1	C1	rs203195916	30	A/T	build=137					Chr_3L	acacacacacacacacacatacNcacacacacacacacacacacacacacacacacacacacacacacacacacacacacacacacacacacacacaca	AC	2	M1	C1	rs3509047	23	-/A	build=106
Chr_3R	ATATAGTATATATATATAGTATAGTATAGTATATATAGTATAGTATATAGTATATRTATAGTATATAGTATATATA	TA	10	M0	C0	rs203197529	56	A/G	build=137					Chr_3L	acacacacacacacacacatacaNacacacacacacacacacacacacacacacacacacacacacacacacacacacacacacacacacacacacaca	AC	2	M1	C1	rs3509049	24	-/C	build=106
Chr_3R	ACATACATACATACCATACATACATACATACCAYACATACATACATACCATACATACATACATACATA	ACAT	4	M1	C0	rs203198387	34	C/T	build=137					Chr_3L	tgtgtgtgtgtgtgtNtgtgtgtgtatgtgt	TG	2	M1	C1	rs3509159	16	-/G	build=106
Chr_3R	CATCCACATCCACRCCCACATCCACATCCACATC	CCACAT	2	M0	C1	rs203198898	14	A/G	build=137					Chr_3L	tgtgtgtgtgtgtgtgtNtgtgtgtatgtgt	TG	2	M1	C1	rs3509162	18	-/G	build=106
Chr_3R	TGCTGCTGTTGCTGCTGCTGCTGCGGTTGCTGCTGYTGCTGCTGCTG	TGC	4	M1	C1	rs203200589	36	C/T	build=137					Chr_3L	tgtgtgtgtgtgtgtgtgtgtgtgtNtgtgt	TG	1	M0	C1	rs3509170	26	-/A/G	build=113
Chr_3R	GGTTGGTTGGTTGGTTGGTTGGTYGGTCGGTTGGT	GGTT	2	M1	C1	rs203200802	24	C/T	build=137					Chr_3L	AGCAGCAGCAGCARCAGCAGCAG	AGC	1	M1	C1	rs3509281	14	A/G	build=106
Chr_3R	AGAGAKAGAGAGAGAGAGAGAGAGAGAGAGAGAGAGAG	AG	1	M0	C0	rs203201097	6	G/T	build=137					Chr_3L	gctgctgctaMtgctgctgctgctgctg	GCT	2	M0	C1	rs3509932	11	A/C	build=137
Chr_3R	CAGCAGCAGCAACARCAGCAGCAGCAGCAGCAG	CAG	2	M1	C0	rs203202337	15	A/G	build=137					Chr_3L	ctctctctctctctctctctctctcNctctctctctctctctctct	CT	1	M1	C0	rs3510112	26	-/T	build=106
Chr_3R	GATAGATAGATAGATABGATAGA	GATA	1	M0	C1	rs203202704	17	C/G/T	build=137					Chr_3L	ggtggNtggtggtggtggtggtg	TGG	1	M1	C1	rs3510190	6	-/G	build=106
Chr_3R	AAAAAAAAAAAAAAAAWAAAAA	A	1	M0	C0	rs203202900	17	A/T	build=137					Chr_3L	ctctctcWctctctctctctctct	CT	1	M1	C0	rs3511095	8	A/T	build=106
Chr_3R	TGCTGCTGCTGCTGCTGCTGMTGCTGCTG	TGC	1	M1	C1	rs203203521	21	A/C	build=137					Chr_3L	taataataataataattataataataataataataataataataataataataataataataaaaataataataataataaaagtaataataataataatMctaataataataataataaaaataataataataa	TAA	7	M0	C0	rs3524452	101	A/C	build=106
Chr_3R	TTATTATTATTATTATTATTATTATTATTATTATTATTATTATTATTATTATTATTATTATTATTATTATTACTATTATTATTATTATCATTATTATTATYATTATTATTATTATTATTATTATTATTATTAATATTATTATTATTATTATTATTATTATTATTATTATTATTATTATTATTATTATTATTATTATTATTA	TTA	4	M1	C0	rs203204355	101	C/T	build=137					Chr_3L	aaacaaaacaaaacaaaacaaaMcaaaa	AAACA	1	M0	C1	rs3524524	23	A/C	build=106
Chr_3R	CACACACACACAYATACACACACACACA	CA	2	M1	C0	rs203204641	13	C/T	build=137					Chr_3L	tctctctctctYtctctctct	TC	1	M0	C1	rs3525223	12	C/T	build=106
Chr_3R	GCAGCAGCAGTARCAGCAGCAACAGCAGCAGCAGCGACAGCAGCAGCA	GCA	5	M1	C0	rs203205574	13	A/G	build=137					Chr_3L	acacacacacacacacacacacacacacacacacacacacacacacacacacacacacatNcacacacacacacacacacacacacacacacacacacacaca	AC	2	M0	C1	rs3525318	61	-/A	build=106
Chr_3R	TCCTCCTHCTCCTCCTCCTCCT	CTC	1	M1	C1	rs203207739	8	A/C/T	build=137					Chr_3L	acacacacacacacacacacacacacacacacacacacacacacacacacacacacacataNacacacacacacacacacacacacacacacacacacacaca	AC	2	M1	C1	rs3525320	62	-/C	build=106
Chr_3R	TGTGTGTGTGTGTGTGTRTGTGTGTGTGTGTGTGTGTG	TG	1	M1	C0	rs203208164	18	A/G	build=137					Chr_3L	gtgtgtgtgtgtgtgYgtgtg	GT	1	M1	C1	rs3525706	16	C/T	build=106
Chr_3R	AGCAGCAGCAGCAACAGCARCAGCAGCAG	AGC	2	M1	C1	rs203210376	20	A/G	build=137					Chr_3L	agagaaagagagagagaaagagagagagagagagagagagagWgagagagagagagag	AG	3	M0	C0	rs3526036	43	A/T	build=106
Chr_3R	TATATATACATATRTTATATATATATATATATATATATATATATATA	TA	3	M0	C1	rs203210574	14	A/G	build=137					Chr_3L	agagaaagagagagagaaagagagagagagagagagagagaKagagagagagagagag	AG	3	M0	C0	rs3526038	42	G/T	build=106
Chr_3R	ACAACAACAACAGCAGCARCAACAACAACAACA	ACA	3	M1	C0	rs203212617	19	A/G	build=137					Chr_3L	tgtgtgtatgtNtgtgtgtgtgtgtgtg	TG	2	M1	C0	rs3526053	12	-/G	build=106
Chr_3R	TTTATTTATTTATTTATTTATTTACTTATTTATTTATTTATTTATTTATTTATTTATYTATTTATTTATTTATTTATTTATTTATTTATTTATTTATTTATTTATTTATTTATTTATTTATTTATTTATTTATTTATTTATTTATTTATTTATTTATT	TTTA	2	M1	C1	rs203212977	58	C/T	build=137					Chr_3L	tgtgtgtatgtgNgtgtgtgtgtgtgtg	GT	2	M1	C0	rs3526055	13	-/T	build=106
Chr_3R	CTCTCTCTCTCTCTCTCTCTCTCTCYCTCTGCCTCTCTCTCTCT	CT	3	M1	C0	rs203214057	26	C/T	build=137					Chr_3L	tgtgtgtatgtgtNtgtgtgtgtgtgtg	TG	2	M1	C0	rs3526057	14	-/G	build=106
Chr_3R	TTTTTTTTTTKTTTTTTTTTT	T	1	M1	C0	rs203214794	11	G/T	build=137					Chr_3L	tgtgtgtatgtgtgNgtgtgtgtgtgtg	GT	2	M1	C0	rs3526059	15	-/T	build=106
Chr_3R	ACCAATCAACCAACMAACCAAACAACCAACCAAC	CAAC	3	M1	C1	rs203217733	15	A/C	build=137					Chr_3L	tgtgtgtatgtgtgtNtgtgtgtgtgtg	TG	2	M1	C0	rs3526091	16	-/G	build=106
Chr_3R	TGCCATGCCATGCCAYGCCATGC	TGCCA	1	M1	C1	rs203219103	16	C/T	build=137					Chr_3L	tgtgtgtatgtgtgtgWgtgtgtgtgtg	TG	2	M1	C0	rs3526093	17	A/T	build=106
Chr_3R	TGTGTGYGTGTGTGTGTGTGTGTGTGTGTGCGTGTGTG	GT	2	M1	C0	rs203219399	7	C/T	build=137					Chr_3L	tgtgtgtatgtgtgtgtNtgtgtgtgtg	TG	2	M1	C0	rs3526095	18	-/G	build=106
Chr_3R	TGCGAATGCGAGTGCGAGTGTGARTGCGAGTGCGAGTGCGAGTG	TGCGAG	3	M1	C1	rs203220714	24	A/G	build=137					Chr_3L	TAAATAAATAAATAAWTAAATAAA	TAAA	1	M0	C0	rs3526549	16	A/T	build=106
Chr_3R	ACACACACACACACACABACACACA	AC	1	M0	C1	rs203221729	18	C/G/T	build=137					Chr_3L	ctctctctctctMtctctctc	CT	1	M1	C1	rs3526743	13	A/C	build=106
Chr_3R	TGCTGTTGCTGCTGATGCGGCTGATGCTGCTGCTGCTGTTGCTGCTSCTGCTGCTGCTGCTTCTGCTTCTGCT	TGC	8	M1	C1	rs203222294	47	C/G	build=137					Chr_3L	CGGCGGCGGCGGCGSCGGCGGC	CGG	1	M1	C1	rs3527459	15	C/G	build=106
Chr_3R	GGGATCGGGATYGGGATTGGGATTGGGATTGGG	GGGATT	2	M1	C1	rs203222372	12	C/T	build=137					Chr_3L	gtgtgtgtgtgtgtgtgWgtgtgtg	GT	1	M1	C1	rs3527690	18	A/T	build=106
Chr_3R	CAGCAGCAGCAGCACGAGCAGCAGCAACAGGAGCAGCAGCAGCAACAGGAGSAGCAGCAGCAGCAGCAGCAGCA	CAG	7	M1	C1	rs203222583	52	C/G	build=137					Chr_3L	tctctctctctctctctYtctctctctctctctctttctctctctctctctctttctctctctctctctctctctc	TC	3	M1	C0	rs3528143	18	C/T	build=106
Chr_3R	TGTTGTTGTTKTTGTTGTTGT	TGT	1	M0	C0	rs203223354	11	G/T	build=137					Chr_3L	gaagaagaaggNgaagaagaagaagaagaagaagaagaagaagaagaagaagaagaagaagaagaagaagaagaagaagaagaagaagaagaagaagaagaagaagaagaag	GAA	2	M0	C1	rs3528406	12	-/A	build=106
Chr_3R	GAGAGAGAGAGAGAGAGAGARAGAGAGAGA	GA	1	M1	C0	rs203223822	21	A/G	build=137					Chr_3L	gaagaagaagaagaagaagaagaagaagaagaagaagaagaagaagaagaagaagaagaagaagaagaagaagaagaagaagaagaagaagaagaagaagNagaagaagaagaagaagaagaagaagaa	GAA	1	M1	C0	rs3528412	101	-/A	build=106
Chr_3R	CAACAACAACAACAAMAACAACAACAACAACAACAACAACA	CAA	1	M1	C1	rs203224888	16	A/C	build=137					Chr_3L	gcagcagcagcagcagcNgcagc	GCA	1	M1	C1	rs3528608	18	-/A	build=106
Chr_3R	TGCTGCTTCTGCTGCTGYTGCTGCTGTTGCTGCTGCTGTTGATGCTGCTGC	CTG	5	M1	C0	rs203226132	18	C/T	build=137					Chr_3L	gtgtgtgtgtgtgtgYgtgtgtgt	GT	1	M1	C0	rs3528894	16	C/T	build=106
Chr_3R	TGTGTGTGTGTGTKTGTGTGTGTGTG	TG	1	M0	C0	rs203227267	14	G/T	build=137					Chr_3L	gtgtgtgtgtgtgtgtgtNtgtgt	GT	1	M1	C0	rs3528895	19	-/G	build=106
Chr_3R	GCAGCAGCAGCAGSAGCAGCAGCAGCA	GCA	1	M0	C0	rs203227782	14	C/G	build=137					Chr_3L	agagagagaaNgagagagagagagagagagagagagagagagagagagagag	AG	2	M0	C0	rs3528932	11	-/A	build=106
Chr_3R	TGTGTGTSTGTGTGTGTGTGT	TG	1	M1	C1	rs203231206	8	C/G	build=137					Chr_3L	agagagagaaaNagagagagagagagagagagagagagagagagagagagag	AG	2	M1	C0	rs3528934	12	-/G	build=106
Chr_3R	ATATATATATATATATATATATAKATATATATATATATAT	AT	1	M1	C0	rs203231307	24	G/T	build=137					Chr_3L	tgctgctgWtgttgctgctgatgctgctgctgctgctgctg	TGC	3	M1	C1	rs3529736	9	A/T	build=113
Chr_3R	GGGTTGSGTTGGGTTGGGTTGG	GTTGG	1	M1	C1	rs203232296	7	C/G	build=137					Chr_3L	TGCTGCTGCTGCTGCTGNTGCTG	TGC	1	M1	C1	rs3529746	18	-/C/T	build=113
Chr_3R	CAGCAGCAGAAGCAGCAACAACAGCAGCAGCAGAAGCAGCAACAGCAGTAGCAACAGCAGCAACAACAGCAGCAACAGCARCAGCA	CAG	11	M1	C1	rs203233214	81	A/G	build=137					Chr_3L	agagacagagagagagagagagagaSagagagagagagagagaga	AG	2	M1	C1	rs3530034	26	C/G	build=106
Chr_3R	TGCTGCTGTTGYTGCTGCTGCTGCTGCTG	TGC	2	M1	C1	rs203233608	12	C/T	build=137					Chr_3L	agagagagaRagagagagagagagagagagagaga	AG	1	M1	C1	rs3530262	10	A/G	build=106
Chr_3R	GATGTGGTTGTGGATGTGGATGTGKATGTGGATGTGGATGTGGATGTGGATGTGGATGT	ATGTGG	2	M0	C1	rs203234574	25	G/T	build=137					Chr_3L	agagagagagagagagagagaRagagagagagaga	AG	1	M1	C1	rs3530264	22	A/G	build=106
Chr_3R	TATATATATATAAAYATATATATATATATATATATATA	TA	2	M1	C0	rs203234630	15	C/T	build=137					Chr_3L	tctctctctSctctctctctctctctctctc	TC	1	M0	C1	rs3538689	10	C/G	build=106
Chr_3R	CATCTCCATCTTCATCTTCATCTYCATCTTCATCTTCATCTTCATCTTCAT	CATCTT	2	M1	C1	rs203236586	24	C/T	build=137					Chr_3L	tctctctctcNtctctctctctctctctctc	TC	1	M0	C1	rs3538690	11	-/C	build=106
Chr_3R	TGTGTGTGTGYGTGTGTGTGTG	TG	1	M1	C0	rs203237541	11	C/T	build=137					Chr_3L	tctctctctccNctctctctctctctctctc	TC	2	M1	C1	rs3538691	12	-/T	build=106
Chr_3R	TTCAGTTCAGTTCAGYTCAGTT	TTCAG	1	M1	C1	rs203240398	16	C/T	build=137					Chr_3L	tctctctctcctcNctctctctctctctctc	TC	2	M1	C1	rs3538692	14	-/T	build=106
Chr_3R	ATATATTATAATATATATATATATAYATATATACATATATATATAT	AT	4	M1	C0	rs203240628	26	C/T	build=137					Chr_3L	tctctctctcctctctctctctctNtctctc	TC	2	M1	C1	rs3538693	25	-/C	build=106
Chr_3R	ATATATATATATATATATRTATATATATATATATAT	AT	1	M0	C0	rs203240676	19	A/G	build=137					Chr_3L	agagagagagagagagagagagagagagagagagRgagagagagag	AG	1	M0	C0	rs3538997	35	A/G	build=113
Chr_3R	ATCATCATCATCATCATCATCMTCATCATCATCATCATCATCATCATCATCATC	ATC	1	M0	C0	rs203241128	22	A/C	build=137					Chr_3L	cacacacacacaYacacagacacacacaaacacac	CA	3	M0	C1	rs3539161	13	C/T	build=113
Chr_3R	CTGCTRCTGCTGCTGCTGCTGC	CTG	1	M1	C1	rs203241453	6	A/G	build=137					Chr_3L	cacacaaacacacacacacacacacacacacacaYacacacac	AC	2	M0	C1	rs3539342	35	C/T	build=113
Chr_3R	TATATTATATATATATMATATATTATATATAT	TA	3	M0	C0	rs203241908	17	A/C	build=137					Chr_3L	tctctNtctctctctctctctttctctctctctctc	TC	2	M1	C0	rs3539407	6	-/C	build=106
Chr_3R	TTATTATTATTCTTATTATTCTTATTATYATTATTATT	TTA	3	M1	C1	rs203243459	29	C/T	build=137					Chr_3L	tgtgtgtgtgtgtgttNgtgtgtgtgtgtgtgtgtgtgtgtgtgtgtgtgtgtgt	TG	2	M0	C1	rs3539563	17	-/T	build=106
Chr_3R	CACACACACACAYACACACACACACA	CA	1	M0	C0	rs203243573	13	C/T	build=137					Chr_3L	tgtgtgtgtgtgtgtNtgtgtgtgtgtgtgtgtgtgtgtgtgtgtgtgtgtgtgt	TG	1	M0	C1	rs3539564	16	-/T	build=106
Chr_3R	AGCAGTAGCAGCAGCAGCAGCAGYAGCAGCAGCA	AGC	2	M1	C1	rs203244710	24	C/T	build=137					Chr_3L	tgtgtgtgtgtgtStttgtgtgtgtgtgtgtgtgtgtgtgtgtgtgtgtgtgtgt	TG	2	M1	C1	rs3539565	14	C/G	build=106
Chr_3R	TGTGTGTGTGTGTGTSTGTGTGTGTGTGTG	TG	1	M1	C0	rs203246071	16	C/G	build=137					Chr_3L	tgtgtRtgtgtgtgtttgtgtgtgtgtgtgtgtgtgtgtgtgtgtgtgtgtgtgt	TG	2	M1	C1	rs3539566	6	A/G	build=106
Chr_3R	GCCAGCCAGCCAGVCAGCCAGCCAGCCAGCCAGCCAGCCAGCCAGCCA	GCCA	1	M1	C0	rs203246758	14	A/C/G	build=137					Chr_3L	catcatcatcatcaRcatcatcat	CAT	1	M0	C0	rs3540423	15	A/G	build=106
Chr_3R	GTTTCTGTTTCTGTTTCTGYTTCTG	GTTTCT	1	M1	C1	rs203247773	20	C/T	build=137					Chr_3L	AGCAGCAGCARCAGCAGCAGC	AGC	1	M1	C0	rs3540625	11	A/G	build=137
Chr_3R	AGCAASAGCAACAGCAACAGCAACA	AGCAAC	1	M0	C1	rs203251170	6	C/G	build=137					Chr_3L	cacacacaNacacacacacacacacacacaca	CA	1	M1	C0	rs3540754	9	-/C	build=106
Chr_3R	ATATATATATATMTATATATATA	AT	1	M0	C1	rs203252695	13	A/C	build=137					Chr_3L	cacacacacacNcacacacacacacacacaca	CA	1	M1	C0	rs3540755	12	-/A	build=106
Chr_3R	ATATATAYATATATATATATA	AT	1	M1	C1	rs203253083	8	C/T	build=137					Chr_3L	cacacacacacacNcacacacacacacacaca	CA	1	M1	C0	rs3540756	14	-/A	build=106
Chr_3R	CACACATACACAMACACACATACACACACACACACACATACACACACACACACACACACACACACACACACACACACACACACACACAC	AC	4	M1	C1	rs203253216	13	A/C	build=137					Chr_3L	cacacacacacacacacacacaYacacacaca	CA	1	M0	C0	rs3540757	23	C/T	build=106
Chr_3R	GTGTGYGTGTGTGTGTGTGTGT	GT	1	M1	C0	rs203254712	6	C/T	build=137					Chr_3L	tattattattattattattattattattattattattattattattattattattattattattattattattattattattattattattattattattWttattattatttttattattatt	TAT	2	M1	C1	rs3542376	101	A/T	build=113
Chr_3R	AACCCAWACCCAAACCCAAACCCAAACCC	ACCCAA	1	M0	C1	rs203255606	7	A/T	build=137					Chr_3L	tctctctctctctctctctNcctctctctct	TC	2	M0	C1	rs3542599	20	-/C/T	build=113
Chr_3R	ATATAATATATATATATATATATATATATASATATATATATATACATTTATATATATATATATATATATATATATATATATATATATATAAATATATATAT	AT	5	M0	C1	rs203257294	31	C/G	build=137					Chr_3L	tctctctctctctctctcttNctctctctct	TC	2	M0	C1	rs3542600	21	-/C	build=106
Chr_3R	TTTTTTTTTTTTTTYTTTTTTTTTTT	T	1	M1	C0	rs203257673	15	C/T	build=137					Chr_3L	agagagagaaagagNgagagagagaaagagaaagagagagagaaagagag	AG	5	M1	C0	rs3542677	15	-/A	build=106
Chr_3R	CAGCAACAGCAGCAGCAACAGCAGCAGCAACARCCGCAGCAGCAGCAACAGCAGC	CAG	6	M1	C1	rs203260548	33	A/G	build=137					Chr_3L	agagagagaaagagagagagagagaaagagaaagNgagagagaaagagag	AG	5	M1	C0	rs3542678	35	-/A	build=106
Chr_3R	GCCTGCCTGCCTSCCTGCCTG	GCCT	1	M1	C1	rs203264881	13	C/G	build=137					Chr_3L	gagagagagagagagaaagagagagagagagagagagagagagagagagagNgagagaga	GA	2	M1	C0	rs3545385	52	-/A	build=106
Chr_3R	ACACAYACACACACACACACACACACACACACACAC	AC	1	M0	C0	rs203266466	6	C/T	build=137					Chr_3L	ctctctctctctctctctctctctctStctctctctc	CT	1	M0	C1	rs3551676	27	C/G	build=106
Chr_3R	AAAAAAATAAAAAAAAAATAAAAAAAAAAAAAAATAAAAWAAATAAAAAAAAAAAAAAAAAAA	A	5	M1	C0	rs203267485	40	A/T	build=137					Chr_3L	ctctctctctctctctctctctStctctctctctctc	CT	1	M0	C1	rs3551677	23	C/G	build=106
Chr_3R	GCAGCAGCAGCAGCAGCARCAGCA	GCA	1	M1	C0	rs203268244	19	A/G	build=137					Chr_3L	ctctctctctctctctctctcNctctctctctctctc	CT	1	M1	C1	rs3551678	22	-/T	build=106
Chr_3R	AGCAGCAGCAAKCGCAGCAGCAGCAGCAGTCGCAGCAGCAGCAG	AGC	5	M0	C1	rs203268771	12	G/T	build=137					Chr_3L	ctctctctctctctctctcNctctctctctctctctc	CT	1	M1	C1	rs3551679	20	-/T	build=106
Chr_3R	ATATATATATDTGTGTATATATATATATATATATAT	AT	3	M1	C0	rs203268892	11	A/G/T	build=137					Chr_3L	caccaccaccaccaYcaccaccacc	CAC	1	M0	C1	rs3552104	15	C/T	build=106
Chr_3R	GTGTGTGTGTGTGTKTGTGTGTGTG	GT	1	M0	C1	rs203269854	15	G/T	build=137					Chr_3L	caccaccaccaccRccaccaccacc	CAC	1	M0	C1	rs3552106	14	A/G	build=106
Chr_3R	GTTGTTGTTGTTGYTGTTGTTGTTG	GTT	1	M1	C1	rs203271129	14	C/T	build=137					Chr_3L	gtgtgtgtgtgtgtgtStgtgt	GT	1	M1	C0	rs3553026	17	C/G	build=113
Chr_3R	GTGTGTGTGTGTGTRTGTGTGTGTGTGTGT	GT	1	M1	C0	rs203271720	15	A/G	build=137					Chr_3L	tgtgtgtgtgtgtgtgtgtgtgtgtgtgWgtgtgtg	TG	1	M1	C0	rs3553122	29	A/T	build=106
Chr_3R	TTTTTKTTTTTTTTTTTTTTTTTTTTTTTT	T	1	M1	C0	rs203273426	6	G/T	build=137					Chr_3L	tgtgtgtgtgtgtgtgtgtgtgtgtgtNtgtgtgtg	TG	1	M1	C0	rs3553123	28	-/G	build=106
Chr_3R	TTTTTTTNTTTTTTTTTTTTTTTTTT	T	1	M0	C0	rs203274121	8	A/C/G/T	build=137					Chr_3L	tgtgtgtgtgtgtgtgtgtgtgtgtNtgtgtgtgtg	TG	1	M1	C0	rs3553124	26	-/G	build=106
Chr_3R	GATTGATTGATTGATTGWTTGATTG	GATT	1	M0	C1	rs203274749	18	A/T	build=137					Chr_3L	tgtgtgtgtgtgtgtgtgtgtgtNtgtgtgtgtgtg	TG	1	M1	C0	rs3553125	24	-/G	build=106
Chr_3R	GGGCAGGGGCAGKGGCAGGGGCAGGGGCAGGGG	GGCAGG	1	M0	C1	rs203275287	13	G/T	build=137					Chr_3L	tgtgtgtgtgtgtgtgtgWgtgtgtgtgtgtgtgtg	TG	1	M1	C0	rs3553126	19	A/T	build=106
Chr_3R	TGCTGCTGTTGGTGCTGTTGCTGCTGCTGCTGTTGCTGYTGCTGTTGCTGTTGCTGCTGCTG	TGC	7	M1	C1	rs203275571	39	C/T	build=137					Chr_3L	tgtgtgtgtgtgtgtgtStgtgtgtgtgtgtgtgtg	TG	1	M1	C0	rs3553127	18	C/G	build=106
Chr_3R	ATATATATATATAYATATATATATACATATATAT	AT	2	M1	C0	rs203275922	14	C/T	build=137					Chr_3L	tgtgtgtgtgtgtgtNtgtgtgtgtgtgtgtgtgtg	TG	1	M1	C0	rs3553128	16	-/G	build=106
Chr_3R	CCAACCAACYAACCAACCAACCA	AACC	1	M0	C1	rs203276609	10	C/T	build=137					Chr_3L	tgtgtgtgtgtgtStgtgtgtgtgtgtgtgtgtgtg	TG	1	M1	C0	rs3554551	14	C/G	build=106
Chr_3R	TTGCTGTTGCTGCTGCTGTTGCTGTTGCTGTTGCTGSTGCTGTTGC	TGCTGT	2	M0	C1	rs203277380	37	C/G	build=137					Chr_3L	tgtgtgtgtgtgNgtgtgtgtgtgtgtgtgtgtgtg	TG	1	M1	C0	rs3554552	13	-/T	build=106
Chr_3R	CACACACACATACACRCACACACACACA	CA	2	M0	C0	rs203281950	16	A/G	build=137					Chr_3L	cacacacacacacaMacacacacacacacacacacacacacacacaca	CA	1	M1	C0	rs3556964	15	A/C	build=106
Chr_3R	CAGCAGCAGCAGCAGTAGCAGCAACATCAGCAGMAGCAGCA	CAG	4	M1	C1	rs203282418	34	A/C	build=137					Chr_3L	cacacacacacacacacacacacacacacacacacacacacaYacaca	CA	1	M0	C0	rs3556966	43	C/T	build=106
Chr_3R	CACACACACRCACACACACACAC	CA	1	M0	C1	rs203284529	10	A/G	build=137					Chr_3L	acacacaSacacacacacaca	AC	1	M0	C1	rs3566868	8	C/G	build=106
Chr_3R	GACTGACTGACGRACTGACTGACTGACTGA	ACTG	2	M0	C1	rs203287399	13	A/G	build=137					Chr_3L	ttcttcttcttcttctttttcttcttcttcttcttcttcttcttcttcttcttcttcttcttcttcttctttttcttNttcttcttcttcttcttcttcttctt	TTC	3	M1	C1	rs3575126	78	-/T	build=106
Chr_3R	TATATATATATATATATATATNTATATATATATATATATATAT	TA	1	M0	C1	rs203287692	22	A/C/G/T	build=137					Chr_3L	ttcttcttcttcttctttttcttcttcttcttcttcttcttcttcttcttcttcttcttcttcttcttcttttNctttttcttcttcttcttcttcttcttctt	TTC	4	M1	C1	rs3575127	74	-/T	build=106
Chr_3R	AAAAAAAMAAAAAAAAAAAAAA	A	1	M0	C0	rs203287944	8	A/C	build=137					Chr_3L	ttcttcttcttcttctttttcttcttcttcttcttcttcttcttcttcttcttcttcttcttcttcttctttNtctttttcttcttcttcttcttcttcttctt	TTC	4	M1	C1	rs3575128	73	-/T	build=106
Chr_3R	TATATATATVTATATATATATA	TA	1	M0	C0	rs203288081	10	A/C/G	build=137					Chr_3L	ttcttcttcttcttctttttcttcttcttcttcttcttcttcttcttcttcttcttcttcttcttcttNtttttctttttcttcttcttcttcttcttcttctt	TTC	4	M1	C1	rs3575129	69	-/C	build=106
Chr_3R	TTTTTTTTTTYTTTTTTTTTTTTT	T	1	M1	C0	rs203288770	11	C/T	build=137					Chr_3L	ttcttcttcttcttctttttcttcttcttcttcttcttcttcttcttcttcttcttcttcttctNcttctttttctttttcttcttcttcttcttcttcttctt	TTC	4	M1	C1	rs3575130	65	-/T	build=106
Chr_3R	GTTGTYGTTGTTGTTGTTGTT	GTT	1	M1	C0	rs203289160	6	C/T	build=137					Chr_3L	ttcttcttcttcttctttttcttcttcttcttcttcttcttcttcttcttcttcttcttcttNttcttctttttctttttcttcttcttcttcttcttcttctt	TTC	4	M1	C1	rs3575131	63	-/C	build=106
Chr_3R	CACACACACACACACACMCACACAC	CA	1	M0	C1	rs203289408	18	A/C	build=137					Chr_3L	ttcttcttcttcttctttttcttcttcttcttcttcttcttcttcttcttcttcttcttNttcttcttctttttctttttcttcttcttcttcttcttcttctt	TTC	4	M1	C1	rs3575133	60	-/C	build=106
Chr_3R	TATATATMTATATATATATATATATATATATATATATATATATATA	TA	1	M0	C0	rs203289612	8	A/C	build=137					Chr_3L	tctctttctctNtctctctctctctctctctctctctctctctctctctctctc	TC	2	M1	C0	rs3575513	12	-/C	build=106
Chr_3R	TTTTGCTTBTGCTTTTTGCTTTTGCTTTTGCTTTTTGCTTTT	TTTTGC	3	M0	C0	rs203290929	9	C/G/T	build=137					Chr_3L	tctctttctctctNtctctctctctctctctctctctctctctctctctctctc	TC	2	M1	C0	rs3575514	14	-/C	build=106
Chr_3R	TATATATATATATATATATWTATATAT	TA	1	M0	C1	rs203291112	20	A/T	build=137					Chr_3L	taataaaataataataataatNtaataataataa	AAT	3	M0	C1	rs3576145	22	-/A	build=106
Chr_3R	GTGTGTGTGTKTGTGTGTGTCTGTGTGTG	GT	2	M0	C1	rs203291635	11	G/T	build=137					Chr_3L	taataaaataataataataataNaataataataa	AAT	3	M1	C1	rs3576146	23	-/A/T	build=113
Chr_3R	TCCACTCCACTCCAYTCCACTCCACTCCACTCCA	TCCAC	1	M0	C1	rs203291812	15	C/T	build=137					Chr_3L	taataaaataataataataatatNataataataa	AAT	3	M1	C1	rs3576147	24	-/A/T	build=113
Chr_3R	CACCASCACCACCACCACCACACCACACCAC	CAC	3	M0	C1	rs203292062	6	C/G	build=137					Chr_3L	gagagaNagagagagagagagagagagagagagagagaga	AG	1	M1	C0	rs3577024	7	-/G	build=106
Chr_3R	CACACACATACACRCACACACACACACACACA	CA	2	M0	C0	rs203293831	14	A/G	build=137					Chr_3L	gagagagagNgagagagagagagagagagagagagagaga	GA	1	M1	C0	rs3577025	10	-/A	build=106
Chr_3R	GCAGCAACAGCAGCAGCTTCAGCAGCAACATCAGCAGCAGCAACAACAGCARCAGCAGCAACAGCAGCAGCA	CAG	9	M1	C0	rs203293902	52	A/G	build=137					Chr_3L	taataataatagtaataataataataataRtaataataataataataataataataataagaggaataataataataataataataataataataataataataataataataataataataataataat	TAA	5	M1	C1	rs3577229	30	A/G	build=106
Chr_3R	ATATATATATATATMTATATATATATATA	AT	1	M0	C1	rs203294564	15	A/C	build=137					Chr_3L	taataataatagtaataataataataatagtaataataataataataataataataataaKaggaataataataataataataataataataataataataataataataataataataataataataataataataataa	TAA	5	M1	C0	rs3577230	61	G/T	build=106
Chr_3R	CACACACACACACAMACACAC	CA	1	M1	C1	rs203297080	15	A/C	build=137					Chr_3L	taataataatagtaataataataataatagtaataataataataataataataataataagaRgaataataataataataataataataataataataataataataataataataataataataataataataataataa	TAA	5	M0	C0	rs3577231	63	A/G	build=106
Chr_3R	TATATATATATATATATATATATATATATATAKATATATATATATATATATATATATATATATATAAATATATATATATA	TA	2	M1	C0	rs203297850	33	G/T	build=137					Chr_3L	taataataatagtaataataataataatagtaataataataataataataataataataagagKaataataataataataataataataataataataataataataataataataataataataataataataataataa	TAA	5	M1	C0	rs3577232	64	G/T	build=106
Chr_3R	ATATAATATATATATATATATATATATATACATATATATATATACATTTATATATATATATATATATATAWATATATATATATATATATAAATATATATAT	AT	6	M1	C1	rs203297956	71	A/T	build=137					Chr_3L	ttcttcttcttcttctttttcttcttcttcttcttcttcttcttcttcttcttcttcttcttcttcttctttttcttttNcttcttcttcttcttcttcttctt	TTC	4	M1	C1	rs3577689	80	-/T	build=106
Chr_3R	TATATATATATATATAYATATATATAGTTATATATATATA	TA	3	M1	C0	rs203298469	17	C/T	build=137					Chr_3L	ttcttcttcttcttctttttcttcttcttcttcttcttcttcttcttcttcttcttcttcttcttcttctttttctttNtcttcttcttcttcttcttcttctt	TTC	4	M1	C1	rs3577690	79	-/T	build=106
Chr_3R	GGAACTGGAACGGGAAAGGGAACGGGAACRGGAACGGGAACGGGAACGGGA	GGAACG	3	M1	C1	rs203301197	30	A/G	build=137					Chr_3L	gtgtgtgtgttNgtgtgtgtgtgtgtgtgtgtgtgtgtgtgtgtgtgtgt	GT	2	M0	C0	rs3577983	12	-/T	build=106
Chr_3R	TATATATWTATATTTATATATATATATATATATAT	TA	2	M1	C1	rs203301895	8	A/T	build=137					Chr_3L	gtgtgtgtgtttNtgtgtgtgtgtgtgtgtgtgtgtgtgtgtgtgtgtgt	GT	2	M1	C0	rs3577984	13	-/G	build=106
Chr_3R	GCTGCCGCTGCTGCTGCTGCTGCTGCTGYTGCTGTTGCTG	GCT	3	M1	C1	rs203302330	29	C/T	build=137					Chr_3L	AAGAAGAAGAAGAAGAWGAAGA	AAG	1	M0	C1	rs3579398	17	A/T	build=113
Chr_3R	CAAGTCCAAGTCCGDGTCCAAGTCCAAGTCCAAGTCCA	GTCCAA	2	M0	C1	rs203302804	15	A/G/T	build=137					Chr_3L	aaataaataaNtaaataaataaataaata	TAAA	1	M1	C1	rs3580165	11	-/A	build=106
Chr_3R	TGTGTGTGTGTGTGTGTRTGTGTGTGT	TG	1	M1	C1	rs203304750	18	A/G	build=137					Chr_3L	tatatatRtatatatatatatatatatatatatatatatatatatatatatatatatatatatatatctatatatatatatatat	TA	2	M0	C1	rs3580899	8	A/G	build=106
Chr_3R	GTCAGTCAGTCAGTCAGTCAGTTAGTCAGKCAGTCAGGCAGTC	GTCA	3	M1	C1	rs203305054	30	G/T	build=137					Chr_3L	ctctctctctctctctctctctccctctctctctctNtctct	CT	2	M1	C0	rs3582289	37	-/C	build=106
Chr_3R	CTCTCTCTCTCTCTBTCTCTCTCTTTCTCTCTC	CT	2	M0	C1	rs203307506	15	C/G/T	build=137					Chr_3L	CCAACCAACCAACCAWCCAGCCAACCAA	CCAA	2	M0	C0	rs3622185	16	A/T	build=113
Chr_3R	CTGCTGCTGCTGCTGCTGCTGYTGCTGCTG	CTG	1	M0	C0	rs203307733	22	C/T	build=137					Chr_3L	GCTGCTGCTGCTGYTGCTGCTG	GCT	1	M0	C1	rs3622661	14	C/T	build=106
Chr_3R	GTGTGTRTGTGTGTGTGTGTGTG	TG	1	M1	C1	rs203308525	7	A/G	build=137					Chr_3L	GCTGCTGCTGCTGCTGYTGCTG	GCT	1	M0	C1	rs3622662	17	C/T	build=106
Chr_3R	AACAACAAACAACAAMAACAACAACAA	AAC	2	M1	C0	rs203308760	16	A/C	build=137					Chr_3L	ctttctctttctctttctctttctctttctctttctctttctctttctctttctctttctctttctctttctctttctctttctctttctctttctctttYtctttttctttctctttctctttctctttctctttctctttctctttctctttctctttct	CTTTCT	2	M1	C0	rs3624144	101	C/T	build=106
Chr_3R	GTTGTTGTTGTTKTTGTTGTTGTT	GTT	1	M0	C0	rs203310330	13	G/T	build=137					Chr_3L	ctttctctttctctttctctttctctttctctttctctttctctttctctttctctttctctttctctttctctttctctttctctttctctttttctttYtctttctctttctctttctctttctctttctctttctctttctctttctctttct	CTTTCT	2	M1	C0	rs3624145	101	C/T	build=106
Chr_3R	CAGCAGCAGCGTCAGCAGCAGCAACAACAGCAGCAACARCAGCAGCAGCAACAGCAG	CAG	7	M1	C0	rs203310783	39	A/G	build=137					Chr_3L	agagagaNagagagagagagagagagagagagagagggaacgagagagagagagag	AG	4	M1	C0	rs3624916	8	-/G	build=106
Chr_3R	AGAGTAGAGTAGAGTAGAGTAGAGTAGAGHAGAGTAGAG	AGAGT	1	M0	C1	rs203311178	30	A/C/T	build=137					Chr_3L	agagaNagagagagagagagagagagagagagagagggaacgagagagagagagag	AG	4	M1	C0	rs3624917	6	-/G	build=106
Chr_3R	CTGCTGCTGCTGCWGCTGCTGCTGCTGCTGCTG	CTG	1	M1	C0	rs203311735	14	A/T	build=137					Chr_3L	tgtgtgtgtgtgtgtNtgtgtgtgtgtgtgtgtgtgtgtgt	TG	1	M1	C1	rs3625088	16	-/G	build=106
Chr_3R	GGCAACGGCAACGGCAACGGCAACRGCAACAGCAAC	GGCAAC	2	M1	C0	rs203311768	25	A/G	build=137					Chr_3L	tgtgtgtgtgtgtNtgtgtgtgtgtgtgtgtgtgtgtgtgt	TG	1	M1	C1	rs3625090	14	-/G	build=106
Chr_3R	ACACACACGCACMCACACACACACACGCACACA	AC	3	M0	C1	rs203313405	13	A/C	build=137					Chr_3L	gaagatgaagaagaagaagaagaagaagRagaagaaggagaagaagaagaagaagaggaagaag	GAA	4	M1	C1	rs3625523	29	A/G	build=113
Chr_3R	GTCTGTCTGTCTGHCTGTCTGACTGTCT	GTCT	2	M0	C0	rs203314390	14	A/C/T	build=137					Chr_3L	gaagatgaagaagaRgaagaagaagaaggagaagaaggagaagaagaagaagaagaggaagaag	GAA	5	M1	C1	rs3625524	15	A/G	build=106
Chr_3R	ATAATAATAATAATAATAATAATRATAATGATAAT	ATA	2	M1	C1	rs203314850	24	A/G	build=137					Chr_3L	gaagaWgaagaagaagaagaagaagaaggagaagaaggagaagaagaagaagaagaggaagaag	GAA	4	M0	C1	rs3625526	6	A/T	build=106
Chr_3R	GCCAGCCAGCCAGCCAGCCAGCCAGCCAGCCAGCCAGMCAGCCAGCCA	GCCA	1	M1	C0	rs203315552	38	A/C	build=137					Chr_3L	gtgtgtgtgtgtgtgtgtgtgtgtgtgtgtgtgtgtgtgtgtgtgtgtgtgtgtgtgtgtgtgtgtKtgtgtgtgtgtgtg	GT	1	M0	C1	rs3627680	67	G/T	build=106
Chr_3R	GCAGCAGCGGCAGCAGCAACAGCAGCWGCAGCAGCAG	GCA	3	M0	C1	rs203316202	27	A/T	build=137					Chr_3L	tctctcNtctctctctctctctctctctctctctctctctctctctctctctctctctctctctctctctctctctctctctctct	TC	1	M0	C0	rs3627708	7	-/C	build=106
Chr_3R	TATATATATATAWATATATATATATATATATATATATATATATATATATATATATAATATA	TA	2	M1	C1	rs203316301	13	A/T	build=137					Chr_3L	tgtgtgtgtgtgtgWgtgtgtgtg	TG	1	M1	C0	rs3628237	15	A/T	build=106
Chr_3R	CATCATCATCATCATCRTCATC	CAT	1	M0	C1	rs203320515	17	A/G	build=137					Chr_3L	tgtgtgtgtgtgtNtgtgtgtgtg	TG	1	M1	C0	rs3628238	14	-/G	build=106
Chr_3R	GCAGCAGCAGCAGCAGCARCAGCAGCAGCA	GCA	1	M1	C0	rs203321340	19	A/G	build=137					Chr_3L	gaagatgaagaagaagaagaagaagaaggagaagaaggNgaagaagaagaagaagaggaagaag	GAA	5	M1	C1	rs3629264	39	-/A	build=106
Chr_3R	GTGTGTRTGTGTGTGTGTGTGTG	TG	1	M1	C1	rs203321692	7	A/G	build=137					Chr_3L	gaagatgaagaagaagaagaagaagaaggagaagaaRgagaagaagaagaagaagaggaagaag	GAA	5	M1	C1	rs3629265	37	A/G	build=106
Chr_3R	GTAGTAGTAGTAGTAGTASTAGTAGTAGTAGTAG	GTA	1	M1	C1	rs203322017	19	C/G	build=137					Chr_3L	TTGTTGTTGTTGTTGNTGTTG	TTG	1	M0	C0	rs3629480	16	-/G	build=106
Chr_3R	TGCTGTTGCTGCTGATGCGGCTGATGCTGCTGCTGYTGTTGCTGCTCCTGCTGCTGCTGCTTCTGCTTCTGCT	TGC	9	M1	C1	rs203324273	36	C/T	build=137					Chr_3L	gagagagagagagagagagagagagagagNtagatagagagagagagagagagagaga	GA	3	M1	C0	rs3629688	30	-/A	build=106
Chr_3R	TTTTTTKTTTTTTTTTTTTTT	T	1	M1	C0	rs203324738	7	G/T	build=137					Chr_3L	gagagagagagagagagagagagagagagaNagatagagagagagagagagagagaga	GA	2	M1	C0	rs3629690	31	-/G/T	build=113
Chr_3R	AAAAAAAAAAAAAAAAAAAAAAMAAAAA	A	1	M0	C0	rs203325440	23	A/C	build=137					Chr_3L	gagagagagagagagagagagagagagagatagaKagagagagagagagagagagaga	GA	2	M1	C0	rs3629692	35	G/T	build=113
Chr_3R	AGCAGCAGCHGCACCAGCAGCAGCAGC	AGC	2	M0	C0	rs203325490	10	A/C/T	build=137					Chr_3L	tgtgtRtgtgtgtgtgtgtgtgt	TG	1	M1	C1	rs3632833	6	A/G	build=106
Chr_3R	CGGATGYGGATGCGGATGCGGATGCGGATGCGGATGCGGA	GGATGC	1	M0	C1	rs203325745	7	C/T	build=137					Chr_3L	tgtgtgNgtgtgtgtgtgtgt	GT	1	M0	C1	rs3632862	7	-/A	build=106
Chr_3R	CAACAACAACAACAAAAACAACAAMAACAACAACAACAACA	CAA	2	M1	C1	rs203325880	25	A/C	build=137					Chr_3L	tgtgtgtgtgtgtgtgtgtgtgtgtgtNtgtgtgtgtgtgtgtgtgtgtgtgtgtg	TG	1	M1	C0	rs3633593	28	-/G	build=106
Chr_3R	ATATATAAATATATATATGATATRTATATATATACATATATAT	AT	4	M0	C1	rs203327949	24	A/G	build=137					Chr_3L	tgtgtgtgtgtgtgtgtgtgtgtgtgtgtgNgtgtgtgtgtgtgtgtgtgtgtgtg	TG	1	M1	C0	rs3633595	31	-/T	build=106
Chr_3R	CAGCAGCAGCAGCAACAGCAGCAGCWGCAGCAGCA	CAG	2	M0	C1	rs203329692	26	A/T	build=137					Chr_3L	tgtgtgtgtgtgtgtgtgtgtgtgtgtgtgtgtStgtgtgtgtgtgtgtgtgtgtg	TG	1	M1	C0	rs3633596	34	C/G	build=106
Chr_3R	CTCTCTCTCCCTCTCTTTCWCTCTCTCTCTCTCT	CT	3	M1	C0	rs203330059	20	A/T	build=137					Chr_3L	tgtgtgtgtgtgtgtgtgtgtgtgtgtgtgtgtgtgtgtgNgtgtgtgtgtgtgtg	TG	1	M1	C0	rs3633597	41	-/T	build=106
Chr_3R	AGAGAGAGAGAGAGAGAGAGAGMGAGAGAGAGAG	AG	1	M0	C0	rs203330216	23	A/C	build=137					Chr_3L	tgtgtgtgtgtgtgtgtgtgtgtgtgtgtgtgtgtgtgtgtgNgtgtgtgtgtgtg	TG	1	M1	C0	rs3633598	43	-/T	build=106
Chr_3R	AGCAGBAGCAGCAGAAGCAGCAGCAGCAGCA	AGC	2	M0	C1	rs203333364	6	C/G/T	build=137					Chr_3L	aagaagaagaagaaKaagaagaagaggaagaa	AAG	2	M0	C1	rs3633687	15	G/T	build=106
Chr_3R	AAAAAAAAAAAAAAMAAAAAAAAA	A	1	M0	C0	rs203334886	15	A/C	build=137					Chr_3L	aataataataataataataataataataataataataataataataataataataataataataataataataataataataataataataataataataRtaataataataataataataataataataataataataata	AAT	1	M0	C1	rs3635635	101	A/G	build=106
Chr_3R	ACAACAACAACAACAACARCAACA	ACA	1	M0	C0	rs203338110	19	A/G	build=137					Chr_3L	cacacacaRacacacacacaca	CA	1	M0	C0	rs3636055	9	A/G	build=113
Chr_3R	TTGTTGTTGTYGTTGTTGTTGTTGTTGT	TTG	1	M1	C1	rs203339643	11	C/T	build=137					Chr_3L	tttatWtttattttattttatttttatttt	TTTAT	2	M1	C0	rs3640402	6	A/T	build=106
Chr_3R	ATAATAATAATAATAATAAATTAATAATAATAAWAATAAAATAATAATA	ATA	4	M1	C1	rs203339682	34	A/T	build=137					Chr_3L	tttattKttattttattttatttttatttt	TTATT	2	M1	C0	rs3640405	7	G/T	build=106
Chr_3R	TGCTGCTGCWGCCGCTGCTGTTGCTGCTGCTGCTGC	TGC	3	M1	C0	rs203342309	10	A/T	build=137					Chr_3L	tttatttWtattttattttatttttatttt	TATTT	2	M1	C0	rs3640408	8	A/T	build=106
Chr_3R	CACACACACACACGCGCRCACACACACACACACA	CA	3	M1	C0	rs203343906	18	A/G	build=137					Chr_3L	ttttattttattttaYttttatttt	TTTTA	1	M1	C0	rs3640439	16	C/T	build=106
Chr_3R	TAGAGATAGAGATAGAGATAGAGATAKAGATAGAGATAGAGATAG	TAGAGA	1	M1	C1	rs203344337	27	G/T	build=137					Chr_3L	ttttattttattttatKtttatttt	TTTTA	1	M1	C0	rs3640441	17	G/T	build=106
Chr_3R	ATTTATTTATTTATTTATTTATTTATTTATTTATTTATTTATTTATTTATTTATTTATTTATTTATTTATTTATTTATTTATTTATTTATTTATTTATTTNTTTATTTATTTATTTATTTATTTATTTATTTATTTATTTATTTATTTATTTATTTATTTATTTATTTATTTATTTATTTATTTATTTATTTATTTATTTA	ATTT	1	M0	C1	rs203346211	101	A/C/G/T	build=137					Chr_3L	ttttattttattttatttttattttYttttat	TTTTA	2	M1	C1	rs3640479	26	C/T	build=106
Chr_3R	ACAACTACAACAAYAACAACAACAACAAC	AAC	2	M0	C1	rs203348922	14	C/T	build=137					Chr_3L	CTCTCTCTTTCTCTYTCCCTCTTTCTCTCTCTCTCTCTCTCTCTATCTCTCT	CT	5	M1	C0	rs5034496	15	C/T	build=113
Chr_3R	CACACACACACACACHCACACACACACAC	CA	1	M0	C1	rs203349082	16	A/C/T	build=137					Chr_3L	GAGAGAGTGAGAGCGAGAGYGAGAGAGAGAGAGAGAGAGAGA	GA	3	M1	C0	rs5036383	20	C/T	build=113
Chr_3R	TTTTTTTTKTTTTTTTTTTTTTTTTTTT	T	1	M1	C0	rs203350731	9	G/T	build=137					Chr_3L	ACTACTACTACTACTACTAWTACTAC	ACT	1	M0	C1	rs5036864	20	A/T	build=113
Chr_3R	ACACACACAMACACACACACACACACACA	AC	1	M1	C1	rs203351479	10	A/C	build=137					Chr_3L	AAGAAKAAGAAGAAGAAGAAGAAGAGGAAGAA	AAG	2	M0	C1	rs5060804	6	G/T	build=113
Chr_3R	AAAAAAAAAAAAAAAAAAAAAAMAAAAA	A	1	M0	C0	rs203353150	23	A/C	build=137					Chr_3L	TGTGTGTGTGTGTGTGTGTGKGTGTGTGTGAGTGTGTGTGTGTG	TG	2	M1	C0	rs5061868	21	G/T	build=113
Chr_3R	CACACCCACACACGCACMCACACACACACACACACACA	CA	3	M1	C0	rs203355891	18	A/C	build=137					Chr_3L	TTCTTCTTCTTCTTCTTCTTCTTCTTCTTCTTCTTCTTCTTCTTCTTCTTCTTCTTCTTYTTCTTCTTCTTCTTCTTCTTCTTCTTCTTCTTCTT	TTC	1	M0	C1	rs5062498	60	C/T	build=113
Chr_3R	TGTGTGYGTGTGTGTGTGTGTGTGTGT	GT	1	M1	C1	rs203356592	7	C/T	build=137					Chr_3L	TATATATATATATATATATATATATATATATATATATATMTATATATATATATATA	TA	1	M0	C0	rs5064052	40	A/C	build=113
Chr_3R	CTCTCTCTCTCYCTCTCTCTCT	CT	1	M1	C0	rs203358641	12	C/T	build=137					Chr_3L	AATAATAATAATAATAATAATAATAATAATAATAATAATAATAATAATAATAATAATAATAAAAATAATAATAATAATAATAATAAAAATAAATAATAATRATAATA	AAT	4	M0	C1	rs5064513	101	A/G	build=113
Chr_3R	AGATACAGATACAGATACAGATACAGAYACAGATACAGATAGAGGTGCAGATACAGATATAGATACAGA	AGATAC	5	M1	C1	rs203359276	28	C/T	build=137					Chr_3L	ACAACACAACAACAAMAACAACAACAACA	ACA	2	M1	C1	rs5066408	16	A/C	build=113
Chr_3R	TGTTGTTGTTGTKGTTGTTGTTGTTGTTGTTG	TGT	1	M1	C1	rs203359297	13	G/T	build=137					Chr_3L	TTATTATTATTATTATTATTATTATTATTATTATTATTATTATTATTATTATTATTATTATTATTATTATTATTATTATTATTATTATTATTATTATTATYATTATTATTATTATTAT	TTA	1	M1	C1	rs5067118	101	C/T	build=113
Chr_3R	ACTGACTGACTGACTGACTGMCTGAATGACTGACTGACTAACTGA	ACTG	3	M0	C1	rs203359483	21	A/C	build=137					Chr_3L	TAATATAATATAATATAATATAATATAATATAATATAATATAATATAATATAATATAATATAATATAATAAAATATAATAAAATATAATATAATATAATAWAATATAATATAATA	TAATA	3	M1	C0	rs5068299	101	A/T	build=113
Chr_3R	GTGTGTGTGTGTKTGTGTGTTTGTGTGTG	GT	2	M1	C1	rs203360715	13	G/T	build=137					Chr_3L	CACACACACAMACACACACACAC	CA	1	M1	C1	rs5069616	11	A/C	build=113
Chr_3R	TATACGTATACGTATACGTMTACGTATA	TATACG	1	M0	C1	rs203362150	20	A/C	build=137					Chr_3L	TGTGTGTGTGTGTGTRTGTGTGT	TG	1	M1	C1	rs5069678	16	A/G	build=113
Chr_3R	ATATATATATATATMTATAAATATATATAGATATATA	AT	3	M0	C1	rs203362605	15	A/C	build=137					Chr_3L	AGAAGAAGAAGAAGAAGAAGAAGAAGAAGAAGAAGAAGAWGAAGATGAAGAAGAAGAAGCAGAAGAAGAAGAAGAAGCAGAAGAAGAAGAAGAAGAAGAAGAAGAAGAAGAAGAAGAAGAAGAAGAAGAAGCAGAAGAAG	AGA	5	M1	C1	rs5069737	40	A/T	build=113
Chr_3R	TATATATATATATDTATATAT	TA	1	M0	C1	rs203363956	14	A/G/T	build=137					Chr_3L	AGAAGAAGAAGAAGAAGAAGAAGAAGAAGAAGAAGAAGATGAAGAWGAAGAAGAAGAAGCAGAAGAAGAAGAAGAAGCAGAAGAAGAAGAAGAAGAAGAAGAAGAAGAAGAAGAAGAAGAAGAAGAAGAAGCAGAAGAAGAAGAAG	AGA	5	M1	C1	rs5069752	46	A/T	build=113
Chr_3R	TGTGTGYGTGTGTGTGTGTCTGTGTGT	GT	2	M1	C1	rs203364937	7	C/T	build=137					Chr_3L	GTGTGTRTGTGTGTGTGTGTGTGTGTGTGTGTGTGTGTGTGTGTGTGTGTGTGTGTGTGTGTGTGT	TG	1	M1	C0	rs5070895	7	A/G	build=113
Chr_3R	ATATATATATATATATATATATATATATDTATATGTATAT	AT	2	M1	C0	rs203365521	29	A/G/T	build=137					Chr_3L	CACACACACACACACACACACCACACACACACACRCACACACACACACACACACACACACACACACACACACACACACACACACACACACACACA	CA	2	M0	C1	rs5071028	35	A/G	build=113
Chr_3R	ATATATATTTATATATATATATRTATATAT	AT	2	M0	C0	rs203365928	23	A/G	build=137					Chr_3L	CACACACACACACACACACACCACACACACACACACACACACACACACACACRCACACACACACACACACACACACACACACACACACACACACA	CA	2	M0	C1	rs5071052	53	A/G	build=113
Chr_3R	GTTGTTGTAGTTGTTGTTGTTGTGRTTGTTGTTGT	GTT	3	M0	C1	rs203367263	25	A/G	build=137					Chr_3L	CAGCAGCAGCAACCGCAGCAGCARCAGCAGCAGCAGCAGCAGCAACAGCAACAGCAACAGCAGCAGCAGCAGCAACAGCAGCAGCAACAGCAGCAGCAGCAGCAGCAGCAGCAGCAGCA	CAG	8	M1	C1	rs5073218	24	A/G	build=113
Chr_3R	ACACACACACACACACACAYACACACA	AC	1	M0	C1	rs203367299	20	C/T	build=137					Chr_3L	TTTTTTTTTTTTTTTTTTTTTTKTTTTT	T	1	M1	C0	rs5073489	23	G/T	build=113
Chr_3R	CCACATCCACATCACATCCACATCCACAWCCACATCCACATCCACATCCACATCCTCATCC	CCACAT	3	M1	C1	rs203368218	29	A/T	build=137					Chr_3L	ATTATTATTATTATTAKTATTATTATTAT	ATT	1	M1	C1	rs5075033	17	G/T	build=113
Chr_3R	CAGCAGCAGCAGCAGCAANAGCAGCAGCAGGAGCAGC	CAG	3	M0	C1	rs203368554	19	A/C/G/T	build=137					Chr_3L	TCTCTCTCTCTCTCTCTCTCTCTCTCTCTCTCTCTCTCTCTYTCTCTCT	TC	1	M0	C1	rs5075077	42	C/T	build=113
Chr_3R	ATATATATATATATATATATDTATATATA	AT	1	M0	C1	rs203368630	21	A/G/T	build=137					Chr_3L	TGCTGCTGYTGCTGCTGCTGCTGCTGC	TGC	1	M0	C0	rs5076778	9	C/T	build=113
Chr_3R	CTCTCTCTCTCTCTCTCTYTCTCTCTCTCTCTTTCTCT	CT	2	M1	C0	rs203368968	19	C/T	build=137					Chr_3L	AGAGAGAGAGARAGAGAGAGGAAGAGAGAGAGAGAGAGAGAGAGAGAGAGAGAGAGAGAGAGAGAGAGAGAGAGAGA	AG	3	M1	C1	rs5078515	12	A/G	build=113
Chr_3R	TTTTTTTTTATTTTTATTTTTWTTTTTTTTTTTTTTTT	T	3	M1	C0	rs203369073	22	A/T	build=137					Chr_3L	AGAGAGAGAGAAAGAGAGAGRAAGAGAGAGAGAGAGAGAGAGAGAGAGAGAGAGAGAGAGAGAGAGAGAGAGAGAGA	AG	3	M0	C1	rs5078527	21	A/G	build=113
Chr_3R	ACACACACMCACACACACACACA	AC	1	M0	C1	rs203369508	9	A/C	build=137					Chr_3L	AGAGAGAGAGAAAGAGAGAGGRAGAGAGAGAGAGAGAGAGAGAGAGAGAGAGAGAGAGAGAGAGAGAGAGAGAGAGA	AG	3	M1	C1	rs5078528	22	A/G	build=113
Chr_3R	TATATATATATATATATATAWATATATATATATATATATATATATATATATATATATATATATATAAATATATATATATA	TA	2	M1	C0	rs203369719	21	A/T	build=137					Chr_3L	AGAGAGAGAGAGAGAGARAGAGAGAGAGAGAGAGAGAGAGAGAGAGAGAGAGAGAGAGAG	AG	1	M1	C0	rs5079067	18	A/G	build=113
Chr_3R	GTGTGTGTGTKTGTGTGTGTGTGTGTGTGTG	GT	1	M0	C1	rs203369755	11	G/T	build=137					Chr_3L	TATATATATATATATATATATATATATATATATATATATATATATATATATATATATATMTATATATATATATATATATATATATATATATATATATATATATATATATATATATATATATATATATATATATATATATATATA	TA	1	M0	C0	rs5080702	60	A/C	build=113
Chr_3R	CTCCCTCTCCSTTTCCCTCTCCCTCTCCCTCTC	TCCCTC	2	M0	C1	rs203369854	11	C/G	build=137					Chr_3L	GAGAGGAGAGAGGGAGAGAGAGAGAGAGARAGAGAGAGGGAGAGAGAGAGAGAG	GA	4	M1	C0	rs5081341	30	A/G	build=113
Chr_3R	TATATATACATATGTTATATATATATATATATATAWATATATATATA	TA	4	M1	C1	rs203370312	36	A/T	build=137					Chr_3L	TGTGTGTGTGTGTGTKTGTGTGTATGTGT	TG	2	M0	C1	rs5081583	16	G/T	build=113
Chr_3R	TGGTTGGYTGGTAGGTTGGTTGGTTGGT	GGTT	2	M1	C0	rs203370934	8	C/T	build=137					Chr_3L	GAGAGGAGAGAGGGAGAGAGAGAGAGAGAAAGAGAGAGRGAGAGAGAGAGAGAG	GA	4	M1	C0	rs5081638	39	A/G	build=113
Chr_3R	GTGTGAGTGTGTGCGTGWGTGTGTGTGTGTGTG	GT	3	M1	C1	rs203371741	18	A/T	build=137					Chr_3L	TCTCTCTCGCTCTCTCTCTCTCTCTCTCTYTCTCTCTCTCTCTCTC	TC	2	M0	C0	rs5083402	30	C/T	build=113
Chr_3R	ATTTATTTATTTATTTACTTATTTATTTATTTATTTATTTATTTATTTATTTATTTATTTATTTATTTATTTATTTATTTATTTATTTATTTATTTATTTRTTTATTTATTTATTTATTTATTTATTTATTTATTTATTTATTTATTTATTTATTTATTTATTTATTTATTTATTTATTTATTTATTTATTTATTTATTTA	ATTT	2	M0	C1	rs203372030	101	A/G	build=137					Chr_3L	CTCTCTCTCTCTCTCTCTCTCTCTCTCTCTCTCTCTCTCTCTCTYTCTCTCTCTCTCTCTCTCTTTCTCTATCTCT	CT	3	M1	C0	rs5083572	45	C/T	build=113
Chr_3R	CACACACGCACACAAACACACAMACACACACACACACACAC	AC	3	M1	C1	rs203372271	23	A/C	build=137					Chr_3L	ATATATATTKATATATATATATATATATATATATATATATATATATATATATATATATATATATATATATATATATATATATATATATATATAT	AT	2	M0	C0	rs5084705	10	G/T	build=113
Chr_3R	TATATATATATATATATATATATATRTATATATATATATATATTTGTATATATATA	TA	3	M1	C0	rs203374808	26	A/G	build=137					Chr_3L	ATATATATWTATATATATATATATATATATATATATATATATATATATATATATATATATATATATATATATATATATATATATATATATATAT	AT	1	M0	C0	rs5084706	9	A/T	build=113
Chr_3R	ACACACTCACACACACACACACAMACACACACACACACACA	CA	2	M1	C1	rs203375342	24	A/C	build=137					Chr_3L	CTTCTTCTTCTTCTTCTTTTTCTTYTTCTT	CTT	2	M1	C0	rs5085269	25	C/T	build=113
Chr_3R	TTTTTTTTTKTTTTTTTTTTTTTTTTTT	T	1	M1	C0	rs203375950	10	G/T	build=137					Chr_3L	AGAGAGAGAGAGAGAGAGAGAGAGARAGAAAGAGAGAGA	AG	2	M1	C1	rs5085412	26	A/G	build=113
Chr_3R	TATATATGTATATATGTATATATATATWTATAT	TA	3	M0	C1	rs203376214	28	A/T	build=137					Chr_3L	GCAGCAGCAGCAGCAGCAGYAGCAGCAGCAGCAGTAGCAGCAG	GCA	2	M1	C1	rs5088939	20	C/T	build=113
Chr_3R	ATATATATAAATATATATMTATATATATATATAATTATATATA	AT	4	M0	C1	rs203376232	19	A/C	build=137					Chr_3L	AGAGAGAGAGAGAGAGARAGAGAG	AG	1	M1	C0	rs5089943	18	A/G	build=113
Chr_3R	TGCTGCTGCTGTTGCTGCTGTTGTTGCTGCTGTTGCTACTGCTGTTGCTGCTTCKGCTGCTGCTG	TGC	8	M1	C1	rs203377076	55	G/T	build=137					Chr_3L	TCTCTCTCTCTCTCTCTCTCTCTCTCTCTCTYTCTCTCTCTTTCTCTTTCTCTTTCTCTCTCT	TC	4	M1	C1	rs5092107	32	C/T	build=113
Chr_3R	TGTGTGTGTGTGTGTGTRTGTGTGT	TG	1	M1	C1	rs203377141	18	A/G	build=137					Chr_3L	TCTCTCTCTCTCTCTCTCTCTCTCTCTCTCTTTCTCTCTCTTTCTCTTTCTCTYTCTCTCTCT	TC	4	M1	C1	rs5092132	54	C/T	build=113
Chr_3R	TGTGTGTGTGTGKGTGTGTGTGTGTGCGTGTG	TG	2	M1	C0	rs203377376	13	G/T	build=137					Chr_3L	CTTCTTCTTCTTCTTCTTCTTCTTCTTCTTCTTCTTCTTCTTCTTCTTCTTCTTCTWCTTCTTCTTCTTCTTCTTCTT	CTT	1	M1	C0	rs5093058	57	A/T	build=113
Chr_3R	TGTGTGTGTGTGTGTRTGTGTGTGTGTGTGTGTGTGTG	TG	1	M1	C0	rs203378266	16	A/G	build=137					Chr_3L	CTCTCTCYCTCTCTCTCTCTCT	CT	1	M1	C0	rs5097269	8	C/T	build=113
Chr_3R	ATTATTATTATTATTATTATTATTATTATTATTATTATTATTATTATTATTATTATTATTATTATTATTATTATTATTATTATTATTATTATTATTATTAYTATTATTATTATTATTATTATTATTATTATTATTATTATTATTATTATTATTATTATTATTATTATTATTATTATTATTATTATTATTATTATTATTATT	ATT	1	M1	C0	rs203378825	101	C/T	build=137					Chr_3L	CAGCAGCAGCASCAGCAGCAGCAGCAAGCAGCA	CAG	2	M1	C0	rs5097670	12	C/G	build=113
Chr_3R	ACTGACTGACTGACTGACTGACTNATTGACTAACTGACTGACTGACTGACTGACTG	ACTG	3	M0	C0	rs203379991	24	A/C/G/T	build=137					Chr_3L	AGAGAGAGAGATTGAGAGAGAGAGAGAGAGAGAGAGATTGAGAGAGAGAGAGAGAGAGAKTGAGAGAGAGAGAGAGAGAGAGAGAGAGAGAGA	AG	6	M1	C1	rs5099306	60	G/T	build=113
Chr_3R	TTTTTTTWTTTTTTTTTTTTTTTT	T	1	M1	C0	rs203380865	8	A/T	build=137					Chr_3L	AGAGAGAGAGATTGAGAGAGAGAGAGAGAGAGAGAGATTGAGAGAGAGAGAGAGAGAGATWGAGAGAGAGAGAGAGAGAGAGAGAGAGAGAGA	AG	6	M1	C1	rs5099307	61	A/T	build=113
Chr_3R	GACTGACKGACTGACTGACTGACGGACTGACAGACTG	GACT	3	M1	C1	rs203384601	8	G/T	build=137					Chr_3L	TCGTCRTCGTCGTCGTCGTCGTCGTCGTCGT	TCG	1	M1	C1	rs5100464	6	A/G	build=113
Chr_3R	AGCAGTAGCAGCAGCAGYAGCAGCAGCAGCAGCA	AGC	2	M1	C1	rs203385047	18	C/T	build=137					Chr_3L	TATATATATATATATATATATATATATATATATATATATATATATATATATATATATATATATATATATATATATATATTTCATATATMTATATATATATATATATATATATATATATATAT	TA	3	M0	C0	rs5102797	89	A/C	build=113
Chr_3R	GCCCATGCCCATGCCCATGCCCATGCCCATGCCCATGCCCATGCCCAKGCCCATGCCCATGCCCA	GCCCAT	1	M1	C1	rs203385315	48	G/T	build=137					Chr_3L	CACACACACACAYACACACAC	CA	1	M0	C1	rs5104899	13	C/T	build=113
Chr_3R	TTATTATTATTATTWTTATTTATTATTAT	TTA	2	M1	C1	rs203386900	15	A/T	build=137					Chr_3L	GTGTGTGTGYGTGTGTGTGTGTG	GT	1	M1	C1	rs5105076	10	C/T	build=113
Chr_3R	AGACAGAYAGACAGACAGACAGACAGA	AGAC	1	M0	C1	rs203387106	8	C/T	build=137					Chr_3L	TGTGTGTGTGTGTGTGTGTGTGTGTGTGTGTGTGTGTGTGTGTGTGTGTGTGTGTGTGTGTKTGTGTGTGTGTGTGTGTGTGTGTGTGTGTGTGTGTGTGTGTGTGTGTGTGTGTGTGTGTGTGTGTGTGTGTGTGTGTGTGTGTGTGTGTGTGTGTGTGTG	TG	1	M0	C0	rs5105176	62	G/T	build=113
Chr_3R	TATATATATATATATATATATATATATATATATATATATATATAKATATATATATATATATATATAAATATATATATATA	TA	2	M1	C0	rs203387749	45	G/T	build=137					Chr_3L	TCTTCTTCCTCTTCTTCTTCTTCTTCTTCTTCTTCTTCTTCTTCTTCTTCTTCTTCTTCTTCTTCTTCTTYTTCTTCTTCTTCTTCTTCTTCTTCTTCTTTTTCTTCTTTTTCTTCTTTTTCTTCTTCTTCTTCTTCTTTTTCTTCTTCTTCTTCTTCTTCTTCTTCTTCT	TCT	6	M1	C0	rs5106754	71	C/T	build=113
Chr_3R	AACAAACAAACAAACAARCAAACAAACAATCAAACAAA	AACA	2	M0	C1	rs203388865	18	A/G	build=137					Chr_3L	TCTTCTTCTTCTTCTTCTTCTTTTTCTTCTTCTTCTTCTTCTTCTTCTTCTTTTTCTTCTTTTTCTTCTTTTTCTTCTTCTTCTTCTTCTTTTTCTTCTTYTTCTTCTTCTTCTTCTTCTTCTTCTTCTTCTTCTTCT	TCT	6	M1	C0	rs5106832	101	C/T	build=113
Chr_3R	TCATTCAGTCATTCAKTCATTCATTCATTCA	TCAT	2	M1	C1	rs203390819	16	G/T	build=137					Chr_3L	TGCTGCTACTGTTGCTGCTGCWGCTGCTGCTACTGCTGC	TGC	4	M1	C0	rs5106881	22	A/T	build=113
Chr_3R	TTTTTTTGTTTTTTTTTKTTTTTTTTTGTTTTT	T	3	M1	C0	rs203391387	18	G/T	build=137					Chr_3L	TCTCTCTCTCTCTCTCTCTCKTCTCT	TC	1	M0	C0	rs5107917	21	G/T	build=113
Chr_3R	ATATATATGTATATATWTATATATATATA	AT	2	M0	C1	rs203391457	17	A/T	build=137					Chr_3L	CACACACACACACAMACACACACAC	CA	1	M1	C1	rs5108628	15	A/C	build=113
Chr_3R	AAAAAAAAAAAAAMAAAAAAAA	A	1	M0	C0	rs203392586	14	A/C	build=137					Chr_3L	GAAGAARAAGAAGAAGAAGAAGAAGAAGAAGAAGA	AAG	1	M1	C1	rs5109492	7	A/G	build=113
Chr_3R	TATATATATATRTATATATATATAGTATATA	TA	2	M0	C1	rs203393714	12	A/G	build=137					Chr_3L	GAAGAAGAAGAAGAAGAAGAAGAAGAAGAAGAAAAAGAAATAGAAGAAGAAGAAGAAGAARAATAAGAAGAAGAAGAAGAAGAAGAAGAAGAAGAAGAAGAAGAAGAAGAAGAAGAAGAAGAAGAAGAA	GAA	5	M1	C0	rs5112505	61	A/G	build=113
Chr_3R	TATATATATATATAATATATATATATWTATATAT	TA	2	M0	C0	rs203393903	27	A/T	build=137					Chr_3L	TGTGTGTGTGTGTGTGTRTGTGTGTGTGTGT	TG	1	M1	C1	rs5113134	18	A/G	build=113
Chr_3R	ATATATATATATATATAAATMTATATCTATATATA	AT	3	M1	C1	rs203395110	21	A/C	build=137					Chr_3L	AGAGAGAKAGAGAGAGAGAGAGAGAG	AG	1	M0	C0	rs5115724	8	G/T	build=113
Chr_3R	GTGTGTGTGTTTGTGTATGTTTGTGTGTGGGTGTGTGTGKGTGTGTGTG	GT	5	M1	C1	rs203396172	40	G/T	build=137					Chr_3L	GTGTGTGTGTGTGTGWGTGTGTATGTGT	GT	2	M1	C0	rs5117677	16	A/T	build=113
Chr_3R	GTGTGTGTGYGTGTGTGTGTGTGTG	GT	1	M1	C1	rs203396301	10	C/T	build=137					Chr_3L	CTCTCTCTCTCTCCCTATCTCTCTCTMTCTCTCTCTCTTTCTCTCT	CT	4	M1	C0	rs5118476	27	A/C	build=113
Chr_3R	CTGCCMCTGCCCCTGCCCCTGCCCC	CTGCCC	1	M1	C1	rs203396550	6	A/C	build=137					Chr_3L	GCAGCAGCAGCRGCAGCAGCAG	GCA	1	M0	C1	rs5122336	12	A/G	build=113
Chr_3R	TATTTATTTATTTATTTATTTATTTATTTATTTATTTATTTATTTATTTATTTATTTATTTATTTATTTATTTATTTATTTATTTATTTATTTATTTATTKATTTATTTATTTATTTATTTATTTATTTATTTATTTATTTATTTATTTATTTATTTATTTATTCATTTATTTATTTATTTATTTATTTATTT	TATT	2	M1	C1	rs203396575	101	G/T	build=137					Chr_3L	CTGCTGCTCCTGCTRCTGCTGCTGCTG	CTG	2	M1	C0	rs5124360	15	A/G	build=113
Chr_3R	CACACACACACACACWCACAC	CA	1	M0	C1	rs203397482	16	A/T	build=137					Chr_3L	CTGCTGCTCCTGCTGCTGCTGYTGCTG	CTG	2	M0	C0	rs5124678	22	C/T	build=113
Chr_3R	TGTGTGTGTGBGTGTGTGTGTCTGTGTGTGT	TG	2	M0	C1	rs203397930	11	C/G/T	build=137					Chr_3L	CTCTCTCTCTCTCTCTCTCWCTCTC	CT	1	M1	C1	rs5124941	20	A/T	build=113
Chr_3R	AAAAAAAAAAAAAAAAAMAAAAA	A	1	M0	C0	rs203398985	18	A/C	build=137					Chr_3L	TCTCTCTCTCTCTCTCTCTCTCTTTYTTTCTCTCTCTCTCTCTCTTTCTTTCTCTCTCTCTCTCTCTCTCTTTCTCTC	TC	6	M1	C0	rs5126359	26	C/T	build=113
Chr_3R	CAGCAGCARCAGCAGCAGCAGCAGCAGCAGCAGCAGCA	CAG	1	M1	C1	rs203399407	9	A/G	build=137					Chr_3L	CTCTCTCTSTCTCTCTCTCTCTCTC	CT	1	M0	C1	rs5127254	9	C/G	build=113
Chr_3R	TGCTGCTGCTGCTGTTGTTGCTGCTGCTGCTGCTGTTGYTGCTGCTGCTGCTGCTGTTGCTGCTGC	TGC	5	M1	C0	rs203399750	39	C/T	build=137					Chr_3L	AGCAGCAGYAGCAGCAGCAGCA	AGC	1	M0	C1	rs5128775	9	C/T	build=113
Chr_3R	CCAAAYCAAACCAAACCAAACCATACCAGACCAAA	CAAAC	3	M0	C0	rs203399801	6	C/T	build=137					Chr_3L	CAGCAGCAGCAGCAGCAGCARCAGCA	CAG	1	M1	C1	rs5129522	21	A/G	build=113
Chr_3R	ATATATATAATATATATATAATATGCATATATATATATTTATATMTATATATA	AT	6	M0	C1	rs203400592	45	A/C	build=137					Chr_3L	AGAGAGAGAGAGAGAGAAAGAGAGARAGAGAGAGAGAGAGAGAGAGAGAGAGAGAGAGAGAG	AG	2	M1	C0	rs5130473	26	A/G	build=113
Chr_3R	TATATATATATATATATATATATGTAWATATATGTATATAT	TA	3	M1	C1	rs203402112	27	A/T	build=137					Chr_3L	TAATAATAATAAAAATAACAATAGTAATAAAAATAATAATAGTAATAATAAAAATAAAAATAATAATAATGAAAATAATAATGATAAWATAATAATAATAAAAAATAATAAT	TAA	14	M1	C1	rs5135914	88	A/T	build=113
Chr_3R	CCATACCATACCATACCCATACCARTACCCATACCAT	CCATA	3	M0	C1	rs203402628	25	A/G	build=137					Chr_3L	CTCTCTCTCTCTWTCTCTCTCTTTCTCT	CT	2	M1	C0	rs5137376	13	A/T	build=113
Chr_3R	AGCAGCAGCAACAGCAGCAGCAGCAKCAGCAACAGCAGCATCAGCAG	AGC	4	M1	C1	rs203403333	26	G/T	build=137					Chr_3L	TGTGTGTGTGTGTGTGTGTGTKTGTGTG	TG	1	M0	C0	rs5138441	22	G/T	build=113
Chr_3R	GTCAGTCAGTYAGTCAGTCAGTTAGTCAGTCAGTCAGGCAGTC	AGTC	3	M1	C1	rs203403358	11	C/T	build=137					Chr_3L	TCTCTCTCTCTCTYTCTCTCT	TC	1	M0	C1	rs5139578	14	C/T	build=113
Chr_3R	TTTTTTTTTCTTTYTTTTTTTTTTTTTTTT	T	2	M1	C0	rs203405328	14	C/T	build=137					Chr_3L	ATATATATAWATATATATATA	AT	1	M1	C1	rs5140089	10	A/T	build=113
Chr_3R	CAGCAGCACCAGCAGCASCAGCAGCAG	CAG	2	M1	C0	rs203405764	18	C/G	build=137					Chr_3L	AGAGAGACAGAGAGAGAGAGAGAGASAGAGAGAGAGAGAGAGAGAGAGAGAGAGAGAGAGAGA	AG	2	M1	C1	rs5143245	26	C/G	build=113
Chr_3R	CAGCAGCAGCAGCARCAGCAACAGCAGCAGCAACAGCAACTGCAGCAGCAG	CAG	5	M1	C0	rs203406959	15	A/G	build=137					Chr_3L	TATTTATTTATTTTTTTAYTTATTTAATTTTATTTATTTATT	TATT	4	M1	C1	rs5151149	19	C/T	build=113
Chr_3R	GATGATGATGATGATGATGATGAYGATGATGACGATGAGGATGA	GAT	3	M1	C1	rs203407216	24	C/T	build=137					Chr_3L	AAAAAAAAAAAAAAAMAAAAAA	A	1	M0	C0	rs5152160	16	A/C	build=113
Chr_3R	TATATATATATATATATATATATATATWTATATATATA	TA	1	M0	C0	rs203407743	28	A/T	build=137					Chr_3L	GAAGATGAAGAAGAAGAAGAAGAAGAAGGAGAAGAAGRAGAAGAAGAAGAAGAAGAGGAAGAAG	GAA	4	M1	C1	rs5152293	38	A/G	build=113
Chr_3R	TGTGTGTGTGYGTATGTGTGTGTGTGTGT	TG	2	M1	C1	rs203408171	11	C/T	build=137					Chr_3L	GAAGATGAAGAAGAAGAAGAAGAAGAAGGAGAAGARGGAGAAGAAGAAGAAGAAGAGGAAGAAG	GAA	5	M1	C1	rs5152294	36	A/G	build=113
Chr_3R	ACACACACGCACASACACACACACACACA	AC	2	M0	C1	rs203408473	14	C/G	build=137					Chr_3L	GAAGATGAAGAAGAAGAAGAAGAAGAAGGAGARGAAGGAGAAGAAGAAGAAGAAGAGGAAGAAG	GAA	5	M1	C1	rs5152295	33	A/G	build=113
Chr_3R	TTAGTTAGTTAGTTAYTTAGTTA	TTAG	1	M0	C1	rs203408490	16	C/T	build=137					Chr_3L	AGAGAGAGAGAGAGAGAGRGAGAGAGAGAGAGAGAGAGAGAGAGAGAGAG	AG	1	M0	C0	rs5152358	19	A/G	build=113
Chr_3R	AGAGGARAGGAGAGGAGAGGAGAGGA	AGGAG	1	M1	C1	rs203409191	7	A/G	build=137					Chr_3L	GTGTGTGTGTGTRTGTGTGTGTGTGTGTGTGTGTGTGTGTGTGT	GT	1	M1	C0	rs5152545	13	A/G	build=113
Chr_3R	CAGCAGTAGCAGYAGCAGCAGCAGCAGCAGTAGCAGTAGCAGCAGCAGTAGCAGCAGCAG	AGC	5	M1	C0	rs203410059	13	C/T	build=137					Chr_3L	CACACACACRCACACACACACACACACACACACACA	CA	1	M0	C0	rs5155227	10	A/G	build=113
Chr_3R	CTGCTGCTGATGYTGCTGCTGCTGCTG	CTG	2	M0	C0	rs203410279	13	C/T	build=137					Chr_3L	TGCTGCTGCTGCTGYTGCTGCT	TGC	1	M0	C1	rs5157989	15	C/T	build=113
Chr_3R	GAATCCGAATCCGAATCCGAATCCGAATCCSAATCCCAATCC	GAATCC	2	M1	C0	rs203411117	31	C/G	build=137					Chr_3L	TGCTGCTGCTGCTRCTGCTGCT	TGC	1	M1	C1	rs5157990	14	A/G	build=113
Chr_3R	CAGCARCAGCAGCAGCAGCCGCCGCAGCAGCAGCAACAGCA	CAG	4	M1	C1	rs203411277	6	A/G	build=137					Chr_3L	TCGTCGWCGTCGTCGTCGTCGTCGTCGTC	CGT	1	M1	C1	rs5161370	7	A/T	build=113
Chr_3R	CACACACACAMACACACACACACACA	CA	1	M1	C0	rs203411499	11	A/C	build=137					Chr_3L	TTGTTGTTGTTGTTGTTGTTRTTGTTGTTGTTGT	TTG	1	M1	C1	rs5165800	21	A/G	build=113
Chr_3R	TATATATATATAWATATATATATAT	TA	1	M1	C1	rs203412724	13	A/T	build=137					Chr_3L	ATAATAATAATAATAATAATAATAATAATAATAATAATAATAATAAAAATAATAATAATGATAATAATAATAATAATAATGATAATAATAATAATAATAAWAATAATAATAATAATAATAATAATAATAAT	ATA	4	M1	C1	rs5167034	101	A/T	build=113
Chr_3R	TATATATATAYATATGCATATATATATATATATATATATATAT	TA	3	M1	C1	rs203414350	11	C/T	build=137					Chr_3L	ATAATAATAATAATAATAATAATAATGATAATAATAATAATAATAATAATAATAATAATAATAATAATAATAATAATAATAAAAATAATAATAATRATAATAATAATAATAATAATGATAATAATAATAATAATAATAATAATAATAATAATAATAATAATAATAAT	ATA	4	M1	C1	rs5167086	96	A/G	build=113
Chr_3R	ATATAYATATATATATATATA	AT	1	M1	C1	rs203414844	6	C/T	build=137					Chr_3L	ACGACGACGACGACSACGACGACGACG	ACG	1	M1	C0	rs5168645	15	C/G	build=113
Chr_3R	TCGTCGCCGTCGYCGTCGTCGTCGTCGTC	CGT	2	M1	C1	rs203417482	13	C/T	build=137					Chr_3L	AGAAGAARAAGAAGAAGAAGAAGAAGAA	AAG	1	M1	C1	rs5170445	8	A/G	build=113
Chr_3R	CACACACASACACACACACACACA	CA	1	M0	C0	rs203417553	9	C/G	build=137					Chr_3L	AGAGAGAGAGAGAGAGAGARAGAGAGAGAGAGAGAGAGAGAGAGAGAGAGAGAGAGAGGGAGAGAGAGA	AG	2	M1	C1	rs5173516	20	A/G	build=113
Chr_3R	CACACACAMCACACACACACACA	CA	1	M0	C1	rs203418742	9	A/C	build=137					Chr_3L	AGAGAGAGAGAGAGAGAGAAAGAGAGAGAGAGAGAGAGAGAGAGAGAGAGAGAGAGAGRGAGAGAGAGA	AG	2	M0	C1	rs5173570	59	A/G	build=113
Chr_3R	CACACATACACACACACACATACACWCACACACACACATACACACACACACACACACACACACACACACACACACACACACACACACAC	AC	4	M0	C1	rs203418898	26	A/T	build=137					Chr_3L	GAGAGAGAGAGAGAGAGAGAGAGARAGAGAGA	GA	1	M1	C0	rs5176500	25	A/G	build=113
Chr_3R	CAGCAGCAGCAGCRGCAGCAGCAACAGCAACAGCA	CAG	3	M0	C1	rs203420420	14	A/G	build=137					Chr_3L	AGAAGAAGAAGATGGAGAAGAAGAAGAAGAAGAAGAAGAAGAAGAAGAAGAAGAAGAAGAAGAAGAAGAAGAAGAAGAAGAAGAAGAAGAAGAAGAAGAARAAGAAGAAGAAGAAGAAGAAGAAGAAGAAGAAGAAGAAGAAGAAGAAGAAGAAGAAGAAGAAGAA	AGA	3	M1	C1	rs5178307	101	A/G	build=113
Chr_3R	TTCATTYATTCATTCATTCATTCA	ATTC	1	M0	C0	rs203420890	7	C/T	build=137					Chr_3L	TTATTAKTATTATTATTATTATTATTATTATTATTATTATTATTATTATTATTATTATTATTATTATTATTATTATTATTATTATTATTATTATTATTATTATTATT	TAT	1	M1	C1	rs5179751	7	G/T	build=113
Chr_3R	TGTGTGTGTGTGTGTGTKTGTGT	TG	1	M0	C1	rs203421784	18	G/T	build=137					Chr_3L	GAGAGAGAGAGAGAGATAGAGAAAGAGAGARAGAGAGAGAGAGAGAGAGAGAGAGAGA	GA	3	M1	C0	rs5181672	31	A/G	build=113
Chr_3R	CAGCAGCARCAGCAGCAGCAGCA	CAG	1	M1	C1	rs203422002	9	A/G	build=137					Chr_3L	AGAGAGAGAGAGAGAGAGAGAGAGAGAGAGMGAGAGAGA	AG	1	M0	C1	rs5183246	31	A/C	build=113
Chr_3R	ATCTATATATCTATCTATCTATCTATCTATCTATCTATCTATCTATCTATCTATCTATCTATCTATCTATGTATCTATCTATCTRTCTATC	TATC	3	M1	C1	rs203422872	85	A/G	build=137					Chr_3L	AGAGAGAGAGAGAGAGAGAGARAGAGAGAGAGAGAGAGA	AG	1	M1	C1	rs5183560	22	A/G	build=113
Chr_3R	CAGCAGCAGAAGCAGCAACARCAGCAGCAGCAGAAGCAGCAACAGCAGTAGCAACAGCAGCAACAACAGCAGCAACAGCAGCAGCA	CAG	10	M1	C1	rs203423710	21	A/G	build=137					Chr_3L	TGCTGCTGCTGCTGCTGCTRCTGCTG	TGC	1	M1	C1	rs5190391	20	A/G	build=113
Chr_3R	ATTATTATTCTTATTATTATTATTATTATTATTATTATTATTATTATTATTATTACTATTATTATTATTATCATTATTATTATTATTATTATTATTATTAKTATTAATATTATTATTATTATTATTATTATTATTATTATTATTATTATTATTATTATTATTATTATTATTATTATTATTATTATTATTACTATTATTATT	ATT	6	M1	C0	rs203423978	101	G/T	build=137					Chr_3L	GAAGAAGAAGARGAAGAAGAAG	GAA	1	M0	C1	rs5190717	12	A/G	build=113
Chr_3R	CATTTGCATTTGCATTTGCATTTGCATTTGCATTTGCAYTTGCATTT	CATTTG	1	M1	C1	rs203424482	39	C/T	build=137					Chr_3L	AATAATAATATAATAATATAATAATAATATAATAATAATAATAATAWTAATAATAATAATAATAATAATAATAATAATAATAATAATAATAATAATAATAATAATAATAATAATAATAAAAATAATAATAATAATAATAATAATAAT	AAT	5	M0	C0	rs5196408	47	A/T	build=113
Chr_3R	CAGCAGCAGYAGCAGCAGCAGCAGCAGCA	CAG	1	M0	C1	rs203424982	10	C/T	build=137					Chr_3L	TGCTGCTGCTGYTGCTGCTGTTGCTGCTGC	TGC	2	M1	C0	rs5199273	12	C/T	build=113
Chr_3R	TATTTATTTATTTATTTATTTATTTATTTATTTATTTATTTATTTATTTATTTATTTATTTATTTATTTATTTATTTATTTATTTATTTATTTATTTATTWATTTATTTATTTATTTATTTATTTATTTATTTATTTATTTATTTATTTATTTATTTATTTATTTATTTATTTATTTATTTATTTATTTATTTATTTATTT	TATT	1	M1	C1	rs203425710	101	A/T	build=137					Chr_3L	GAGAGAGATAGAGAGATAGAGAGRTAGAGAGAGAGAGAG	GA	4	M0	C1	rs5199368	24	A/G	build=113
Chr_3R	CACACATACACACACACACATACACACACACACACACATACACACACACACACACACACACACACACACACACACAMACACACACACAC	AC	4	M1	C1	rs203425921	77	A/C	build=137					Chr_3L	GTGTGTGTGTGTGTGTGTSTGTGTGT	GT	1	M1	C0	rs5199695	19	C/G	build=113
Chr_3R	AACGAACTAACBAACGAACGAACGAACGAACAAACGA	AACG	3	M1	C1	rs203426484	12	C/G/T	build=137					Chr_3L	TCTCTCYCTCTCTCTCTCTCTCTC	CT	1	M1	C0	rs5207668	7	C/T	build=113
Chr_3R	ATATATATAKATATAGATATATATATATATAT	AT	2	M1	C0	rs203427624	10	G/T	build=137					Chr_3L	AATAATAATAATAATAATAATAATAATAATAATAATAATAATAATAATAATAATAATAATAATAATAATAATAATAATAATAATAATAATAATAATAAAARTAATAATAATAATAAT	AAT	2	M0	C0	rs5208646	101	A/G	build=113
Chr_3R	ATATATATATATATATRATAATATATATATAATATA	AT	3	M0	C0	rs203428454	17	A/G	build=137					Chr_3L	ATAATAATAATAATAATAATAATAATAATAATAATAATAATAATAATAATAATAATAATAATAATAATAATAATAATAATAATAATAATAATAATAATAAWAGTAATAATAATAATAAT	ATA	2	M1	C1	rs5208661	101	A/T	build=113
Chr_3R	TATATCTATATATATGATAHATATTATATATATATATATATAT	TA	4	M0	C1	rs203429241	20	A/C/T	build=137					Chr_3L	CTCTCTCTCTCTCTCTCTCTCTCTCTCTCTCTCWCTCTCTCTCTCTCTCTCTCTCTCTCTCT	CT	1	M1	C0	rs5211437	34	A/T	build=113
Chr_3R	CAGCAGCAGCAACAGCAGCASCACCAGCAGCAACAACAGCAACAGCAGCAGCAACAGCAACAGCAGGCACAGCAGCAGCA	CAG	10	M1	C1	rs203429569	21	C/G	build=137					Chr_3L	TATATATATATATATATATATATCTATATATATATAYATATATATATATATATATATATATATAT	TA	2	M1	C1	rs5211631	37	C/T	build=113
Chr_3R	TGCTGCTGCTGCTKCTGCTGCTGCTGCTG	TGC	1	M0	C1	rs203431220	14	G/T	build=137					Chr_3L	TATATATATATATATATATATATCTATATATATATATATATATRTATATATATATATATATATAT	TA	2	M0	C1	rs5211641	44	A/G	build=113
Chr_3R	CCAGCCAGCCAGCCAGCCAGCCAGMCAGCC	CCAG	1	M1	C1	rs203432856	25	A/C	build=137					Chr_3L	ACACACAYACACACACACACACACACACACA	AC	1	M0	C1	rs5213258	8	C/T	build=113
Chr_3R	TGCTGCTGCTGMTGCTGCTGCTGCTG	TGC	1	M1	C1	rs203433268	12	A/C	build=137					Chr_3L	CAGCAGCCGCAGCAGCAGCAGCARCAGCAGCAGCA	GCA	2	M1	C1	rs5215596	24	A/G	build=113
Chr_3R	TATATATATATATATAHATATA	TA	1	M0	C0	rs203433649	17	A/C/T	build=137					Chr_3L	AGAGAGAGAGWGAGAGAGTGAGAGAGAG	AG	2	M1	C0	rs5217002	11	A/T	build=113
Chr_3R	AGATAGATCGATAGATAGATAGATAGATAGATAGATAGATAGATAGATAGATAGATAGATAGATAGATAGATAGATAGATAGATAGATAGAAAGAAAGAWAGATAGATAGAT	GATA	4	M1	C0	rs203435614	100	A/T	build=137					Chr_3L	ATGATGATGATGATGATGATGATGAWGATGA	ATG	1	M1	C1	rs5218300	26	A/T	build=113
Chr_3R	TGCTGYTGCTGTTGCTGTTGCTGTTGCTGTTGCTGTTGCTGCTGCTGTTGCTG	TGCTGT	2	M1	C1	rs203435733	6	C/T	build=137					Chr_3L	ATAATATAATATAATATAATATAATATAATATAATATAATATAATATAATATAATATAATATAATATAATATAATATAATATAATATAATATAATAWAATATAATAAAATATAATATAATATAATAAAATATAATATAATA	ATAAT	3	M1	C1	rs5218410	97	A/T	build=113
Chr_3R	TGTGTGTGTGTRTGTGTGTGTGTG	TG	1	M1	C0	rs203439131	12	A/G	build=137					Chr_3L	AGAGAGAGAGAGAGAGAGAGAGAGAGRGAGAGAG	AG	1	M0	C0	rs5220868	27	A/G	build=113
Chr_3R	ACGGACGRACGGACGGACGGACGG	ACGG	1	M1	C0	rs203439438	8	A/G	build=137					Chr_3L	TAGTAGTTAGTAGTAGTAATAGTAGTAGTARTAGTAGTA	TAG	3	M1	C0	rs5221478	31	A/G	build=113
Chr_3R	AGCAGCAGCAGCAACAGCAGCAGCAGCAACAGCAGTAGCAGYAACAGCAGCAGCAGCAG	AGC	5	M1	C1	rs203439440	42	C/T	build=137					Chr_3L	AGAGAGAGAGAGAGAGMGAGAGAGAGAGAGAGAGAGCGAGAGAGAGAGAGAGAGAGAGAGAGAGAGAG	AG	2	M1	C0	rs5223124	17	A/C	build=113
Chr_3R	ATTCGATTCGAKTCGATTCGATACCATTCGATTCGATTCGATTCCATTCGAT	ATTCG	4	M1	C1	rs203439570	12	G/T	build=137					Chr_3L	CAGCAGCAACATCAGCAGCAGCAGCARCAGCAGCAGCA	CAG	3	M1	C1	rs5225701	27	A/G	build=113
Chr_3R	AATATAATATAATATAATATAAKATAATATAATATAATATAATATAATATAATATAATATAATATAATATAATATAATATAATATAATATAATATAATATAATATAATATAATATAATATAAT	AATAT	1	M1	C1	rs203439811	23	G/T	build=137					Chr_3L	CGTCGYCGTCGTCGTCGTCGTCG	CGT	1	M1	C1	rs5227628	6	C/T	build=113
Chr_3R	CCAACCAAYCAACCAACCAACCAAC	CAAC	1	M0	C1	rs203439840	9	C/T	build=137					Chr_3L	AATAAATAWATAAATAAATAAATA	ATAA	1	M1	C0	rs5235074	9	A/T	build=113
Chr_3R	TGTGTGCGTGTGTGTGYGTGTGTGTGTGTGCGTGTGTG	GT	3	M1	C0	rs203440431	17	C/T	build=137					Chr_3L	AATAAATAAATAAATAWATAAATA	AATA	1	M1	C0	rs5235083	17	A/T	build=113
Chr_3R	TTTATTTATTTATTTATTTATTTWTTTATTTATTT	TTTA	1	M1	C1	rs203441361	24	A/T	build=137					Chr_3L	CAGCAGCAGCAGCAGCAGCWACAGCAGCAGCA	CAG	2	M0	C1	rs5236970	20	A/T	build=113
Chr_3R	AGAGAAAGAGAGAGAGWAAGAGAGAGAGAAAGAGAGAGAGAGAGAGA	AG	4	M0	C1	rs203441460	17	A/T	build=137					Chr_3L	TAATAATAATAATAATAATAATAATGATAATAATAATAATAATAATAAAAATAATAACAATAATAATAATAATAATAATAACATTAATAATAATAATAATRATAATAATAATAATAATAATATTAATA	TAA	7	M1	C1	rs5239586	101	A/G	build=113
Chr_3R	CATCCACATCCACATCCACATCCATATCCAYATCCACATCCAC	CATCCA	2	M1	C1	rs203441657	31	C/T	build=137					Chr_3L	TAATAATAATAATAATAATAATAATAATAATGATAATAATAATAATAATAATAAAAATAATAACAATAATAATAATAATAATAATAACAWTAATAATAATAATAATGATAATAATAATAATAATAATATTAATA	TAA	7	M1	C1	rs5239604	90	A/T	build=113
Chr_3R	TGTGTGTGTGTGTKTGTGTGTGTGTGTGTGT	TG	1	M0	C1	rs203441823	14	G/T	build=137					Chr_3L	TAATAATAATAATAATAATAATAATAATAATGATAATAATAATAATAATAATAAAAATAATAACAATAATAATAATAATAATAATAAYATTAATAATAATAATAATGATAATAATAATAATAATAATATTAATA	TAA	7	M1	C1	rs5239605	88	C/T	build=113
Chr_3R	CCACATCCACATCACATCCHCATCCACATCCACATCCACATCCACATCCACATCCTCATCC	CATCCA	3	M0	C1	rs203441895	20	A/C/T	build=137					Chr_3L	TAATAATAATAATAATAATAATAATAATAATGATAATAATAATAATAATAATAAAAATAATAAYAATAATAATAATAATAATAATAACATTAATAATAATAATAATGATAATAATAATAATAATAATATTAATA	TAA	7	M1	C1	rs5239647	64	C/T	build=113
Chr_3R	CACACACACACACACRCACACACACA	CA	1	M0	C0	rs203442550	16	A/G	build=137					Chr_3L	TAATAATAATAATAATAATAATAATAATAATGATAATAATAATAATAATAATAAWAATAATAACAATAATAATAATAATAATAATAACATTAATAATAATAATAATGATAATAATAATAATAATAATATTAATA	TAA	7	M1	C1	rs5239664	55	A/T	build=113
Chr_3R	CACACACAYACACACACACAC	CA	1	M0	C1	rs203444009	9	C/T	build=137					Chr_3L	CTCTCTCTCTCTCTCTCTCTCTCCCTCTCTCTCTYTCTCTCT	CT	2	M0	C0	rs5245118	35	C/T	build=113
Chr_3R	TATATATATATATATATATATATATATATAKATATATACATATATTATATATATAAATATATAAATATATTTATATAT	TA	6	M1	C0	rs203444715	31	G/T	build=137					Chr_3L	CTCTCTCTCTCTCTCTCTCTCTCCCTCTCTCTCTCYCTCTCT	CT	2	M1	C0	rs5245119	36	C/T	build=113
Chr_3R	ATATATATATATATATTTATATATATATATATRTATAT	AT	2	M0	C0	rs203445957	33	A/G	build=137					Chr_3L	AGAAGAAAAAGAAGAAGAAGAAGAAGAAGAAGAAGAAGAAGAAGAAGAAGAAGAAGAAGAGKAAGAAGAAGAAGAAGAAGAAGAAGAAGAAG	AAG	3	M0	C1	rs5247737	62	G/T	build=113
Chr_3R	CAGCAGCAGCAGCAGCARCAGCAGCAGCAGCAGCAGCAACAACCGCAGCAGCAGCAGCA	CAG	4	M1	C1	rs203446247	18	A/G	build=137					Chr_3L	GCAGCAGCAGCAGCAGYAGCAGC	GCA	1	M0	C1	rs5248621	17	C/T	build=113
Chr_3R	TGTGTGTGAGTGTGTGTRCTGTGTGTGTGTGTGTGTGTG	TG	3	M0	C1	rs203447459	18	A/G	build=137					Chr_3L	GTGTGTGTKTTTGTGTGTGTGTGTGTGTG	GT	2	M1	C1	rs5254562	9	G/T	build=113
Chr_3R	TGCTGCTGCTGCTGSTGCTGCT	TGC	1	M0	C1	rs203448222	15	C/G	build=137					Chr_3L	GTGTGTGTGTKTGTGTGTGTGTGTGTGTG	GT	1	M0	C1	rs5254563	11	G/T	build=113
Chr_3R	TGTGTGTGTGTGTRTGTGTGTGTGT	TG	1	M1	C1	rs203449770	14	A/G	build=137					Chr_3L	TATTATCATTATTATYATTATTATTATTATTATTATTATTATTATTATTATTATTATTATTATTATTATTATTATTATTATTATTATTATTATTATTATTAT	ATT	2	M1	C0	rs5257242	16	C/T	build=113
Chr_3R	AATAATAATAAAAATAATAWTAATAAT	AAT	2	M0	C0	rs203450050	20	A/T	build=137					Chr_3L	TATTATYATTATTATCATTATTATTATTATTATTATTATTATTATTATTATTATTATTATTATTATTATTATTATTATTATTATTATTATTATTATTATTAT	ATT	2	M1	C0	rs5257260	7	C/T	build=113
Chr_3R	ATATAATATATATATATATATATATATATACATATATATATATAYATTTATATATATATATATATATATATATATATATATATATATATAAATATATATAT	AT	5	M1	C1	rs203450948	45	C/T	build=137					Chr_3L	TGCTGCTGCTGCTGYTGCTGCTG	TGC	1	M0	C1	rs5257432	15	C/T	build=113
Chr_3R	TGTGTSTGTGTTTGTGTGTGTGTGTGTGTGTGTGTGTG	TG	2	M1	C0	rs203451324	6	C/G	build=137					Chr_3L	GAGAGAGAGAGARAGAGAGAGAGA	GA	1	M1	C0	rs5258734	13	A/G	build=113
Chr_3R	TGGTCGTGGTCGTGGTCGKGGTCG	TGGTCG	1	M1	C0	rs203453305	19	G/T	build=137					Chr_3L	ATATATATATATATATATATATATATATATATATATATATATATATATATATATATRTCTCTATATATATATATATATATATATATATATATATATATATATATATATATATATATATATATATATATATATCTCTCTATATATATATATATATATA	AT	6	M0	C1	rs5259855	57	A/G	build=113
Chr_3R	ATATATATATATATATATATATATATATWTATATATATAT	AT	1	M0	C0	rs203453440	29	A/T	build=137					Chr_3L	GTGTGTGTGTGTGTGTGTGTGTGTGTGTGTGTGTGTGTGTGTGTGTKTGTGTGTGTATGTGTGTGT	GT	2	M0	C0	rs5260307	47	G/T	build=113
Chr_3R	TCTGTATCTGTRTCTGTGACTGTGTCTGTGTCTGTGTCTGTATCTGTGTCTG	CTGTGT	4	M1	C1	rs203454287	12	A/G	build=137					Chr_3L	TCTCTTTCTCTCTCTCTCTCTYTCTCTCTCTCT	TC	2	M1	C1	rs5265054	22	C/T	build=113
Chr_3R	CAGGCAGGCHGGCAGGCAGGCAGGCAGGCAGG	GGCA	1	M0	C0	rs203454318	10	A/C/T	build=137					Chr_3L	TGTGTTTGTGTGTGTGTGTATGTGTGTGTATGTGTGTGTGAGTGTGTRTGTGCATGTGTGTGTGTGTGCATGTGTGTGTGT	TG	9	M1	C1	rs5265729	48	A/G	build=113
Chr_3R	TTTTTTTTTTTYTTTTTTTTTTT	T	1	M1	C0	rs203454497	12	C/T	build=137					Chr_3L	TGTGTGTGTGTRTGTGTGTGT	TG	1	M1	C1	rs5267009	12	A/G	build=113
Chr_3R	GTGTGTGTGTGTGTGTGTGKGTGTGTG	GT	1	M1	C1	rs203454702	20	G/T	build=137					Chr_3L	TCTCTCTCTTTCTCTCTCTATCTCTCTCTCTCTMTCTCTCTCTCTCTCTCTCT	TC	3	M1	C1	rs5269918	34	A/C	build=113
Chr_3R	TTTTTTTTTTTTTTTTWTTTTTTTTTT	T	1	M1	C0	rs203455211	17	A/T	build=137					Chr_3L	TCTCTCTCTTTCTCTCTCTMTCTCTCTCTCTCTATCTCTCTCTCTCTCTCTCT	TC	3	M1	C1	rs5269934	20	A/C	build=113
Chr_3R	AGTGGAGTGGAGTGGWGTGGAGTGG	AGTGG	1	M1	C0	rs203455342	16	A/T	build=137					Chr_3L	AGAGAGWGAGAGAGGGAGAGAGAGAGAGAGAGAGAGAGAGAGAGAGAGAGAGAGAGAGAGAGA	GA	2	M0	C1	rs5270099	7	A/T	build=113
Chr_3R	AGCAGCAGCAGCAGCARCAGCAACAGCA	AGC	2	M1	C1	rs203456639	17	A/G	build=137					Chr_3L	AGAGAGAGAGAGMGGGAGAGAGAGAGAGAGAGAGAGAGAGAGAGAGAGAGAGAGAGAGAGAGA	AG	2	M0	C1	rs5270111	13	A/C	build=113
Chr_3R	TGTGTGTSTGTGTGTGTGTGTG	TG	1	M1	C0	rs203457478	8	C/G	build=137					Chr_3L	TGTGTGTGTGTGTGTGWGTGTG	TG	1	M1	C0	rs5275645	17	A/T	build=113
Chr_3R	TATATATATATATAWATATATATATATATATATATATATATATATATATATATATATATATATATATATATATATATATATAATATA	TA	2	M1	C1	rs203457898	15	A/T	build=137					Chr_3L	CACACWCACACACACACACACA	CA	1	M0	C0	rs5276074	6	A/T	build=113
Chr_3R	ATTATTATTATTATTATTATTATTACTATTATTATTATTATCATTATTATTATTATTATTATTATTATTATTATTATTATTATTAATATTATTATTATTAWTATTATTATTATTATTATTATTATTATTATTATTATTATTATTATTATTATTATTATTATTATTATTATTATTATTATT	ATT	4	M1	C0	rs203458075	101	A/T	build=137					Chr_3L	AAATAAAWAAATAAATAAATAAATAAATAAATAAATAAATAAATAAATAAATAAATAAATAAATAAATAAATAAATAAATAAATAAATAAATAAATAAACAAATAAAT	AAAT	2	M1	C0	rs5280351	8	A/T	build=113
Chr_3R	TTTTTTTTTTTTTTTTKTTTTTTTTT	T	1	M1	C0	rs203459498	17	G/T	build=137					Chr_3L	GTTGTTGTYGTTGTTGTTGTTG	GTT	1	M1	C1	rs5282611	9	C/T	build=113
Chr_3R	CACACACACACACATACAAACTCACACACATACAMACTCACACACACACACACACAC	CA	6	M1	C1	rs203459976	35	A/C	build=137					Chr_3L	GAGAGAGAAAARGAGAGAGAGAGAGAGAGAGTGAGAGAG	GA	4	M0	C1	rs5284268	12	A/G	build=113
Chr_3R	CACACACATACACACACACACACAYACACACACA	CA	2	M1	C0	rs203460409	25	C/T	build=137					Chr_3L	GTGTGTGTGTRTGTGTGTGTGTGTGTGTGTGTGTGTGTGTGTGTGTGTGTGTGTGTGT	GT	1	M1	C0	rs5284795	11	A/G	build=113
Chr_3R	TGCTGCTGCTGTTGTTGCTGCTGCTGYTGTTGCTGCTGC	TGC	4	M1	C0	rs203461002	27	C/T	build=137					Chr_3L	CAGCAGCAGYAGCAGTAGCAGCAGCAG	CAG	2	M1	C0	rs5290037	10	C/T	build=113
Chr_3R	ATATATATATRTATATATATATATATATATATATATAT	AT	1	M0	C0	rs203462138	11	A/G	build=137					Chr_3L	TAGGTAGGTAGGTAGGTARGTAGGTA	TAGG	1	M1	C1	rs5291904	19	A/G	build=113
Chr_3R	TATATATATATATATATATATATATATATATATATATACATATWTTATATATATAAATATATAAATATATTTATATAT	TA	6	M1	C0	rs203462265	44	A/T	build=137					Chr_3L	GCAGCAACAGCAGCAGCAGCAGCARCAGCA	CAG	2	M1	C0	rs5292267	25	A/G	build=113
Chr_3R	CACACACACACACACAYACACACACACAC	CA	1	M0	C1	rs203465341	17	C/T	build=137					Chr_3L	AGAGAGAGAGAGARAGAAAGAGAGAGAGAGAGAAAGAAAGAGAAAGAGAGAG	AG	5	M1	C0	rs5295716	14	A/G	build=113
Chr_3R	CACACAYACACACACACACAC	AC	1	M0	C1	rs203465400	7	C/T	build=137					Chr_3L	CACACACACACACACAMACACAC	CA	1	M1	C1	rs5302173	17	A/C	build=113
Chr_3R	CTCTCTCTCTCTCTCTCTCTCTCTCTCTCTGYCTCTCTCTCTCT	CT	2	M0	C0	rs203465475	32	C/T	build=137					Chr_3L	ATTTATTCATTTTTTATATATTTWTTTATTTATTCATTTATTTATTTATTTATTTATTTATTTATTTATTTATTTATTTATTTATTTATTTATTTATTTATTTATTTATTTATTTATTTATTTA	ATTT	5	M1	C0	rs5303952	24	A/T	build=113
Chr_3R	GCTGCYGCTGCTGCTGCCGCTGCTGCTGCTGCTGC	GCT	2	M1	C1	rs203466181	6	C/T	build=137					Chr_3L	AAAAAAAAAWAAAAAAAAAAA	A	1	M0	C0	rs5304122	10	A/T	build=113
Chr_3R	GGTACTAGTACTGSTACTGGTACTGGTACTGGTACTGGTACTGGGACTGG	TACTGG	3	M1	C1	rs203467282	14	C/G	build=137					Chr_3L	AGCAGCAGCAGCARCAGCAGCAGCA	AGC	1	M1	C1	rs5304849	14	A/G	build=113
Chr_3R	CTGTATCTGCATYTGTATCTGTATCTGTATCTGTATCTGTATCTG	TGTATC	2	M0	C1	rs203467537	13	C/T	build=137					Chr_3L	AGCAGCAGCAGCAGSAGCAGCAGCA	AGC	1	M0	C1	rs5304851	15	C/G	build=113
Chr_3R	TATATATATATATATATATAKATATATATATATATATATATATATATATATATATAATATA	TA	2	M1	C1	rs203469175	21	G/T	build=137					Chr_3L	CACACASACACACACACACACAC	AC	1	M0	C1	rs5318519	7	C/G	build=113
Chr_3R	TATATATATATATDTATATATATATATATATATATATATATATATA	TA	1	M0	C0	rs203470089	14	A/G/T	build=137					Chr_3L	GAGAGARAGAGAGAGAGAGAGAG	AG	1	M1	C1	rs5325782	7	A/G	build=113
Chr_3R	TGTGTGTGTGTGTKTGTGTGTGTG	TG	1	M0	C0	rs203470342	14	G/T	build=137					Chr_3L	GACGACGACGMCGACGACGACGACGA	GAC	1	M0	C1	rs5326643	11	A/C	build=113
Chr_3R	AAAAAAAAMAAAAAAAAAAAAAAAAAA	A	1	M0	C0	rs203472425	9	A/C	build=137					Chr_3L	TATATATATATATATATATATATATATATATATRTATATATATATGTATATATGTATATATATGTATATATATATATATATATATATATATATATATATATATATATATATATATATATATATATATATATATA	TA	4	M1	C0	rs5330143	34	A/G	build=113
Chr_3R	ATATATAGATATATATAKATATATATAT	AT	2	M1	C0	rs203472603	18	G/T	build=137					Chr_3L	GAGAGAGAGAGAGAGAGAGRGAGAG	GA	1	M0	C1	rs5333556	20	A/G	build=113
Chr_3R	AGATAGATAGATAGTTAGAGAGATAGATAGAGAGATAGATCGATAGATAGATAGATAGATAGATAGAKAGATAGATAGATAGATAGATAGATAGATAGATAGATAGATAGATAGATAGATAGAAAGAAAGATAGATAGATAGAT	AGAT	7	M1	C0	rs203472903	68	G/T	build=137					Chr_3L	ACACACACRCACACACACACAC	AC	1	M0	C0	rs5339129	9	A/G	build=113
Chr_3R	ATGATGATGATGATGDTGATGA	ATG	1	M0	C1	rs203474523	16	A/G/T	build=137					Chr_3L	ACACAYACACACACACACACACACACACACTCACAC	AC	2	M0	C0	rs5342686	6	C/T	build=113
Chr_3R	TATATATGTATATATATAATATATAWATATATATCATATA	TA	4	M1	C0	rs203475687	26	A/T	build=137					Chr_3L	ACACACWCACACACACACACACACACACACTCACAC	CA	2	M1	C0	rs5342688	7	A/T	build=113
Chr_3R	TTTTTTTTTTTTTKTTTTTTT	T	1	M1	C0	rs203476122	14	G/T	build=137					Chr_3L	AGAGAGAGAGAGAGAGAGAGAGAGAGAGAGWGAGAGAGAGA	AG	1	M0	C1	rs5350777	31	A/T	build=113
Chr_3R	CTGCTGCTGCTGCTGYTGCTGCTGCTG	CTG	1	M0	C0	rs203476874	16	C/T	build=137					Chr_3L	TCTCTCWCTCTCTCTCTCTCTCTCTCTCTCTCTCTCTCTCTCTCTCTCTCTCTCTCTCTCTCTCTCTCT	CT	1	M1	C1	rs5355213	7	A/T	build=113
Chr_3R	CCCAATCCCAATCCCAATYCCAATCC	CCCAAT	1	M0	C1	rs203476971	19	C/T	build=137					Chr_3L	CACACACAMACACACACACACA	CA	1	M1	C0	rs5362315	9	A/C	build=113
Chr_3R	ACAACGRCAACGACAACGACAACGACAACGA	CAACGA	1	M0	C1	rs203477283	7	A/G	build=137					Chr_3L	TGTGTGTGTGTGTGWGTGTGT	TG	1	M1	C1	rs5364964	15	A/T	build=113
Chr_3R	GGAATTGGAATTGGWATTGGAATTGGAATTGGAATTGGAATTGGAAT	ATTGGA	1	M0	C1	rs203478520	15	A/T	build=137					Chr_3L	CTCTCTCTCTCTCTCCCTCKTTCTCTCTCTCTCTCTCGCTCTCTCT	CT	4	M0	C0	rs5371806	20	G/T	build=113
Chr_3R	TTTTTTTTTTTTTTTTTTTTYTTTTTTTTT	T	1	M1	C0	rs203481854	21	C/T	build=137					Chr_3L	CTCTCTCTCTCTCTCCCTCGYTCTCTCTCTCTCTCTCGCTCTCTCT	CT	4	M0	C0	rs5371807	21	C/T	build=113
Chr_3R	AAAAAAAAAAAAAAAAAMAAAAAA	A	1	M0	C0	rs203483544	18	A/C	build=137					Chr_3L	CTCTCTCTCYCTCTCTCTCTCTCTTTCTCTCTCTCTCTCTCTCTCTCTCTCTCTCTCTCTC	CT	2	M1	C1	rs5371932	10	C/T	build=113
Chr_3R	CACACACACACACAYACACACAC	CA	1	M0	C1	rs203485347	15	C/T	build=137					Chr_3L	TGTGTGYGTGTGTGTGTGTGTGTG	GT	1	M1	C0	rs5376557	7	C/T	build=113
Chr_3R	TATATATACASATATATATACACTATATATATATATATATATATATATATATAT	TA	4	M0	C0	rs203486902	11	C/G	build=137					Chr_3L	TCTCTCGCTCTCTCTCTYTCTCTCTCTCTCTCTCTCTCTCTCT	CT	2	M0	C1	rs5386270	18	C/T	build=113
Chr_3R	ACACACACMCACACACACACACACACA	AC	1	M0	C1	rs203487633	9	A/C	build=137					Chr_3L	TCTCTCGCTCTSTCTCTCTCTCTCTCTCTCTCTCTCTCTCTCT	TC	2	M0	C1	rs5386273	12	C/G	build=113
Chr_3R	TGTGTGTGTGTRTGTGTGTGTGTGCGTGTGTG	TG	2	M1	C0	rs203487940	12	A/G	build=137					Chr_3L	GCTGCTGCTGCTGCTGCTGSTGCTGC	GCT	1	M0	C1	rs5387398	20	C/G	build=113
Chr_3R	TGCTGCTGCTTCTGCTGCTTCTGCTGCTYCTGCTGC	TGC	3	M1	C0	rs203488649	29	C/T	build=137					Chr_3L	ATAAATAAATAAATAAATAAATAWATAAATAAATA	ATAA	1	M1	C1	rs5421147	24	A/T	build=113
Chr_3R	ATATATATATATWTATATATATATA	AT	1	M0	C1	rs203489213	13	A/T	build=137					Chr_3L	CACACACACWCACACACACACA	CA	1	M0	C0	rs5425815	10	A/T	build=113
Chr_3R	CCTTTCCTTTCCTTTCCTTTCSTTTCCTTTCCTTTCGTTTCGTTTCGTTTCCTT	CCTTT	4	M1	C1	rs203491736	22	C/G	build=137					Chr_3L	CTGCTGCTGCCGCTGCTGCTGSTGCTGCT	CTG	2	M0	C1	rs5431482	22	C/G	build=113
Chr_3R	GTATTTGTATTGATATTGGTATTGGTATTGGTATTGGTATTGGTATTGGYATTGGTATTGGTATTGG	TATTGG	3	M1	C1	rs203492192	50	C/T	build=137					Chr_3L	GTGTGTGTGTGTGTGTGTGTGTGTGTGTGTGTGTGTGTGTGYGTGTGTG	GT	1	M1	C1	rs5435932	42	C/T	build=113
Chr_3R	GTGTGTGTGTRTGTGTGTGTG	GT	1	M1	C1	rs203494050	11	A/G	build=137					Chr_3L	TTTCTTTCTTTCWTTCTTTCTTTCTT	TTTC	1	M1	C1	rs5439178	13	A/T	build=113
Chr_3R	CACACACACAWACCACACACACACACACA	CA	2	M0	C1	rs203494106	11	A/T	build=137					Chr_3L	CAGTCAGTCASTCAGTCAGTCAGTC	TCAG	1	M1	C1	rs5446104	11	C/G	build=113
Chr_3R	GTGTGTGTGTGTGTGTGTGYGTGTGTGTGTGTGTGTGTG	GT	1	M1	C1	rs203495287	20	C/T	build=137					Chr_3L	TGTGTGTGTGTGWGTGTGTGT	TG	1	M1	C1	rs5450624	13	A/T	build=113
Chr_3R	CTCTCTCTCTCTCTCTCTBCCTCTCTGTCTCTCTCTCTCTC	CT	3	M0	C1	rs203495735	19	C/G/T	build=137					Chr_3L	CAACAAYAACAACAACAACAATAACAACAACAA	AAC	2	M1	C0	rs5455896	7	C/T	build=113
Chr_3R	CAGCAGCAGCAGCAACAGCAGCAGCAGCARCAGCA	CAG	2	M1	C1	rs203497210	30	A/G	build=137					Chr_3L	CTCTCTCTCTCTCTCTTTCTCTCTCTCTCTCTCTCTCTCTCTCTCTCTCTCTCTYTCTCTCTC	CT	2	M1	C1	rs5459608	55	C/T	build=113
Chr_3R	ATATATATATATATATATATATATATATATWTATATATATATATATATATATATA	AT	1	M0	C1	rs203497378	31	A/T	build=137					Chr_3L	CAGCAGCAYCAGCAGCACCAGCAGCAGC	CAG	2	M0	C1	rs5471380	9	C/T	build=113
Chr_3R	TGTGTGTGTGTGTGTGTGTGTKTGTGTGTGTG	TG	1	M0	C0	rs203500709	22	G/T	build=137					Chr_3L	GCTGCTGGTGCAGCTGCTGYTGCTGCTGCTGCTGTTGCTGCTG	TGC	4	M1	C1	rs5478419	20	C/T	build=113
Chr_3R	AGAGAGAGAGAGAGMAAAGAGAGAGAGAGAGAGAGAGA	AG	2	M0	C0	rs203500849	15	A/C	build=137					Chr_3L	TCTCTCTCTMTCTCTCTCTCTCTCTCTCTCTCTCTCTCACTCTC	TC	2	M1	C0	rs5483754	10	A/C	build=113
Chr_3R	ATATACATATATGTATATATGTATATATGTATATATGTATATATGTATATATGTATATATGTATATATATATATACATATACATATATACATATGTATATWTATATATAT	TA	13	M0	C0	rs203500891	101	A/T	build=137					Chr_3L	TCTCTCTSTCTCTCTCTCTCTCTCTCTCTCTCTCTCTCACTCTC	TC	2	M0	C0	rs5483755	8	C/G	build=113
Chr_3R	TATATATATATATATATATATATATATWTATATATATATATAT	TA	1	M0	C1	rs203500979	28	A/T	build=137					Chr_3L	TCTCTMTCTCTCTCTCTCTCTCTCTCTCTCTCTCTCTCACTCTC	TC	2	M1	C0	rs5483756	6	A/C	build=113
Chr_3R	ATATATATATATATATATATATATATRTATATATATA	AT	1	M0	C1	rs203502459	27	A/G	build=137					Chr_3L	TAAATAAATAAATAAATAAATAAATAAATAAATAAATAAATAAATAAATAAATAAAWAAATA	TAAA	1	M1	C1	rs5485249	57	A/T	build=113
Chr_3R	CACACACACACACACACMCACAC	CA	1	M0	C1	rs203504303	18	A/C	build=137					Chr_3L	CACACACACACACACAYACACACACAC	CA	1	M0	C1	rs5536930	17	C/T	build=113
Chr_3R	GGTGGTGGTGRCTGGTGGTGGTGGCTGGTGGTG	GGT	3	M1	C0	rs203504424	11	A/G	build=137					Chr_3L	TTCTTCTWCTTCTTCCTCTTCTTCTTCCTCTTCTTCTTCCTCTTCTTCTTCTTCTTCTTCTTCTTCTTCTTCTTCTTCTTCTTTTTCTTCTGCTTCT	TCT	6	M1	C1	rs5538931	8	A/T	build=113
Chr_3R	TGTGTGTGTGTGTCTGYGTGTGTGTGTGTGTGT	TG	2	M1	C1	rs203506432	17	C/T	build=137					Chr_3L	CACACACACACACAMACACAC	CA	1	M1	C1	rs5546313	15	A/C	build=113
Chr_3R	GAGTGAGTCAGTGAGTGAGTGMGCGAGTGAGTGAGT	AGTG	3	M1	C0	rs203507685	22	A/C	build=137					Chr_3L	TTTTTTTTTTKTTTTTTTTTT	T	1	M1	C0	rs5546473	11	G/T	build=113
Chr_3R	ATATATATATATATATATATATATATATATATATATATATAYATATATATATATA	AT	1	M1	C1	rs203508478	42	C/T	build=137					Chr_3L	TCGTCGTCGYCGTCGCCGTCGTCGTCGT	TCG	2	M1	C1	rs5547715	10	C/T	build=113
Chr_3R	CTGCTGCTGYTGCTGCTGCTGCTG	CTG	1	M0	C0	rs203509725	10	C/T	build=137					Chr_3L	TGGTGGTGGTGRTGGTGGTGGTGGTGTTGGTGGTG	TGG	2	M1	C1	rs5552112	12	A/G	build=113
Chr_3R	TCTCTCTCTCTCTCTYTCTCTCT	TC	1	M0	C1	rs203510625	16	C/T	build=137					Chr_3L	TGGTGGTGGTGGTGGTGGKGGCGGTGGTGGTGG	TGG	2	M1	C0	rs5553019	19	G/T	build=113
Chr_3R	CAACAACAACAGCAACAACAACAACAACARCAGCAACACCAACAACA	CAA	4	M1	C1	rs203511246	30	A/G	build=137					Chr_3L	TGCTGCTGYTGCTGCTGCTGCTGTTGCTG	TGC	2	M1	C1	rs5553564	9	C/T	build=113
Chr_3R	GACGACGACRACGACGACGACGA	GAC	1	M1	C1	rs203513359	10	A/G	build=137					Chr_3L	GAAGAAGTAGAAGWAGAAGAAGAAGAAGAAGAAGAAGAAGAAGAAGAAGAAGAAGAAGAA	AGA	2	M1	C0	rs5559695	14	A/T	build=113
Chr_3R	CACACACACACACACACACACACACAYACACACACACACACACACACAAACACACA	CA	2	M0	C0	rs203513383	27	C/T	build=137					Chr_3L	CTCTCGCTCTCTMTCTCTCTCTCTCTCTCTCTCTCTCTCTCTCTCTCTCTCTCTCTCTCTCTCT	TC	2	M1	C0	rs5560509	13	A/C	build=113
Chr_3R	ATCTATATATCTATCTATCTATCTATCTATCTATCTATCTAKCTATCTATCTATCTATCTATCTATCTATGTATCTATCTATCTGTCTATC	TATC	4	M1	C1	rs203515379	42	G/T	build=137					Chr_3L	ACACAGACACACACACWAACACACACACACAC	AC	3	M0	C0	rs5572910	17	A/T	build=113
Chr_3R	AAAAAAAAAAAAAAAAMAAAAAAAAA	A	1	M0	C0	rs203516156	17	A/C	build=137					Chr_3L	ACACAGACACACACACAMACACACACACACAC	AC	2	M1	C0	rs5572912	18	A/C	build=113
Chr_3R	AAAAAAAAAAAAAAAAWAAAAAAA	A	1	M0	C0	rs203517885	17	A/T	build=137					Chr_3L	TATTATTATAATTATTATTATTATTATTATTATTATTATTATTATTATTATTATTATTATTATTATTATTATTATTATTATTATTATTATTATTATTATTWTTATTATTATTATTAT	TAT	2	M0	C0	rs5573056	101	A/T	build=113
Chr_3R	GCTGCCGCTGCTGCTGCYGCTGCTGCTGCTGCTGC	GCT	2	M1	C1	rs203518190	18	C/T	build=137					Chr_3L	AAATAAATAAATAAATAAATAAATAAATAAATAAATAAATAAATAAATAAATAAATAAATAAATAAATAAATAAATAAATAAATAAATAAATAAATAAATMAATAAATAAATAAAATAATAAATAAA	AAAT	3	M0	C1	rs5573879	101	A/C	build=113
Chr_3R	CATCATCATCATCATCAKCATCATCA	CAT	1	M1	C1	rs203518618	18	G/T	build=137					Chr_3L	GTGTGTGTGTGTGTGYGTGTG	GT	1	M1	C1	rs5575432	16	C/T	build=113
Chr_3R	GCCCATGCCCATGCCCATGCCCATGCCCATGCCCATGCCCATGMCCATGCCCATGCCCATGCCCA	GCCCAT	1	M1	C1	rs203518926	44	A/C	build=137					Chr_3L	GCAGCAGCAGCARCAGCAGCAACAGCA	GCA	2	M1	C0	rs5584296	13	A/G	build=113
Chr_3R	AAAAAAACAAAAAAAAAAACAAAAAAAAAAMAAAAAAAAAAAA	A	3	M1	C0	rs203519639	31	A/C	build=137					Chr_3L	AAAAAAAAAAAAAAMAAAAAA	A	1	M0	C0	rs5587573	15	A/C	build=113
Chr_3R	ATATAATATAATATAATATAATATAATATAATATAATATAATATAATATAATATAATATAATATAATATAATATAATATAATATAATATAATATAATATAWTATAATATAATATAATATAATATAATATAATATAATATAATATAATATAATATAATATAATATAATATAATATAATATAATATAATAATATTATAATATA	ATATA	3	M1	C1	rs203523458	101	A/T	build=137					Chr_3L	TGCTGCTGCTGCTGYTGCTGCTGCT	TGC	1	M0	C1	rs5591231	15	C/T	build=113
Chr_3R	TGTGTGTGTGTGTGTGTGTGKTGTGTTTGTGTG	TG	2	M1	C1	rs203524810	21	G/T	build=137					Chr_3L	CTGGCTGGCTGGCTGKCTGGCTG	CTGG	1	M0	C1	rs5593679	16	G/T	build=113
Chr_3R	TGTGTGTGTGCGTGCGTGTGTGTGTGTGYGTGTGTGTGTG	TG	3	M1	C0	rs203525407	29	C/T	build=137					Chr_3L	TTGTTGTTGTTGTTGTTGTTGTTGTTKTTGTTGT	TTG	1	M0	C1	rs5596152	27	G/T	build=113
Chr_3R	TGCTGCTGCTGCTGTTGCTGTTGCTGTTGCTGTTGCTSTTGCTGCTGCTGTTGCTGC	TGC	7	M1	C0	rs203525752	38	C/G	build=137					Chr_3L	TGCTGCTGCTGCTGCTGYTTCTGCAGCTGCTGCTGCT	TGC	3	M0	C1	rs5598868	18	C/T	build=113
Chr_3R	GCAGCAACAGCAGCAGCTTCAGCAGCAACATCAGCAGCAGCAACADCAGCAGCAGCAGCAACAGCAGCAGCA	CAG	8	M1	C0	rs203528498	46	A/G/T	build=137					Chr_3L	CTCTCTCTCTCTCTCTCTCTYTCTCTC	CT	1	M0	C1	rs5599243	21	C/T	build=113
Chr_3R	TTTTTTTTTWTCTTTTTTTTTTTTTTTT	T	2	M1	C0	rs203528904	10	A/T	build=137					Chr_3L	GAGAGAGAGWGAGAGAGAAAGAGAGAGAGAGAGAGAACGAGAGAGAGAGAGAGAGAGAGA	GA	4	M0	C0	rs5601201	10	A/T	build=113
Chr_3R	AAAAAAAAAAAAAMAAAAAACAAAAAA	A	2	M1	C0	rs203530002	14	A/C	build=137					Chr_3L	GAGAGAGMGAGAGAGAGAGAGA	GA	1	M0	C0	rs5612341	8	A/C	build=113
Chr_3R	GAGAGAGAGASAGAGAGAGAGAGAG	GA	1	M1	C1	rs203530094	11	C/G	build=137					Chr_3L	GAGAGMGAGAGAGAGAGAGAG	GA	1	M0	C1	rs5613731	6	A/C	build=113
Chr_3R	GTGTGGTGTKGTGTGGTGTGGTGTGG	GTGTG	1	M0	C1	rs203533057	10	G/T	build=137					Chr_3L	GTGTGTGTKTGTGTGTGTGTGT	GT	1	M0	C0	rs5616287	9	G/T	build=113
Chr_3R	GAGAGAGACCGAAGAGAGAGAGAGAGAGAGCGAGAGAGAGRGAGAGA	GA	5	M0	C1	rs203533878	41	A/G	build=137					Chr_3L	CAGCAGCAGCAGCAGCAGCARCAGCA	CAG	1	M1	C1	rs5616528	21	A/G	build=113
Chr_3R	ATATATATATATATAYATATATATATATA	AT	1	M1	C1	rs203534343	16	C/T	build=137					Chr_3L	TGATGATGATGATRATGACGATGATGATG	TGA	2	M1	C1	rs5623064	14	A/G	build=113
Chr_3R	CTCTCTCTCKCTCTCTCGCTCTCTCTCTCTC	CT	2	M1	C1	rs203536531	10	G/T	build=137					Chr_3L	TCCTCCTCCTCCTCCMCCTCC	TCC	1	M0	C0	rs5626336	16	A/C	build=113
Chr_3R	ATATATGTATATATATATATAYATATATATATATATATATATATATATATATATATATATATATATATATATA	TA	2	M1	C1	rs203536905	22	C/T	build=137					Chr_3L	TTGTTTTGTTGTTGTTGTTRTTGTTGTTGT	TTG	2	M1	C0	rs5627519	20	A/G	build=113
Chr_3R	CAGCAGCAGCAGCARCAGCAACAGCAGCAGC	CAG	2	M1	C1	rs203537290	15	A/G	build=137					Chr_3L	TGTGTGTGTGTGTGYGTGTGTTTGTGTG	TG	2	M1	C0	rs5628679	15	C/T	build=113
Chr_3R	TATATATATATATATATATATATATATATATATATATATATATATATATATATATATATATATATATATAWATATATATATAATATA	TA	2	M1	C1	rs203538848	71	A/T	build=137					Chr_3L	TCTCTCTCTCTCWCTCTCTCTCTCTCTCTCTCTCTCTCTCTCTCTCTCTCTCTCTCTCTCTTTCTCT	TC	2	M1	C1	rs5641250	13	A/T	build=113
Chr_3R	TATATATAWACATATATATATATATATATATATATATTTTATATATAT	TA	4	M1	C0	rs203538993	9	A/T	build=137					Chr_3L	TCTCTCTCTCTCTCTCTCTCKCTCTCTCTCTCTCTCTCTCTCTCTCTCTCTCTCTCTCTCTTTCTCT	TC	2	M1	C1	rs5641264	21	G/T	build=113
Chr_3R	CTGCTGCTGCTGCTGCTGCTGHTGCTGCTGCTG	CTG	1	M1	C0	rs203539453	22	A/C/T	build=137					Chr_3L	TCTCTCTCTCTCTCTCTCTCTCTYTCTCTCTCTCTCTCTCTCTCTCTCTCTCTCTCTCTCTTTCTCT	TC	2	M1	C1	rs5641277	24	C/T	build=113
Chr_3R	AGATAGATAGATAGTTAGAGAGATAGATAGAGAGATAGATCGATAGATAGATAGATAGAWAGATAGATAGATAGATAGATAGATAGATAGATAGATAGATAGATAGATAGATAGATAGATAGAAAGAAAGATAGATAGATAGAT	AGAT	7	M1	C0	rs203540481	60	A/T	build=137					Chr_3L	TGCTGCTGCTGYTGCTGCTGCTG	TGC	1	M0	C1	rs5642149	12	C/T	build=113
Chr_3R	CAGCAGCAGCCGCAGCAGSAGCAGCAGCCGCAGCAGCA	CAG	3	M0	C1	rs203541879	19	C/G	build=137					Chr_3L	GTGGTGRTGGTGATGGTGGTGGTGGTGGT	TGG	2	M1	C1	rs5651451	7	A/G	build=113
Chr_3R	ATATATATGTATGTATATAMATATATATATATATATATATATAT	AT	3	M0	C0	rs203542029	20	A/C	build=137					Chr_3L	CAGCAGCASCAGCAGCAGCAGCAGC	CAG	1	M1	C1	rs5651916	9	C/G	build=113
Chr_3R	CAGCAACAGCAACAGCAACAKCAACAGCAACAGCA	CAGCAA	1	M0	C1	rs203542488	21	G/T	build=137					Chr_3L	GCAGCAGCAGCAGCAGCAGTAGCAGCAGCAGYAGCAG	GCA	2	M1	C1	rs5660259	32	C/T	build=113
Chr_3R	TATATATATATATAYATATATATATATATATAT	TA	1	M1	C1	rs203542607	15	C/T	build=137					Chr_3L	ACACACACACAMACACACACACATACACA	AC	2	M1	C1	rs5663843	12	A/C	build=113
Chr_3R	GAAACCGAAACGAAACYGAAACCGAAACCGAAACCGAAA	GAAACC	2	M0	C1	rs203543091	17	C/T	build=137					Chr_3L	ACCACCACCAGCACCAYCACCATCATCACCACCACCACCAC	ACC	4	M1	C1	rs5664192	17	C/T	build=113
Chr_3R	CACACACACACACAHACACAAACACAC	CA	2	M1	C1	rs203543406	15	A/C/T	build=137					Chr_3L	TGTGTSTGTGTGTGTGTGTGTGTGTG	TG	1	M1	C0	rs5668738	6	C/G	build=113
Chr_3R	TGATGATGATGATGATGATGAYGATGA	TGA	1	M1	C0	rs203544425	22	C/T	build=137					Chr_3L	CACACACAMACACACACACACACACACA	CA	1	M1	C0	rs5674526	9	A/C	build=113
Chr_3R	TTTTTTTTTTTTTWTTTTTTTTTTTT	T	1	M1	C0	rs203544935	14	A/T	build=137					Chr_3L	TGTGTGTGTATRTGTGTGTGTGTGTGCGTGTGTG	TG	3	M1	C0	rs5675271	12	A/G	build=113
Chr_3R	CTGATGCGGATGCTGATGCTGAYGCTGATGCTGATGCTGATGCTGATGC	GCTGAT	2	M1	C1	rs203544974	23	C/T	build=137					Chr_3L	TGTGTGTGTRTATGTGTGTGTGTGTGCGTGTGTG	TG	3	M1	C0	rs5675272	10	A/G	build=113
Chr_3R	CAGCAGCAACAGCAGCAGCAAGAGCAACAGCAGCAGCAGCASCAGCAGCAGCA	CAG	5	M1	C1	rs203546729	42	C/G	build=137					Chr_3L	TGTGTGTGTGTGTGTGTRTGTGTGTG	TG	1	M1	C0	rs5681963	18	A/G	build=113
Chr_3R	GTGTGTGTGTGTGTGTGTGTGTGTGTGTGTGTRTGTGT	GT	1	M1	C0	rs203547150	33	A/G	build=137					Chr_3L	CACACACACAMACACACACACACACACACACACACACACATACACACACACACA	CA	2	M1	C0	rs5685711	11	A/C	build=113
Chr_3R	CAACAACAACAACAACADCAACAACA	CAA	1	M0	C1	rs203551116	18	A/G/T	build=137					Chr_3L	TACATACATACATACATACATACATRCATACATACATACATACATA	TACA	1	M0	C1	rs5687127	26	A/G	build=113
Chr_3R	ATGATGAYGATGATGATGACGATGATGA	GAT	2	M1	C1	rs203553856	8	C/T	build=137					Chr_3L	CTCTCTCTCTCTYTCTCTCTCTTTCTCTCTCTCTCTCTCTCTCT	CT	2	M1	C0	rs5696142	13	C/T	build=113
Chr_3R	CAGCAACAGCARCAGCAGCAGCAGCAG	CAG	2	M1	C0	rs203554197	12	A/G	build=137					Chr_3L	GTGTGTGTGTGTGTGTGTGTGTGTGTGWGTGTGT	GT	1	M1	C0	rs5697655	28	A/T	build=113
Chr_3R	ATATATATATATATAYATATATTTATATA	AT	2	M1	C1	rs203556534	16	C/T	build=137					Chr_3L	CTCTCTCTCTYTCTCTCTCTTTCTCGCTCTCTCTCTCTCTCTCTCTCTCTCTCTCTCTCTCTCTC	CT	3	M1	C1	rs5697870	11	C/T	build=113
Chr_3R	CCACATCCACATCCACATCCACWTCCATATCCACAT	CCACAT	2	M0	C0	rs203558714	23	A/T	build=137					Chr_3L	TCTCTCTCGCTCACTCTSTCTCTCTCTCTCTCTCTCTCTCTCTCTCTCTCTCTCTCTCTCTCTCTCTCTCTCTCTCTCTCTCTCTCTCTCTCTCTCTCTCTCTCTCTCTCTCTCTCTC	TC	3	M0	C0	rs5711050	18	C/G	build=113
Chr_3R	GTGTGTGTGTGTGTGTGWGTGTGTG	GT	1	M1	C1	rs203559659	18	A/T	build=137					Chr_3L	AGAGAGAGAGAGAGRGAGAGAGAGAGAGAGAGAGAGAGAGAGAGAGAGAGAGAGAGAGAGAGA	AG	1	M0	C1	rs5711961	15	A/G	build=113
Chr_3R	GCAGCAGCWGCAGCAGCAGCAGCAGCAGCA	GCA	1	M0	C0	rs203559660	9	A/T	build=137					Chr_3L	TGTGTGMGTGTGTGTGTGTGTGTGTGTG	GT	1	M0	C0	rs5713216	7	A/C	build=113
Chr_3R	TGGACTGGACTGGACTGGWCTGGACTGGACTGGACTG	TGGAC	1	M0	C1	rs203560842	19	A/T	build=137					Chr_3L	AGAGAGAGAGAGAGAGAGAARGAAAGAGAGAGAGAGCGAGAGAGAGAGAGAG	AG	4	M0	C0	rs5714820	21	A/G	build=113
Chr_3R	TCTGTCTGTCKGTCTGTCTGTCTGT	GTCT	1	M1	C1	rs203561336	11	G/T	build=137					Chr_3L	CAACAACAACAACAAMAACAA	CAA	1	M1	C0	rs5720828	16	A/C	build=113
Chr_3R	TGTGTGTGTGTGTGTGTGTGYGTGTGCGTGTGTG	TG	2	M1	C0	rs203563107	21	C/T	build=137					Chr_3L	TAATAGTAATAAAAATAAAAATAATAATAAWAATAATAATAATAATAATAACAATAATAATAATAATAATAATAA	AAT	5	M1	C0	rs5722691	31	A/T	build=113
Chr_3R	ACACACACACACACAYACACAC	AC	1	M0	C0	rs203563816	16	C/T	build=137					Chr_3L	ACACACACACACACACACACACACACACACACACACACACACACACACAYACACACACACACACACACACACACACACACACACACACACACACATACACA	AC	2	M1	C1	rs5725634	50	C/T	build=113
Chr_3R	ACACACACACACACACAMACACAC	AC	1	M1	C0	rs203564145	18	A/C	build=137					Chr_3L	ACACACACACACACACACACACACACACACACACACACACACACACACACACACACACACACACACACACACACACACACACACACACRCACACATACACA	AC	2	M0	C1	rs5725743	89	A/G	build=113
Chr_3R	TGCTGCTGYTGCTGCTGCTGCTG	TGC	1	M0	C1	rs203564617	9	C/T	build=137					Chr_3L	ATAATMATAATAATAATAATAAAAATTATAAATAATAATAATAATACAAATAAAAATAATAATAATAATTAATAATAACAATAATAATAATAATAATAATAATAAT	ATA	9	M0	C1	rs5732107	6	A/C	build=113
Chr_3R	CAACAACAACAACAAYAACAA	CAA	1	M0	C0	rs203564923	16	C/T	build=137					Chr_3L	GTGTGTGTGTGTGTGTGAGTGTGTGTGTGTGTGTGTGTGTGTGWGTGTGTGTGTGTGTGTGTGTGTGTGTGTGTGTGTGT	GT	2	M1	C0	rs5732277	44	A/T	build=113
Chr_3R	CACACRCACACTCACACACACACTCGCGCACACACACACACACACGCACAC	CA	6	M1	C1	rs203565168	6	A/G	build=137					Chr_3L	TGTGTGATGTGTGTGTGTGTGTGTGTGTGTGTGTGTGTGTGTGTGTGTGTGTGTGTGTGTGTGTGTGTGTGTGTGTGTGTGTGTGTGTGTGTGTGTRTGTGTGTGTGTGTGTGTGTGT	TG	2	M1	C0	rs5733354	97	A/G	build=113
Chr_3R	GATGATGATGATGATGATGRTGATGATGA	GAT	1	M0	C1	rs203565401	20	A/G	build=137					Chr_3L	TGCTGCTGCTGTTGTTGCTGCTGCTGCTGGTGCTGSTGCTGGTGCTGCTG	TGC	5	M1	C1	rs5734532	36	C/G	build=113
Chr_3R	AGAGAGAGAGAGAGAGAGAGAGAGAGAKAGAGAGAGAG	AG	1	M0	C0	rs203566063	28	G/T	build=137					Chr_3L	TGTGTGTGTGTGTGTRTGTGTGTGTGTGTGTGTGTGTATGTGTGTGTGTTTGTGTGTGTGTGTGTGTGTGTGTGTGTGTGTGTGTGTGTGTGTTTGTGTGTGTGTGTGTGTGTGTG	TG	4	M1	C0	rs5737661	16	A/G	build=113
Chr_3R	AGATAGATAGAGAGATAGATCGATAGATAGATAGATAGATAGATAGATAGATAGATAGATAGATAGATAGATAGATAGATAGATAGATAGATAGATAGADAGAAAGAAAGATAGATAGATAGAT	GATA	5	M1	C0	rs203566394	100	A/G/T	build=137					Chr_3L	TGTGTGTGTGTKTGTATGTGTGTGTGTGTGTGTGTGTATGTGTGTGTGTTTGTGTGTGTGTGTGTGTGTGTGTGTGTGTGTGTGTGTGTGTGTTTGTGTGTGTGTGTGTGTG	TG	5	M1	C0	rs5737679	12	G/T	build=113
Chr_3R	CACCACCACCACCAMCACCACCA	CAC	1	M1	C1	rs203567294	15	A/C	build=137					Chr_3L	CTGCTGCTGCTGCTGCTGCTRCTGCTTCTGCT	CTG	2	M1	C1	rs5737804	21	A/G	build=113
Chr_3R	TGTGTGTGTGCGTGCMTGTGTGTGTGTGTGTGTGTGTGTGTG	TG	3	M0	C0	rs203567953	16	A/C	build=137					Chr_3L	TGTTGTTRTTGTTGTTGTTGTTG	TTG	1	M1	C1	rs5738743	8	A/G	build=113
Chr_3R	AATATAATATAATATAATATAATATAATATAATATAATATAATATAATATAATATAATATAATATAATATAATATAATATAATAATATTATAATATAATAWTATAATATAATATAATATAATATAATATAATATAATATAATATAATATAATATAATATAATATAA	AATAT	5	M1	C1	rs203567981	101	A/T	build=137					Chr_2R	tatatatatatatatatatatatatgtatatatatatatatatatatatatatatatatatatatatatataNtattatatatata	TA	3	M1	C0	rs3309938	73	-/T	build=106
Chr_3R	TTGTTGGTGTTGTTGKTGTTGTTGTTGTTGTTTGTTGGTTGTTGTTG	TGT	4	M1	C1	rs203568110	16	G/T	build=137					Chr_2R	atatatatatatatatatatatatatatatatatatatatatatatatatatatatatatatatatatatatatatatatatataYacatatatatacatatatgtatatgtatatat	AT	5	M1	C0	rs3309952	86	C/T	build=106
Chr_3R	TATATACATATATATATMTATATATAT	AT	2	M0	C1	rs203569983	18	A/C	build=137					Chr_2R	atatatatatatatatatatatatatatatatatatatatatatatatatatatatatatatatatatatatatatatatatatataYatatatatacatatatgtatatgtatatat	AT	4	M1	C0	rs3309953	88	C/T	build=106
Chr_3R	TGTCTGTCTGTCTGYCTGTCTGTCT	TGTC	1	M1	C1	rs203570151	15	C/T	build=137					Chr_2R	atatatatatatatatatatatatatatatatatatatatatatatatatatatatatatatatatatatatatatatatatacatatatatacatatatRtatatgtatatat	AT	4	M1	C0	rs3309954	101	A/G	build=106
Chr_3R	AAAAAAAAAAAAAMAAAAAAAAAAAA	A	1	M0	C0	rs203570566	14	A/C	build=137					Chr_2R	atatatatatatatatatatatatatatatatatatatatatatatatatatatatatatatatatatatatatatacatatatatacatatatgtatatRtatatat	AT	4	M1	C0	rs3309955	101	A/G	build=106
Chr_3R	TATATATATATATAYATATATATATATATATATATATATATAT	TA	1	M1	C1	rs203570840	15	C/T	build=137					Chr_2R	agaagaagaagaagaagaagaagaagaagaagaagaagaagaagaagaagaagaagaagWagaagaagaagaagaagaagaagaagaggaagaagaagaagaagaagaagaagaagaagaagaagaagaagaagaagaagaagaagaagaagaagaaga	AGA	2	M0	C0	rs3310107	60	A/T	build=106
Chr_3R	TGCTGCTGCTGCTGYTGGTGTTGCTGCTGCTGCTG	TGC	3	M1	C1	rs203572449	15	C/T	build=137					Chr_2R	agaagaagaagaagaagaagaagaagaagaagaagaagaagaagaagaagaagaagaagtagaagaagNagaagaagaagaagaagaggaagaagaagaagaagaagaagaagaagaagaagaagaagaagaagaagaagaagaagaagaagaagaaga	AGA	3	M1	C0	rs3310109	69	-/A	build=106
Chr_3R	ATACATAYACATATACATATACATATA	ACATAT	1	M1	C1	rs203575215	8	C/T	build=137					Chr_2R	agaagaagaagaagaagaagaagaagaagaagaagaagaagaagaagaagaagaagaagtagaagaagaNgaagaagaagaagaagaggaagaagaagaagaagaagaagaagaagaagaagaagaagaagaagaagaagaagaagaagaagaagaaga	AGA	3	M1	C0	rs3310131	70	-/A	build=106
Chr_3R	AAAAAAAAAAAWAAAAAAAAA	A	1	M0	C0	rs203575571	12	A/T	build=137					Chr_2R	ttattattatttatattattattatttatNattattatt	TTA	4	M1	C0	rs3310190	30	-/T	build=106
Chr_3R	TTTTTTTTTTKTTTTTTTTTTTTTTTTTT	T	1	M1	C0	rs203579710	11	G/T	build=137					Chr_2R	ctctctctctccttctctctctctcNctctctctctctctctctctctctctctc	CT	3	M1	C1	rs3312376	26	-/T	build=106
Chr_3R	TTTTTTTGTTTTTTGTTTTTTTTTTTTTGTTTTKTTTTTGTTTTTT	T	5	M1	C0	rs203580291	34	G/T	build=137					Chr_2R	ctctctctctccttctctctctctctctNtctctctctctctctctctctctctc	CT	3	M1	C1	rs3312378	29	-/C	build=106
Chr_3R	TATATATWTATATATATATATATATATATATATATATATATATTTGTATATATATA	TA	3	M1	C0	rs203580516	8	A/T	build=137					Chr_2R	gcagcagcaacagcagcagcaacaRcagcaacagcagcagcagcagcagcaacaacagcagcagc	GCA	6	M1	C1	rs3312576	25	A/G	build=106
Chr_3R	CTGATGCKGATGCTGATGCTGATGCTGATGCTGATGCTGATGCTGATGC	GATGCT	1	M1	C1	rs203581064	8	G/T	build=137					Chr_2R	gcagcagcaacagcagcagcaRcagcagcaacagcagcagcagcagcagcaacaacagcagcagc	GCA	5	M1	C1	rs3312577	22	A/G	build=106
Chr_3R	GGATTSGGATTGGGATTGGGATTG	GGATTG	1	M1	C0	rs203581103	6	C/G	build=137					Chr_2R	gcagcagcaRcagcagcagcaacagcagcaacagcagcagcagcagcagcaacaacagcagcagc	GCA	5	M1	C1	rs3312578	10	A/G	build=106
Chr_3R	TGTGTGTGTGTGTGTGYGTGTGTGTGT	TG	1	M1	C1	rs203581941	17	C/T	build=137					Chr_2R	ttcttcttcttcgtcttcttNttcttcttcttcttcttcttcttctgcttcttcttct	TTC	3	M1	C1	rs3313650	21	-/C	build=106
Chr_3R	TTTTTTTTTTTTWTTTTTTTT	T	1	M1	C0	rs203581955	13	A/T	build=137					Chr_2R	ttcttcttcttcgtcttcNtcttcttcttcttcttcttcttcttctgcttcttcttct	TTC	3	M1	C1	rs3313651	19	-/T	build=106
Chr_3R	TGTGTGTGYGTGTGTGTGTGTG	TG	1	M1	C0	rs203582209	9	C/T	build=137					Chr_2R	ttcttcttcttcgtcttNttcttcttcttcttcttcttcttcttctgcttcttcttct	TTC	3	M1	C1	rs3313652	18	-/C/T	build=113
Chr_3R	TCTCTCTCTCTCTCTSTCCCTCTCTCT	TC	2	M0	C1	rs203582314	16	C/G	build=137					Chr_2R	tctctctcccNctctctctctctctcacactctctctctctctctttctatctctctctc	TC	6	M1	C0	rs3313828	11	-/T	build=106
Chr_3R	AGCAGCAGCAGCATCAGCAKCAGCAGCA	AGC	2	M1	C1	rs203583923	20	G/T	build=137					Chr_2R	tctctctccctctctMtctctctctcacactctctctctctctctttctatctctctctc	TC	6	M1	C0	rs3313829	16	A/C	build=106
Chr_3R	AAAAAAAAAAAAAAAMAAAAAAAAAAAA	A	1	M0	C0	rs203584169	16	A/C	build=137					Chr_2R	tctctctccctctctctctctctctcaNactctctctctctctctttctatctctctctc	TC	6	M0	C0	rs3313830	28	-/C	build=106
Chr_3R	ACATACATACATACCATACATACATACATACCATACATACAYACATACCATACATACATACATACATA	ACAT	4	M1	C0	rs203586947	42	C/T	build=137					Chr_2R	tctctctccctctctctctctctctcacNctctctctctctctctttctatctctctctc	TC	5	M1	C0	rs3313831	29	-/A	build=106
Chr_3R	ATATATATAATATATATATAATATGCATATATATATATTKATATATATATATA	AT	6	M0	C1	rs203588690	40	G/T	build=137					Chr_2R	tctctctccctctctctctctctctcacaNtctctctctctctctttctatctctctctc	TC	6	M0	C0	rs3313832	30	-/C	build=106
Chr_3R	TGTATCTGTATCTGTATCTKTATCTGTATCTTTTTCTGAATCTGTATCTG	TGTATC	4	M1	C1	rs203589506	20	G/T	build=137					Chr_2R	tctctctccctctctctctctctctcacacNctctctctctctctttctatctctctctc	TC	6	M1	C0	rs3313833	31	-/T	build=106
Chr_3R	GCAGCAGCAGCAACWGCAGCAGCAGCA	GCA	2	M0	C0	rs203589642	15	A/T	build=137					Chr_2R	tctctctccctctctctctctctctcacactctctctctctctctKtctatctctctctc	TC	5	M0	C0	rs3313834	46	G/T	build=106
Chr_3R	ATATATATATATATRTATATATATATTTATATAT	AT	2	M0	C0	rs203592449	15	A/G	build=137					Chr_2R	gtgtgtgtgtgtgtgtgtgtgtgtgtgtgtgtNtgtgtg	GT	1	M0	C1	rs3314329	33	-/A	build=106
Chr_3R	ATTTATTTATTTATTTATTTATTTATTTATTTATTTATTTATTTATTTATTTATTTATTTATTTATTTATTTATTTATTTATTTATTTATTTATTTATTTMTTTATTTATTTATTTATTTATTTATTTATTTATTTATTTATTTATTTATTTATTTATTTATTTATTTATTTATTCATTTATTTATTTATTTATTTATTTA	ATTT	2	M0	C1	rs203594027	101	A/C	build=137					Chr_2R	ctctctctctctctcNctctctctctctctctctctctc	CT	1	M1	C1	rs3314568	16	-/T	build=106
Chr_3R	AAAAAARAAAAAAAAAAAAAAAAA	A	1	M0	C0	rs203595219	7	A/G	build=137					Chr_2R	ctctctctctctctctcWctctctctctctctctctctc	CT	1	M1	C1	rs3314571	18	A/T	build=106
Chr_3R	ACAACAACAACAACAACAACRACAAC	ACA	1	M0	C1	rs203598794	21	A/G	build=137					Chr_2R	tgtgtgtgtgtgtgtNtgtgtgt	TG	1	M1	C1	rs3314634	16	-/G	build=106
Chr_3R	GTGTGKGTGTGGGTGTGGGTGTGGG	GTGTGG	1	M1	C1	rs203599747	6	G/T	build=137					Chr_2R	tgtgtgtgtgtgtgtgtNtgtgt	TG	1	M1	C1	rs3314636	18	-/G	build=106
Chr_3R	ATTATTATTATTATTATTATTATTATTATTATTATTACTATTATTATTATTATCATTATTATTATTATTATTATTATTATTATTATTAATATTATTATTAKTATTATTATTATTATTATTATTATTATTATTATTATTATTATTATTATTATTATTATTATTATTATTATTACTATTATTATTATTATCATTATTATTATT	ATT	6	M1	C0	rs203602106	101	G/T	build=137					Chr_2R	GATGATGNTGATGATGATGAT	TGA	1	M0	C0	rs3314650	8	-/G	build=106
Chr_3R	AAAAAAAAAAAAAAAAAAAAVAAAAAAAAAA	A	1	M0	C0	rs203602680	21	A/C/G	build=137					Chr_2R	acacacacaYacacacacaca	AC	1	M0	C1	rs3314918	10	C/T	build=106
Chr_3R	TGCTGCTCCTGCTGCTGCTGCTGCTGMTGCTGCTGCTGCTGCTGCT	CTG	2	M1	C1	rs203603120	27	A/C	build=137					Chr_2R	acacacacacWcacacacaca	AC	1	M0	C1	rs3314920	11	A/T	build=106
Chr_3R	TTTATTTATTTATTTATTTATTTACTTATTTATTTATTTATTTATTTATTTATTTATTTATTTATTTATTTATTTATTTATTTATTTATTTATTTATTKATTTATTTATTTATTTATTTATTTATTTATTTATTTATTTATTTATTTATTTATTTATTTATTTATTTATTTATTTATTTATTTATTTATTTATTTATTT	TTTA	2	M1	C1	rs203603434	99	G/T	build=137					Chr_2R	TTGTTGTTGTTGTNGTTGTTGATGTTG	TTG	2	M1	C0	rs3314921	14	-/T	build=106
Chr_3R	CAGCAGCACCAGCAGCAGCAACAACAGCARCAGCAGCAGCAG	CAG	4	M1	C0	rs203603676	30	A/G	build=137					Chr_2R	TTGTTGTTGTTGTTNTTGTTGATGTTG	TTG	2	M1	C0	rs3314923	15	-/G	build=106
Chr_3R	GTGGTGGTTGTGGTCGTGGTGGTGGYTGTGGTGGTGGT	GTG	4	M1	C1	rs203603905	26	C/T	build=137					Chr_2R	TTGTTGTTGTTGTTGNTGTTGATGTTG	TTG	2	M1	C0	rs3314925	16	-/T	build=106
Chr_3R	TGCTGCTGTTGCTGCTGYTGCTGCGGTTGCTGCTGCTGCTGCTGCTG	TGC	4	M1	C1	rs203606486	18	C/T	build=137					Chr_2R	tgtgtRtgtgtgtgtgtgtgt	TG	1	M1	C1	rs3315925	6	A/G	build=106
Chr_3R	ATCTATATATCTATCTATCTATCTATCTATCTRTCTATCTATCTATCTATCTATCTATCTATCTATCTATGTATCTATCTATCTGTCTATC	TATC	4	M1	C1	rs203607378	33	A/G	build=137					Chr_2R	tgtgtgtgtRtgtgtgtgtgtg	TG	1	M1	C0	rs3316313	10	A/G	build=106
Chr_3R	CAGCAGCAGCAGCAGCAACAGCARCAGCAGCAGCA	CAG	2	M1	C1	rs203607518	24	A/G	build=137					Chr_2R	agagagatagagagagagagagagagagtgagagagagagagagagagagtNagagagagagagagagaga	AG	4	M1	C1	rs3316326	52	-/G	build=106
Chr_3R	AAGAAGAAGACGAMGAAGAAGAAGAAGA	AAG	2	M1	C1	rs203610445	14	A/C	build=137					Chr_2R	agagagatagagagagagagagagagagtgagagagagagagagagagagNgagagagagagagagagaga	AG	3	M1	C1	rs3316327	51	-/T	build=106
Chr_3R	CCATCCATCCATCCATCCATCYATCCATCCATC	CCAT	1	M0	C1	rs203610600	22	C/T	build=137					Chr_2R	agagagatagagagagagagagagagagtgagagagagagWgagagagagtgagagagagagagagagaga	AG	4	M1	C1	rs3316328	41	A/T	build=106
Chr_3R	GCCCATGCCCATGCCCATGCCCATDCCCATGCCCATGCCCATGCCCATGCCCATGCCCATGCCCA	GCCCAT	1	M1	C1	rs203613571	25	A/G/T	build=137					Chr_2R	agagagatagagagagagagagagagaNtgagagagagagagagagagagtgagagagagagagagagaga	AG	4	M1	C1	rs3316329	28	-/G	build=106
Chr_3R	TATATATATATAAWTATATATATATATATATATA	TA	2	M0	C0	rs203615200	14	A/T	build=137					Chr_2R	agagagatagagagagagagagagagNgtgagagagagagagagagagagtgagagagagagagagagaga	AG	4	M1	C1	rs3316330	27	-/A	build=106
Chr_3R	GGGTTGGGTTGGGTTGGRTTGGGTT	GGGTT	1	M1	C0	rs203616786	18	A/G	build=137					Chr_2R	agagagatagagagagagagagagaNagtgagagagagagagagagagagtgagagagagagagagagaga	AG	4	M1	C1	rs3316331	26	-/G	build=106
Chr_3R	CACACACACACACACACACAMACACACACACA	CA	1	M1	C0	rs203616835	21	A/C	build=137					Chr_2R	agagagatagagagagagagagagNgagtgagagagagagagagagagagtgagagagagagagagagaga	AG	4	M1	C1	rs3316332	25	-/A	build=106
Chr_3R	ACACACACAMACACACACACATACGCACACACA	AC	3	M1	C1	rs203617311	10	A/C	build=137					Chr_2R	acacacacacaSacacacaca	AC	1	M0	C1	rs3316523	12	C/G	build=106
Chr_3R	TTTGTTTGCTTGYTTGTTTGTTTGTTT	TTGT	2	M1	C1	rs203620444	13	C/T	build=137					Chr_2R	tctctctctctctatctctttttctctctctctctcNctatctctctctctctctct	TC	5	M1	C1	rs3317218	37	-/T	build=106
Chr_3R	ATATATATATATATAKATATATATATATAT	AT	1	M1	C0	rs203620541	16	G/T	build=137					Chr_2R	tctctctctctctatctctttttctctctctctctNtctatctctctctctctctct	TC	5	M1	C1	rs3317220	36	-/C	build=106
Chr_3R	TACATWTACATATACATATACATA	TACATA	1	M0	C0	rs203621478	6	A/T	build=137					Chr_2R	tctctctctctctatctctttttctctctctMtctctctatctctctctctctctct	TC	5	M1	C1	rs3317222	32	A/C	build=106
Chr_3R	TATATATATAKATATATATATATATAT	TA	1	M1	C1	rs203623455	11	G/T	build=137					Chr_2R	tctctctctctctNtctctttttctctctctctctctctatctctctctctctctct	TC	4	M1	C1	rs3317226	14	-/A	build=106
Chr_3R	ATATATATATAAAAATATATATATATATATATATAYATATATATATATATATATATATATATATATAT	AT	3	M1	C0	rs203624446	36	C/T	build=137					Chr_2R	acacacacacacaYacacacaca	AC	1	M0	C1	rs3317604	14	C/T	build=106
Chr_3R	CACACACACACACATACAAACTCACACACATACACACTCASACACACACACACACAC	CA	6	M0	C1	rs203625005	41	C/G	build=137					Chr_2R	attattattattaNtatattattatta	ATT	2	M1	C0	rs3317905	14	-/T	build=106
Chr_3R	GTGTGTGTGTGWGTGTGTGTGTGTG	GT	1	M1	C1	rs203626001	12	A/T	build=137					Chr_2R	attattattattattaNattattatta	ATT	2	M0	C0	rs3317907	17	-/T	build=106
Chr_3R	GTGTGTGTGTGTGTGYGTGTGTGTGCGTGTG	GT	2	M1	C1	rs203626033	16	C/T	build=137					Chr_2R	gcagcaacagcagcagcagcagcaKcagcag	CAG	2	M0	C1	rs3318997	25	G/T	build=113
Chr_3R	TTTTTTTTTYTTTTTTTTTTTTTTTTT	T	1	M1	C0	rs203629593	10	C/T	build=137					Chr_2R	ctctctctctccttctctNtctctctctctc	CT	3	M1	C1	rs3319154	19	-/C	build=106
Chr_3R	TTTTTTTTTTTTTTTTYTTTTTTTTTTT	T	1	M1	C0	rs203629873	17	C/T	build=137					Chr_2R	ctctctctctccttcNctctctctctctctc	CT	3	M1	C1	rs3319155	16	-/T	build=106
Chr_3R	CAGCAGCAGCAGCAGCARCAGCAGC	CAG	1	M1	C1	rs203631239	18	A/G	build=137					Chr_2R	ctctctctctcctNctctctctctctctctc	CT	2	M0	C1	rs3319156	14	-/T	build=106
Chr_3R	ATATATATATATAWATATATATATATATATATATATATATATATATATATATATA	AT	1	M1	C1	rs203631986	14	A/T	build=137					Chr_2R	ctctctctctcMttctctctctctctctctc	CT	2	M0	C1	rs3319157	12	A/C	build=106
Chr_3R	ATCTATATATCTATCTATCTATCTATCTATCTATCTATCTATCTATCTATCTAKCTATCTATCTATCTATGTATCTATCTATCTGTCTATC	TATC	4	M1	C1	rs203632682	54	G/T	build=137					Chr_2R	ctctctctctNcttctctctctctctctctc	CT	2	M0	C1	rs3319158	11	-/C	build=106
Chr_3R	CACACACACACACRCACACACACACACA	CA	1	M0	C0	rs203635101	14	A/G	build=137					Chr_2R	tctctctctctctatctctttttctctctctctctctcNatctctctctctctctct	TC	5	M1	C1	rs3319386	39	-/T	build=106
Chr_3R	TTTTTTGTTTTTTKTTTTTTTTTTTTT	T	2	M1	C0	rs203635217	14	G/T	build=137					Chr_2R	tctctctctctctatctctttttctctctctctctctNtatctctctctctctctct	TC	5	M1	C1	rs3319388	38	-/C	build=106
Chr_3R	TATATATATATATATATATATATAYATATATATATATATATATATA	TA	1	M1	C0	rs203636065	25	C/T	build=137					Chr_2R	agagagagagWgagagagagagaga	AG	1	M0	C1	rs3321549	11	A/T	build=106
Chr_3R	TATATATRTATATATATATATATA	TA	1	M0	C0	rs203636828	8	A/G	build=137					Chr_2R	cgacggcgacgNcgacgacgacgacgacg	CGA	2	M1	C1	rs3322295	12	-/G	build=106
Chr_3R	GTATGTAYGTATGTATGTATGTATGTAT	GTAT	1	M1	C0	rs203636892	8	C/T	build=137					Chr_2R	aaaaaaaaaaaNaaaaaaaaa	A	1	M0	C0	rs3322310	12	-/C	build=106
Chr_3R	GTTGTTGTTGTTGTTGTTRTTGTTGTTGTTG	GTT	1	M1	C1	rs203636910	19	A/G	build=137					Chr_2R	ttatttgtttatttatttatttatttacttatttatttactgatttatttatttatttatKttttatttatt	TTTA	6	M1	C0	rs3322419	61	G/T	build=113
Chr_3R	GTGTGTGTGTGWGTGTGTGTGT	GT	1	M1	C0	rs203638127	12	A/T	build=137					Chr_2R	ttatttgtttatttatttatttatttacttatttatttactgatttattKatttatttatgttttatttattcagttttatttatttatt	TTTA	10	M1	C1	rs3322422	50	G/T	build=106
Chr_3R	ATATATATATATATATATATATATATATATATATATATATATMTATGTATATATATATATATATA	AT	2	M0	C1	rs203639698	43	A/C	build=137					Chr_2R	ttatttgtttatttatttatttatttacttatttatttactgattKatttatttatttatgttttatttattcagttttatttatttatt	TTTA	10	M1	C1	rs3322424	46	G/T	build=106
Chr_3R	TTATTATTATTATTATTATTYATTATTATT	TTA	1	M1	C0	rs203640427	21	C/T	build=137					Chr_2R	ttatttgtttatttatttatttatttacttatttatttactKatttatttatttatttatgttttatttattcagttttatttatttatt	TTTA	9	M1	C1	rs3322426	42	G/T	build=106
Chr_3R	CTCCTCCTCCGCYTCCTCCTCCTCCTC	CTC	2	M0	C0	rs203640880	13	C/T	build=137					Chr_2R	ttatttRtttatttatttatttatttacttatttatttactgatttatttatttatttatgttttatttattcagttttatttatttatt	TTTA	9	M1	C1	rs3322429	7	A/G	build=113
Chr_3R	ACACACACACACACACACACACACRCACACA	AC	1	M0	C1	rs203641113	25	A/G	build=137					Chr_2R	catcatcaccaNcatcatcatcatcatca	CAT	2	M1	C1	rs3322526	12	-/T	build=106
Chr_3R	TCCATCCATYCATCCATCCACCCATCCATCCATCCATC	CCAT	2	M0	C1	rs203641806	10	C/T	build=137					Chr_2R	tctctctctccctctYtctctctctctctc	TC	2	M0	C0	rs3323613	16	C/T	build=106
Chr_3R	CACCACCACTACCACYACCACCACCACCAC	CAC	2	M1	C0	rs203642903	16	C/T	build=137					Chr_2R	tctctctctcYctctttctctctctctctc	TC	2	M1	C0	rs3323617	11	C/T	build=106
Chr_3R	CCATACCACACCACACCATAYCATACCATACCATACCATACCATA	CATAC	3	M0	C0	rs203648492	21	C/T	build=137					Chr_2R	acacacgcacacacacWcacacacacacacaaacaca	CA	3	M0	C1	rs3323847	17	A/T	build=106
Chr_3R	CTCTCTCTAACTCTCTCTCTCTCTMTCTCTCTCTCTCTCTCTCT	CT	3	M1	C0	rs203648620	25	A/C	build=137					Chr_2R	acacacgcacacacaNacacacacacacacaaacaca	CA	3	M1	C1	rs3323848	16	-/C	build=106
Chr_3R	ACATACATACATACACACATRCATACATA	ACAT	2	M0	C1	rs203648875	21	A/G	build=137					Chr_2R	acacacNcacacacacacacacacacacacaaacaca	CA	2	M0	C1	rs3323851	7	-/G	build=106
Chr_3R	TATATATATATTTTATWTATATATATATAATATATAT	TA	4	M1	C1	rs203649140	17	A/T	build=137					Chr_2R	agagagagagagaNgagagaga	AG	1	M0	C0	rs3324550	14	-/A	build=106
Chr_3R	CAGCAGCAACAACAGCAGCAGCARCAGCAGCAGCA	CAG	3	M1	C1	rs203649361	24	A/G	build=137					Chr_2R	tctctctctctctctctctctctctctYtctttctctttctctctctctct	TC	3	M1	C1	rs3324804	28	C/T	build=106
Chr_3R	TGTGTGTGCGTGYGTGTGTGTGTGTGTGTGT	TG	2	M1	C1	rs203650294	13	C/T	build=137					Chr_2R	tctctctctctctctctctctctctctctctYtctctttctctctctctct	TC	2	M1	C1	rs3324820	32	C/T	build=113
Chr_3R	TTTTTTTTTTTTTKTTTTTTT	T	1	M1	C0	rs203653165	14	G/T	build=137					Chr_2R	tctctctctctctctctctctctctctctctttctYtttctctctctctct	TC	3	M1	C1	rs3324821	36	C/T	build=106
Chr_3R	CTGCTGCTGCTGCTGYTGCTGCTGCTGCTGCTGCTGCTGCTGCTGTTGTTGTTGCTGCTGCTGCTGCTG	CTG	4	M1	C0	rs203654121	16	C/T	build=137					Chr_2R	tctctctctctctctctctctctctctctctttctctYtctctctctctct	TC	2	M1	C1	rs3324822	38	C/T	build=106
Chr_3R	TATATATATATATATATATATATATATASATATATA	TA	1	M0	C0	rs203654590	29	C/G	build=137					Chr_2R	atatatatatNatatatgttatattatatagatatatatatat	AT	5	M0	C1	rs3325153	11	-/G	build=106
Chr_3R	TTTTTTTTTTTTTTTKTTTTTT	T	1	M1	C0	rs203656733	16	G/T	build=137					Chr_2R	atatatatatgatatatKttatattatatagatatatatatat	AT	5	M0	C1	rs3325154	18	G/T	build=106
Chr_3R	TTTTTTTTTTKTTTTTTTTTTTGTTTTT	T	2	M1	C0	rs203657843	11	G/T	build=137					Chr_2R	atatatatatgatatatgttatattatataKatatatatatat	AT	5	M1	C1	rs3325169	31	G/T	build=106
Chr_3R	TTTTTTTYTTTTTTTTTTTTTTTTTTT	T	1	M1	C0	rs203658101	8	C/T	build=137					Chr_2R	tgctgNtgctgctgctgctgctgctgctgctgctgctgctgctgctgc	TGC	1	M1	C0	rs3326453	6	-/C	build=106
Chr_3R	AAAAARAAAAAAAAAAAAAAAAAA	A	1	M0	C0	rs203659496	6	A/G	build=137					Chr_2R	tgctgctNctgctgctgctgctgctgctgctgctgctgctgctgctgc	CTG	1	M1	C0	rs3326455	8	-/G	build=106
Chr_3R	TTTGGTTTGCTATGGTTKGGTTTGGTTTGGTTTGGTTTGGT	GGTTT	3	M1	C1	rs203659690	18	G/T	build=137					Chr_2R	tgctgctgNtgctgctgctgctgctgctgctgctgctgctgctgctgc	TGC	1	M1	C0	rs3326457	9	-/C	build=106
Chr_3R	TGTTGCTATTGCTGHTGATGTTGCTGTTGCTGTTGC	TGTTGC	3	M1	C0	rs203660828	15	A/C/T	build=137					Chr_2R	tgctgctgctgNtgctgctgctgctgctgctgctgctgctgctgctgc	TGC	1	M1	C0	rs3326459	12	-/C	build=106
Chr_3R	ACACACACACACACACRCACACACACACACACAC	AC	1	M0	C0	rs203661457	17	A/G	build=137					Chr_2R	tgctgctgctgcNgctgctgctgctgctgctgctgctgctgctgctgc	TGC	1	M1	C0	rs3326461	13	-/T	build=106
Chr_3R	CACACACACACACRCACACACACAC	CA	1	M0	C1	rs203661567	14	A/G	build=137					Chr_2R	tgctgctgctgctgNtgctgctgctgctgctgctgctgctgctgctgc	TGC	1	M1	C0	rs3326463	15	-/C	build=106
Chr_3R	TGTGTGTGTGTGTGTGTGTRTCTGTGTGTGT	TG	2	M1	C1	rs203664747	20	A/G	build=137					Chr_2R	tgctgctgctgctgctgNtgctgctgctgctgctgctgctgctgctgc	TGC	1	M1	C0	rs3326473	18	-/C	build=106
Chr_3R	ATATATAHATATATATATATATATATATATATATATA	AT	1	M0	C1	rs203666742	8	A/C/T	build=137					Chr_2R	tgctgctgctgctgctgctgNtgctgctgctgctgctgctgctgctgc	TGC	1	M1	C0	rs3326476	21	-/C	build=106
Chr_3R	GAGAGAGAGAGAGAGWGAGAGAGAG	GA	1	M0	C1	rs203668323	16	A/T	build=137					Chr_2R	tgctgctgctgctgctgctgcNgctgctgctgctgctgctgctgctgc	TGC	1	M1	C0	rs3326479	22	-/T	build=106
Chr_3R	GTGTGWGTGTGTGTGTGTGTG	GT	1	M1	C1	rs203668394	6	A/T	build=137					Chr_2R	tgctgctgctgctgctgctgctgcNgctgctgctgctgctgctgctgc	TGC	1	M1	C0	rs3326481	25	-/T	build=106
Chr_3R	TCTCTCTCTSTCTCTCTCTCTCTCTCTCT	TC	1	M0	C1	rs203668508	10	C/G	build=137					Chr_2R	tgctgctgctgctgctgctgctgctgMtgctgctgctgctgctgctgc	TGC	1	M1	C0	rs3326483	27	A/C	build=106
Chr_3R	TATTATTATTATTATCATTATTATTATTATTATTATTATTATTATTATTATTATTATTAATATTATTATTATTATTATTATTATTATTATTATTATWATTATTATTATTATTATTATTATTATTATTATTATTATTATTATTATTATTATTATT	TAT	3	M1	C1	rs203668732	97	A/T	build=137					Chr_2R	aacgaacgagcgaacgaacgaacgaacgWacgaa	CGAA	2	M0	C1	rs3329911	29	A/T	build=106
Chr_3R	CTCTCTCTMTCTCTCTCTCTCTCTCTCTCTCTCTCTCTGTCTCTCTCTCTCT	CT	2	M1	C0	rs203669986	9	A/C	build=137					Chr_2R	GCTGGCTGGCTGGCTGGNTGGCT	GCTG	1	M1	C1	rs3330048	18	-/C	build=106
Chr_3R	CACACACAAMCACACACACACACACGCACACAGACACA	CA	4	M0	C0	rs203670511	10	A/C	build=137					Chr_2R	gctggctggctggctgNctggct	GCTG	1	M1	C1	rs3330049	17	-/G	build=106
Chr_3R	TATATATRATATATATATATATATATATATATAT	AT	1	M0	C0	rs203671939	8	A/G	build=137					Chr_2R	gctggctggctggctNgctggct	GCTG	1	M1	C1	rs3330050	16	-/G	build=106
Chr_3R	TGGAGWTGGAGATGGAGATGGAGATGGA	TGGAGA	1	M0	C1	rs203674804	6	A/T	build=137					Chr_2R	ctctctctctctctctctctctYtctctctc	CT	1	M0	C1	rs3330064	23	C/T	build=106
Chr_3R	TTTTTWTTTTTTTTTTTTGTTTTTTTTTT	T	2	M1	C0	rs203675106	6	A/T	build=137					Chr_2R	ctctctctctYtctctctctctttctctctc	CT	2	M1	C1	rs3330065	11	C/T	build=106
Chr_3R	CAGCARCAGCAGCAGCAGCAGCAGC	CAG	1	M1	C1	rs203679611	6	A/G	build=137					Chr_2R	tgtgtgtatgtgWgtgtgtgtgtgtgtgtgtgt	GT	2	M1	C1	rs3330283	13	A/T	build=106
Chr_3R	TTTTTTTTTTTTTKTTTTTTTTTTTTTT	T	1	M1	C0	rs203682617	14	G/T	build=137					Chr_2R	TGGTGGTGGTGGWGGTGGTGGTG	TGG	1	M1	C1	rs3330982	13	A/T	build=106
Chr_3R	TTTTTTTDTTTTTTTTTTTTTT	T	1	M0	C0	rs203683410	8	A/G/T	build=137					Chr_2R	gagagagagagaaatcgagagagagagagagaNagagagaga	GA	4	M1	C0	rs3331693	33	-/G	build=106
Chr_3R	CAGCAGCAGCATCAGSAGCAGCAGCAGCAACAGCAGCA	CAG	3	M0	C1	rs203683950	16	C/G	build=137					Chr_2R	gagagagagagaaatcgagagagagagagaNagagagagaga	GA	4	M1	C0	rs3331694	31	-/G	build=106
Chr_3R	CTCTCTCTCTCMCTCTCTCTCTCTCT	CT	1	M0	C0	rs203684105	12	A/C	build=137					Chr_2R	agagagagagagagaSagagag	AG	1	M1	C0	rs3332320	16	C/G	build=113
Chr_3R	TATATATATATATWTATATAT	TA	1	M0	C1	rs203685590	14	A/T	build=137					Chr_2R	tctctYtctctctctctctct	TC	1	M0	C1	rs3332325	6	C/T	build=106
Chr_3R	ATCTATATATCTATCTATCTATCTATCTATCTATCTDTCTATCTATCTATCTATCTATCTATCTATCTATGTATCTATCTATCTGTCTATC	TATC	4	M1	C1	rs203686308	37	A/G/T	build=137					Chr_2R	tgtgtgtgtgtgtgtgtNgtgtgtgt	TG	1	M0	C0	rs3332346	18	-/T	build=106
Chr_3R	CTGCTGCTGCTGTTGCTGHTGCTGCTGCTGCTG	CTG	2	M1	C0	rs203686474	19	A/C/T	build=137					Chr_2R	tgtgtgtRtgtgtgtgttgtgtgtgt	TG	2	M1	C0	rs3332347	8	A/G	build=106
Chr_3R	ACAACAACAACAACARCAACAACAACAACAACA	ACA	1	M0	C0	rs203687574	16	A/G	build=137					Chr_2R	tgtgtNtgtgtgtgtgttgtgtgtgt	TG	2	M1	C0	rs3332348	6	-/G	build=106
Chr_3R	ATATATATATGTATATATGTATATATMTATATATATATATATATATAT	AT	3	M0	C0	rs203687599	27	A/C	build=137					Chr_2R	gtgtgtgtgtgtgtgtgtgtgtgtgtgtgtgtgtgtgtgtgtgtgtgtgtgtgtgtgtgtgtgtgtgtgtgtgtgtgtgtgtgtgtgtgtgtgtgtgtNtgtgtgtgtttgtgtgtgtgtgt	GT	2	M1	C0	rs3332360	99	-/G	build=106
Chr_3R	ATATATRTATATATATATATATATATATA	TA	1	M0	C1	rs203687686	7	A/G	build=137					Chr_2R	gtgtgtgtgtgtgtgtgtgtgtgtgtgtgtgtgtgtgtgtgtgtgtgtgtgtgtgtgtgtgtgtgtgtgtgtgtgtgtgtgtgtgtgtgtgtgtgtNtgtgtgtgtgtttgtgtgtgtgtgt	GT	2	M1	C0	rs3332361	97	-/G	build=106
Chr_3R	TGTGTGTGCGTCTGTGTGTGTGTGTGCGTSTGTTTGTGTGTGTGTGTGTGT	TG	5	M1	C1	rs203687706	30	C/G	build=137					Chr_2R	ttcttcttcttNttcttcttctt	TTC	1	M0	C1	rs3332649	12	-/T	build=106
Chr_3R	CCTGCTCCTGCCCTKCTCCTGCTCCTGCTCCTGCTCCT	CTCCTG	2	M0	C1	rs203688130	15	G/T	build=137					Chr_2R	acacacKcacacacacacacac	CA	1	M0	C0	rs3332721	7	G/T	build=113
Chr_3R	ATTATTATTATTATTACTATTATTATTATTATCATTATTATTATTATTATTATTATTATTATTATTAATATTATTATTATTATTATTATTATTATTATTAWTATTATTATTATTATTATTATTATTATTATTATTATTATTATTATTATTACTATTATTATTATTATCATTATTATTATTATTATTATTATTATTATTATT	ATT	6	M1	C0	rs203689745	101	A/T	build=137					Chr_2R	cacacaacacRcacacacacacacacacacaca	CA	2	M0	C1	rs3332984	11	A/G	build=106
Chr_3R	CACACACACACACWCACACACACACACACAC	CA	1	M0	C1	rs203692572	14	A/T	build=137					Chr_2R	tgtgtgtgtgtgtgtgtgtgtgtgtgtgtgtgtgtgtgYgtgtgtgtg	TG	1	M1	C0	rs3333111	39	C/T	build=113
Chr_3R	AATATAATATAATATAATATAATATAATATAATATAATATAATATAATATAATATAATATAATATAATATAATATAATATAATATAATATAATATAATATRATATAATATAATATAATATAATATAATATAATATAATATAATAATATTATAATATAATATTATAATATAATATAATATAATATAATATAATATAATATAA	AATAT	5	M0	C1	rs203695562	101	A/G	build=137					Chr_2R	ctctctctctctctctYtccctctctctc	CT	2	M0	C1	rs3333137	17	C/T	build=106
Chr_3R	AAAAAVAAAAAACAAAAAAAAAAAACAAAAAAAAAAAAAAAAAAAA	A	3	M1	C0	rs203697048	6	A/C/G	build=137					Chr_2R	ctctctctcWctctctctccctctctctc	CT	2	M1	C1	rs3333139	10	A/T	build=106
Chr_3R	ACACACACACAMACACACACACAC	AC	1	M1	C0	rs203697202	12	A/C	build=137					Chr_2R	cacacacacacaNacacacac	CA	1	M0	C1	rs3334013	13	-/A/C	build=113
Chr_3R	CTCTCTCTCTCTCTCTCTVTCTCTATCTCT	CT	2	M1	C0	rs203697685	19	A/C/G	build=137					Chr_2R	tgtgtgtgtgtgtgtgtgtgtgtgtgtNtgtgtg	TG	1	M1	C0	rs3334227	28	-/G	build=106
Chr_3R	CCATCCATCYATCCATCCATCCATCCATCCATC	ATCC	1	M0	C1	rs203698222	10	C/T	build=137					Chr_2R	tgtgtgtgtgtgtgtgtgtgtgtgNgtgtgtgtg	TG	1	M1	C0	rs3334228	25	-/T	build=106
Chr_3R	TGTGTGTGTGCGTGTTTGTGTGYGTGTGTGTGTGTG	TG	3	M1	C0	rs203699301	23	C/T	build=137					Chr_2R	tgtgtgtgtgtgtgtgtgtgtgNgtgtgtgtgtg	TG	1	M1	C0	rs3334238	23	-/T	build=106
Chr_3R	GCTTTTGCTTTTGCTTTTGCTTTTAGCTTKTGCTTTTGCTTTGCTATTGCTTTT	GCTTTT	4	M1	C0	rs203699979	30	G/T	build=137					Chr_2R	tgtgtgtgtgtgtgtgtgNgtgtgtgtgtgtgtg	TG	1	M1	C0	rs3334239	19	-/T	build=106
Chr_3R	ATATATATATATATATATATRTATAT	AT	1	M0	C0	rs203700154	21	A/G	build=137					Chr_2R	tgtgtgtgtgtgtgtgYgtgtgtgtgtgtgtgtg	TG	1	M1	C0	rs3334240	17	C/T	build=106
Chr_3R	GTGTGTGTGKGTGTGTGTGTGTGTG	GT	1	M1	C1	rs203701791	10	G/T	build=137					Chr_2R	cagcagcNgcagcagcagcag	GCA	1	M1	C0	rs3334926	8	-/A	build=106
Chr_3R	TCAGTCAGKCAGTCAGTCAGTCACTCAGTC	CAGT	2	M1	C1	rs203702143	9	G/T	build=137					Chr_2R	gcagcagcagcagcagcagtcRgcagcagca	GCA	2	M0	C1	rs3335288	22	A/G	build=113
Chr_3R	ATATATGTATATATATATATATATATATATATATATATATATATATRTATATATATATATATATATATATATA	TA	2	M1	C1	rs203702166	47	A/G	build=137					Chr_2R	tgctgctgctgctgctgctgctgctgNtgctg	TGC	1	M1	C1	rs3335635	27	-/C	build=106
Chr_3R	ACACACACACACACACACACRCACGCACACAC	AC	2	M1	C0	rs203703131	21	A/G	build=137					Chr_2R	tgctgctgctgctgctgctgctgNtgctg	TGC	1	M1	C1	rs3336378	24	-/C	build=106
Chr_3R	GTCTGTMTGTCTGTCTGTCTG	TGTC	1	M1	C1	rs203703897	7	A/C	build=137					Chr_2R	ctctcKctctctctctctctttctctcgctctc	CT	3	M1	C1	rs3337252	6	G/T	build=106
Chr_3R	TGCTGCTGCTGTTGCTGCTGTTGTTGCTGCTGTTGCTACTGCTGTTGCTGSTTCTGCTGCTGCTGTTGTTGCTGCTTCTGCTGCTG	TGC	11	M0	C1	rs203704017	51	C/G	build=137					Chr_2R	AAGAAAGRAAGAAAGAAAGAAA	AAGA	1	M0	C1	rs3337290	8	A/G	build=106
Chr_3R	TGTTGTTGTTGTTGTTGTTSTTGTTCTGGTTGTTGTTGTTG	TGT	3	M1	C1	rs203705562	20	C/G	build=137					Chr_2R	tgtgtgtgtgtgtgtgtgtgtgtgtgtgtRtgtgtgtgtgtgtgt	TG	1	M1	C1	rs3337293	30	A/G	build=106
Chr_3R	CGGTCGGYCGGTCGGTCGGTCGGTCGGTCG	CGGT	1	M1	C1	rs203705892	8	C/T	build=137					Chr_2R	tgtgtRtgtgtgtgtgtgtgtgtgtgtgtgtgtgtgtgtgtgtgt	TG	1	M1	C1	rs3337295	6	A/G	build=113
Chr_3R	CAGCAGCAGCAGCAGCAGCAACAGCMGCAGCAGCAGCAGCAGCA	CAG	2	M0	C1	rs203707176	26	A/C	build=137					Chr_2R	accaccatcaccaNccaccaccaccaccacc	CCA	2	M1	C1	rs3337439	14	-/C	build=106
Chr_3R	TGTGTGTGTRTGTGTGTGTGTGTGT	TG	1	M1	C1	rs203707560	10	A/G	build=137					Chr_2R	cagcagcagcagcagcagNagcagcagcagcagcagcagcagcagcagcagc	CAG	1	M1	C1	rs3338218	19	-/C	build=106
Chr_3R	ATATAYATATATATATATATATA	AT	1	M1	C1	rs203707696	6	C/T	build=137					Chr_2R	cagcagcagcagcagcagcNgcagcagcagcagcagcagcagcagcagcagc	CAG	1	M1	C1	rs3338219	20	-/A	build=106
Chr_3R	CTCTCGCTCTCTTTCTCTATCTCTMTCTCTCTCTCTCTCTCT	TC	4	M1	C0	rs203707980	25	A/C	build=137					Chr_2R	cagcagcagcagcagcagcagNagcagcagcagcagcagcagcagcagcagc	CAG	1	M1	C1	rs3338220	22	-/C	build=106
Chr_3R	TATATATATATATATATATATATATATATATATATATATATATATAYATATATATATATATATATATATATATATATATATAATATA	TA	2	M1	C1	rs203708813	47	C/T	build=137					Chr_2R	cagcagcagcagcagcagcagcaNcagcagcagcagcagcagcagcagcagc	CAG	1	M1	C1	rs3338222	24	-/G	build=106
Chr_3R	GCCAGCCAGYCAGCCAGCTAGTCAGCCAGCCAGC	CAGC	3	M1	C1	rs203710827	10	C/T	build=137					Chr_2R	cagcagcagcagcagcagcagcagcNgcagcagcagcagcagcagcagcagc	CAG	1	M1	C1	rs3338224	26	-/A	build=106
Chr_3R	GCTGCTGTTGCTGATGCTGCTGCTGCTGATGMTGCTGCTGCTGTTGCTGATGCTGCTGCTGCTGATGCTG	TGC	7	M1	C1	rs203711123	32	A/C	build=137					Chr_2R	cagcagcagcagcagcagcagcagcaNcagcagcagcagcagcagcagcagc	CAG	1	M1	C1	rs3338225	27	-/G	build=106
Chr_3R	TGTGTGTVTGTGTGTGTGTGTGT	TG	1	M0	C1	rs203711979	8	A/C/G	build=137					Chr_2R	cagcagcagcagcagcagcagcagcagcaNcagcagcagcagcagcagcagc	CAG	1	M1	C1	rs3338227	30	-/G	build=106
Chr_3R	TGCTGCTGCTGCTGCTGCTGCTGCTGTTGCTGATGTTGCTGCTGTTGCTGMTGTTGCTGCTGCTGCTGCTGCTGCTGCT	TGC	6	M1	C1	rs203712430	51	A/C	build=137					Chr_2R	cagcagcagcagcagcagcagcagcagcagNagcagcagcagcagcagcagc	CAG	1	M1	C1	rs3338228	31	-/C	build=106
Chr_3R	ATAATAACAATAATAATAACAATAAWAATAATAATATTAATAATAATTATAATA	AAT	5	M1	C0	rs203714252	26	A/T	build=137					Chr_2R	agagaRagagagagagagagagagagagagagagagagag	AG	1	M1	C0	rs3338419	6	A/G	build=113
Chr_3R	GTGTGTGTGTGTGTGTGKGTGTGTGTGTGTG	GT	1	M1	C1	rs203715343	18	G/T	build=137					Chr_2R	agagagagagaNagagagagagagagagagagagagagag	AG	1	M1	C0	rs3338424	12	-/G	build=106
Chr_3R	ACACACACACACACACACWCACACTCACACTCACACA	AC	3	M1	C1	rs203715568	19	A/T	build=137					Chr_2R	agagagagagagagaNagagagagagagagagagagagag	AG	1	M1	C0	rs3338428	16	-/G	build=106
Chr_3R	TATATATATADATATATATATATATATACATATATA	TA	2	M0	C0	rs203715826	11	A/G/T	build=137					Chr_2R	agagagagagagagagaNagagagagagagagagagagag	AG	1	M1	C0	rs3338431	18	-/G	build=106
Chr_3R	GCAGCAGCARCAGCAACAGCAGCAGCAGCAGCAGCA	GCA	2	M1	C0	rs203716371	10	A/G	build=137					Chr_2R	agagagagagagagagagagagaNagagagagagagagag	AG	1	M1	C0	rs3338433	24	-/G	build=106
Chr_3R	ACAAACARACAAACAAACAAAC	ACAA	1	M0	C1	rs203717117	8	A/G	build=137					Chr_2R	agagagagagagagagagagagagaNagagagagagagag	AG	1	M1	C0	rs3338434	26	-/G	build=106
Chr_3R	TGTGTRTGTGTGTGTGTGTGTGTGTGT	TG	1	M1	C1	rs203717173	6	A/G	build=137					Chr_2R	agagagagagagagagagagagaNagagagagagagagagagagagagagagagagagagagagagagagagagagagagagcgagaga	AG	2	M1	C1	rs3338602	24	-/G	build=106
Chr_3R	ACATACATACATACCATACATACATACATACCATACATACATACATACCATACATACATACRTACATA	ACAT	4	M0	C0	rs203721978	62	A/G	build=137					Chr_2R	agagagagagagagagagagaNagagagagagagagagagagagagagagagagagagagagagagagagagagagagagagcgagaga	AG	2	M1	C1	rs3338605	22	-/G	build=106
Chr_3R	ATTTATTTATTTATTTATTTATTTATTTATTTATTTATTTATTTATTTATTTATTTATTTATTTATTTATTTATTTATTTATTTATTTATTTATTTATTTVTTTATTTATTTATTTATTTATTTATTTATTTATTTATTTATTTATTTATTTATTTATTTATTTATTTATTTATTTATTTATTTATTTATTTATTTATTTA	ATTT	1	M0	C1	rs203722375	101	A/C/G	build=137					Chr_2R	agagagagagagagNgagagagagagagagagagagagagagagagagagagagagagagagagagagagagagagagagagcgagaga	AG	2	M1	C1	rs3338650	15	-/A	build=106
Chr_3R	TTATTTTATTATTATTATTATTATTMTTATTATTATTATTATTATTATTATTATTATTATTATTATTATTACTATTATTATTATTATCATTATTATTATTATTATTATTATTATTATTATTA	TTA	4	M0	C1	rs203723161	26	A/C	build=137					Chr_2R	agagagagagagMgagagagagagagagagagagagagagagagagagagagagagagagagagagagagagagagagagagcgagaga	AG	2	M1	C1	rs3338653	13	A/C	build=106
Chr_3R	ATATATGTATATATATATATATATATATATATATATATATATAWATATATATATATATATATATATATATATA	TA	2	M1	C1	rs203723929	44	A/T	build=137					Chr_2R	tctctctctctYtctctctctctctctctctctctct	TC	1	M0	C1	rs3338712	12	C/T	build=106
Chr_3R	TATATATATATAHATATATATATATAT	TA	1	M0	C1	rs203724937	13	A/C/T	build=137					Chr_2R	atatatatatatatatatatatatatatatatatatatatatatatatatataYatatatatatatatatatatatatatatatatatatatatatata	AT	1	M1	C1	rs3338738	54	C/T	build=106
Chr_3R	CTGCTGCTGCTGCTGTTGCTGCTSCTGCTGCTGCTGCTGCTGCTGTTGTTGTTGCTGCTGCTGCTGCTG	CTG	5	M1	C0	rs203726968	24	C/G	build=137					Chr_2R	tgctgctgctgctgctRctgctgctgctgctgc	TGC	1	M1	C0	rs3339230	17	A/G	build=106
Chr_3R	CAGCAGCAGCAGCMGCAGCAGGCGCAGCAACAGCAGCAGGCGCAGCAGCAACAACAGCAGCATCAGCAGCACCAGCA	CAG	10	M0	C1	rs203727844	14	A/C	build=137					Chr_2R	cacacacacacacacacacacacacacacacaNacaca	CA	1	M0	C0	rs3340116	33	-/T	build=106
Chr_3R	TATATATATATATATATAWATATATATATATATATATATATATATA	TA	1	M1	C0	rs203728008	19	A/T	build=137					Chr_2R	tctctctctctctctctttctctcNctctc	TC	2	M1	C0	rs3340354	25	-/T	build=106
Chr_3R	GGTGGTGGTGGTGGTGRTGGTGGTG	GGT	1	M1	C1	rs203728471	17	A/G	build=137					Chr_2R	tctctctctctctctcttNctctctctctc	TC	2	M0	C0	rs3340359	19	-/T	build=106
Chr_3R	GGAGGAGGAKGAGGAGGAGGAGGAG	GGA	1	M0	C1	rs203729470	10	G/T	build=137					Chr_2R	tctctctctctctctNtttctctctctctc	TC	2	M1	C0	rs3340372	16	-/C	build=106
Chr_3R	CACACACACACACACACACACMCACACAC	CA	1	M0	C1	rs203729519	22	A/C	build=137					Chr_2R	acacaccacaNacacacacacacaca	AC	2	M1	C0	rs3340743	11	-/C	build=106
Chr_3R	TTTTTTTTTTTTTTKTTTGTTTTTTTTTT	T	2	M1	C0	rs203729520	15	G/T	build=137					Chr_2R	acacaccacacacacacMcacacaca	CA	2	M0	C0	rs3340760	18	A/C	build=106
Chr_3R	AAAAAAAAAAAAAAAAAAMAAAAAAAAAAA	A	1	M0	C0	rs203729610	19	A/C	build=137					Chr_2R	tgtgtgtgNgtgtgtgtgtgt	TG	1	M1	C1	rs3341498	9	-/T	build=106
Chr_3R	AGAGAGAGCGAGAGCGAAWGAGAGAGAGAGAGAGAGAGA	AG	4	M0	C1	rs203730232	19	A/T	build=137					Chr_2R	acacacacacacacacacacacacNacacaca	AC	1	M0	C0	rs3341543	25	-/C	build=106
Chr_3R	GTGTGTGTGTGTGWGTGTGTATGTGTGT	GT	2	M1	C0	rs203730505	14	A/T	build=137					Chr_2R	acacacacacacacacacacacaNcacacaca	AC	1	M0	C0	rs3341546	24	-/C	build=106
Chr_3R	ATTATTRTTATTATTATTATTATATATTAT	TTA	2	M0	C0	rs203730846	7	A/G	build=137					Chr_2R	acacacaNacacacacacacacaccacacaca	AC	2	M1	C0	rs3341553	8	-/C	build=106
Chr_3R	CCCATTCCCATTCCCATTCCCATTCCMATTCCAATTCC	CCCATT	2	M1	C1	rs203731861	27	A/C	build=137					Chr_2R	tgtgtgtNtgtgtgtgtgtgtgt	TG	1	M0	C1	rs3341736	8	-/A	build=106
Chr_3R	ATATATATATATAHATATATATATATATATATATATATATATATATGTACATATATAT	AT	3	M1	C0	rs203732711	14	A/C/T	build=137					Chr_2R	gtgtgtgtNtgtgtgtgtgtgtg	GT	1	M0	C1	rs3341991	9	-/A	build=106
Chr_3R	ACACACACACATAYACACACACACACACACAGCACAC	AC	3	M1	C1	rs203733291	14	C/T	build=137					Chr_2R	acacacacaYacacacacaca	AC	1	M0	C1	rs3342036	10	C/T	build=106
Chr_3R	TTGTTGTTGTTGTTRTTGTTGTTG	TTG	1	M1	C0	rs203733405	15	A/G	build=137					Chr_2R	gagagagaaNgagagagagagagagagagagagagagagagagagagagagagagagag	GA	2	M0	C1	rs3342485	10	-/A	build=106
Chr_3R	GTGTGCGTGTGTGTRTGTGTGTGTGTG	GT	2	M1	C1	rs203733842	15	A/G	build=137					Chr_2R	gagagagaaaNagagagagagagagagagagagagagagagagagagagagagagagag	GA	2	M1	C1	rs3342486	11	-/G	build=106
Chr_3R	GTGTGTGTGTGTGTGTGYGTGTGTGTGTGTGTG	GT	1	M1	C1	rs203734312	18	C/T	build=137					Chr_2R	gtgtgtgtgWgtgtgtgtgtg	GT	1	M1	C1	rs3342755	10	A/T	build=106
Chr_3R	AGATACAGATACAGATACWGATACA	AGATAC	1	M0	C1	rs203734366	19	A/T	build=137					Chr_2R	tgtgtgtgtgtgtgtgtgtgtgtgtgtgtgtgtRtgtgtgtgtg	TG	1	M1	C0	rs3343334	34	A/G	build=106
Chr_3R	TGTGTGTGYGTGTGTGTGTGTGTGTG	TG	1	M1	C0	rs203734550	9	C/T	build=137					Chr_2R	tgtgtRtgtgtgtgtgtgtgtg	TG	1	M1	C0	rs3343555	6	A/G	build=106
Chr_3R	AAAAAAAAAAAAWAAAAAAAAAAA	A	1	M0	C0	rs203737150	13	A/T	build=137					Chr_2R	tttttttttttttKtttttttttt	T	1	M1	C0	rs3344115	14	G/T	build=106
Chr_3R	TGTGTGTGYGTGTGTGTGTGTGTGTGT	TG	1	M1	C1	rs203737866	9	C/T	build=137					Chr_2R	gtggtggtggtggttggtggttggtggNtggtggttggtggttggtggtggttggtgg	GTG	6	M1	C1	rs3344134	28	-/T	build=106
Chr_3R	ATATATAWATATATATATATATATATATATATATATATATATATATATATATATA	AT	1	M1	C1	rs203739025	8	A/T	build=137					Chr_2R	agagagagagagagagagagagagagagagagaaNgagagagagagagagag	AG	2	M0	C0	rs3344302	35	-/A	build=106
Chr_3R	CACACACACACMCACACACACACA	CA	1	M0	C0	rs203741373	12	A/C	build=137					Chr_2R	agagagagagagagagagagagagagagagagaNagagagagagagagagag	AG	1	M0	C0	rs3344303	34	-/A/G	build=113
Chr_3R	TATATATATWTTTTATATATATATATATAATATATAT	TA	4	M1	C1	rs203741760	10	A/T	build=137					Chr_2R	agagaNagagagagagagagagagagagagagaaagagagagagagagagag	AG	2	M1	C0	rs3344304	6	-/G	build=106
Chr_3R	AAAAAAAWAAAAAAAAAATAAAAAAAAAAAAAAATAAAAAAAATAAAAAAAAAAAAAAAAAAA	A	4	M1	C0	rs203743510	8	A/T	build=137					Chr_2R	cagcagcagcagcagcagcagcagcagcagcaNcagcagcagcagcagcagc	CAG	1	M1	C1	rs3345015	33	-/G	build=106
Chr_3R	TGTATCTGTATCTGTATCCTGKATCTGTATCTGT	TGTATC	2	M1	C1	rs203746926	22	G/T	build=137					Chr_2R	cacacacacacaSacacacacacac	CA	1	M0	C1	rs3345366	13	C/G	build=106
Chr_3R	TGCTGCTGCTGCTGYTGCTGCTGCTG	TGC	1	M0	C1	rs203747074	15	C/T	build=137					Chr_2R	gtgtgtgtgtgtgtgtgtgtgtgtgtgWgtgtgtgtg	GT	1	M1	C1	rs3345376	28	A/T	build=106
Chr_3R	GCAGCAACAGCAGCARCAGCAGCAACAGCAGCAGCAACAGCAGCAGCAGCAACAGCA	CAG	5	M1	C0	rs203748638	16	A/G	build=137					Chr_2R	gtgtgtgtgtgtgtgtgtgtgtgtgWgtgtgtgtgtg	GT	1	M1	C1	rs3345377	26	A/T	build=106
Chr_3R	AAAAAAAAAAAAMAAAAAAAAAAA	A	1	M0	C0	rs203748848	13	A/C	build=137					Chr_2R	gtgtgtgtgtgtgtgtgtgtgtgWgtgtgtgtgtgtg	GT	1	M1	C1	rs3345378	24	A/T	build=106
Chr_3R	AAAAAAAAAAAAAAAMAAAAAAAA	A	1	M0	C0	rs203750042	16	A/C	build=137					Chr_2R	acacacacacNcacacacacac	AC	1	M1	C0	rs3345865	11	-/A	build=106
Chr_3R	ATATATATATATATACATATATAYATATATATAT	AT	2	M1	C0	rs203750346	24	C/T	build=137					Chr_2R	gtgtgtgtgtgtgYgtgtgtgt	GT	1	M1	C0	rs3345888	14	C/T	build=106
Chr_3R	GTGTGTGTGTGTGTGTGTGTGYGTGTGTGTGTGTGT	GT	1	M1	C0	rs203750906	22	C/T	build=137					Chr_2R	cacacacacacaSacacacac	CA	1	M0	C1	rs3346208	13	C/G	build=113
Chr_3R	TGTGTGTGTRTGTGTGTGTGTG	TG	1	M1	C0	rs203751009	10	A/G	build=137					Chr_2R	agcagcggcagcagcagccgNagcagcagcagc	GCA	3	M1	C0	rs3346475	21	-/C	build=106
Chr_3R	TCCTCCACCTCCWCCTCCACCTCCTCCTACTCCTCCTCCT	CCT	4	M1	C1	rs203751409	13	A/T	build=137					Chr_2R	agcagcggcagcagcagccNcagcagcagcagc	GCA	3	M0	C0	rs3346476	20	-/G	build=106
Chr_3R	ATATATATATGTATATATGTMTATATATATATATATATATATATATAT	AT	3	M0	C0	rs203751610	21	A/C	build=137					Chr_2R	agcagcggcagcagcagcNgcagcagcagcagc	GCA	2	M0	C0	rs3346477	19	-/C	build=106
Chr_3R	TATATATATACATATATATATATATATATWTATATATTTTATATATAT	TA	4	M1	C0	rs203753095	30	A/T	build=137					Chr_2R	cagcagcagcagcagcagYagcagca	CAG	1	M0	C1	rs3346672	19	C/T	build=106
Chr_3R	TGTCCCTGTCYCTGTCCCTGTCCCTGTCCTTGTCCCTGTATCTATCCCTGTCCCTGTCC	CTGTCC	5	M0	C1	rs203753282	11	C/T	build=137					Chr_2R	acacacaNacacacacacacacacacacacacacacacacacacacacacacacacacacacacacacacacacacacacacacacacacacacacacacacacacac	AC	1	M0	C0	rs3346717	8	-/A	build=106
Chr_3R	ACACACACACRCACACACACACACACACACACAC	AC	1	M0	C0	rs203754017	11	A/G	build=137					Chr_2R	agagagagagagagagagcgagMgagagaga	AG	2	M1	C1	rs3346724	23	A/C	build=106
Chr_3R	TTTTTTTYTTTTTTTTTTTTT	T	1	M1	C0	rs203755270	8	C/T	build=137					Chr_2R	agagagagagagagagagMgagcgagagaga	AG	2	M1	C1	rs3346725	19	A/C	build=106
Chr_3R	ATATATATATRTATATATATATATATATA	AT	1	M0	C1	rs203755977	11	A/G	build=137					Chr_2R	agagaKagagagagagagaga	AG	1	M0	C1	rs3347355	6	G/T	build=106
Chr_3R	TTTTTTTTTTTYTTTTTTTTTTT	T	1	M1	C0	rs203756477	12	C/T	build=137					Chr_2R	tgttgttgttgttgYtgttgt	TGT	1	M1	C0	rs3347422	15	C/T	build=106
Chr_3R	GTGTGTGTGTGTTTGTGTGTGTGYGTGTGTG	GT	2	M1	C1	rs203757572	24	C/T	build=137					Chr_2R	agagagagagagagagagagagagagagagagaaagagagaNagagagagagagagagagaga	AG	2	M1	C1	rs3347517	42	-/G	build=106
Chr_3R	ATTTATTTATTATTTATTTATTTATTTAYTTATTATTAATTTATTTTATTTATT	TTAT	5	M1	C1	rs203758927	29	C/T	build=137					Chr_2R	agagagagagagagagagagagagagagagagaaagagagagagagagagagagMgagagaga	AG	2	M0	C1	rs3347518	55	A/C	build=106
Chr_3R	TTTTTKTTTTTTTTTTTTTTTTGTTTTT	T	2	M1	C0	rs203758945	6	G/T	build=137					Chr_2R	GCAGCAGCAGCAGCARCAGCA	GCA	1	M1	C0	rs3347704	16	A/G	build=106
Chr_3R	GGATGGATGGGTGGATGGRTGGATGGATGGATGGATGGATGGGTGGTTGGATGGATGGATGGAT	TGGA	4	M1	C0	rs203759576	19	A/G	build=137					Chr_2R	GCAGCAGCAGCAGYAGCAGCA	GCA	1	M0	C0	rs3347705	14	C/T	build=106
Chr_3R	CACACACACAYACACAGACAGACACACACACACACGCACAC	CA	4	M0	C1	rs203760954	11	C/T	build=137					Chr_2R	agagagagagagagagNaagagagagagatagagagagagagagagagagagaaagaaagagaga	AG	5	M1	C1	rs3347959	17	-/A	build=106
Chr_3R	CTGCAACTGCAACTGCAACTGCAACTGYAACTGCATCTGCA	CTGCAA	2	M0	C1	rs203766728	28	C/T	build=137					Chr_2R	agagagagagagagagaNagagagagagatagagagagagagagagagagagaaagaaagagaga	AG	4	M1	C1	rs3347960	18	-/A	build=106
Chr_3R	AAAAAAAAWAAAAAAAAAAAAA	A	1	M0	C0	rs203767558	9	A/T	build=137					Chr_2R	agagagagagagagagaaagagagagagNtagagagagagagagagagagagaaagaaagagaga	AG	5	M0	C1	rs3347961	29	-/A	build=106
Chr_3R	AAAAAAAAAAAAAAAAAAMAAAAAA	A	1	M0	C0	rs203770625	19	A/C	build=137					Chr_2R	agagagagagagagagaaagagagagagaNagagagagagagagagagagagaaagaaagagaga	AG	4	M0	C1	rs3347962	30	-/T	build=106
Chr_3R	TTTTTTWTTTTTTTTTTTTTTTTTTT	T	1	M1	C0	rs203771508	7	A/T	build=137					Chr_2R	agagagagagagagagaaagagagagagatNgagagagagagagagagagagaaagaaagagaga	AG	5	M0	C1	rs3347963	31	-/A	build=106
Chr_3R	GCTGCTGYTGCTGATGCTGCTGCTGCTGATGCTGCTGCTGCTGTTGCTGATGCTGCTGCTGCTGATGCTG	TGC	6	M1	C1	rs203771943	8	C/T	build=137					Chr_2R	agagagagagagagagaaagagagagagataNagagagagagagagagagagaaagaaagagaga	AG	5	M1	C1	rs3347981	32	-/G	build=106
Chr_3R	AAAAAAAAAAAADAAAAAAAA	A	1	M0	C0	rs203773036	13	A/G/T	build=137					Chr_2R	agagagagagagagagaaagagagagagatagagagagagagagagagagagaNagaaagagaga	AG	4	M1	C1	rs3347983	54	-/A	build=106
Chr_3R	CACACTCACACACGCACACCACTCACACWCACACACACACACACACACACAC	CA	5	M1	C0	rs203773866	29	A/T	build=137					Chr_2R	agagagagagagagagaaagagagagagatagagagagagagagagagagagaaagaNagagaga	AG	4	M1	C1	rs3347985	58	-/A	build=106
Chr_3R	TGTGTGTGTGTKTGTGTGTGTGTGT	TG	1	M0	C1	rs203775248	12	G/T	build=137					Chr_2R	ctgctgctgctgctgctgttgctgctgYtgctgctgctgctgctgttgttgctgctgctgttgctgctgctgct	CTG	5	M1	C1	rs3348930	28	C/T	build=106
Chr_3R	ATATATATGTACATATATATATATAYATATATAT	AT	3	M1	C0	rs203775330	26	C/T	build=137					Chr_2R	ctgctgctgctgctgctgttgctgYtgttgctgctgctgctgctgttgttgctgctgctgttgctgctgctgct	CTG	6	M1	C1	rs3348931	25	C/T	build=106
Chr_3R	TTTATTTATTTATTTAKTTATTTATTTATTTATTT	TTTA	1	M1	C1	rs203776412	17	G/T	build=137					Chr_2R	ctgctgctgctgctgctgYtgctgctgttgctgctgctgctgctgttgttgctgctgctgttgctgctgctgct	CTG	5	M1	C1	rs3348932	19	C/T	build=106
Chr_3R	TTTTTTTTYTTTTTTTTTTTTTT	T	1	M1	C0	rs203776559	9	C/T	build=137					Chr_2R	ctgctgctgctgctgYtgttgctgctgttgctgctgctgctgctgttgttgctgctgctgttgctgctgctgct	CTG	6	M1	C1	rs3348933	16	C/T	build=106
Chr_3R	ATATATATAHATATATATGTATATATA	AT	2	M0	C1	rs203776971	10	A/C/T	build=137					Chr_2R	tgttgttgttgttRttgttgttgttgttgttattgttgtt	TGT	2	M1	C1	rs3348995	14	A/G	build=106
Chr_3R	TGTGTGTGTGTGKGTGTGTGTGTGTCTGTGT	TG	2	M1	C1	rs203777894	13	G/T	build=137					Chr_2R	ATTCAATTCAATTCAMTTCAA	ATTCA	1	M0	C1	rs3349532	16	A/C	build=106
Chr_3R	AAAAAAAAAAAAAAAAAAAAARAAAAA	A	1	M0	C0	rs203779293	22	A/G	build=137					Chr_2R	ttatttattgattgattKatttatttatttatctatttatt	ATTT	4	M1	C1	rs3349900	18	G/T	build=106
Chr_3R	CACACACACACASACACACACACA	CA	1	M0	C0	rs203780649	13	C/G	build=137					Chr_2R	GGTGGTGNTGGTGGTGGTGGT	TGG	1	M1	C0	rs3349978	8	-/G	build=106
Chr_3R	ACACACACGCACACACACRCACACACACA	AC	2	M1	C1	rs203781254	19	A/G	build=137					Chr_2R	agagagaRagagagaaagagagagagagagagagagagagagagagagagaaagagagagagaga	AG	3	M1	C1	rs3350006	8	A/G	build=106
Chr_3R	GGATGGATGGATGGTTGGWTGGATGGTTGGATGGATGGTTGGATGGA	GGAT	4	M1	C1	rs203781703	19	A/T	build=137					Chr_2R	agagagaaagagagaaagagagagaRagagagagagagagagagagagagaaagagagagagaga	AG	4	M1	C1	rs3350007	26	A/G	build=106
Chr_3R	GATGATGAYGATGATGATGATG	GAT	1	M1	C1	rs203782582	9	C/T	build=137					Chr_2R	agagagaaagagagaaagagagagagagagaNagagagagagagagagagaaagagagagagaga	AG	4	M1	C1	rs3350008	32	-/G	build=106
Chr_3R	TGACTGACTMACTGACTAACTGACTGACTGACTGA	ACTG	2	M0	C1	rs203783101	10	A/C	build=137					Chr_2R	agagagaaagagagaaagagagagagagagagaNagagagagagagagagaaagagagagagaga	AG	4	M1	C1	rs3350009	34	-/G	build=106
Chr_3R	ATATATATATATATRTATATATATATATATA	AT	1	M0	C1	rs203784498	15	A/G	build=137					Chr_2R	agagagaaagagagaaagagagagagagagagagagagagagagagagagaaagagagaNagaga	AG	4	M1	C1	rs3350010	60	-/G	build=106
Chr_3R	CGGATGCGGATGCGGATGCGGATRCGGATGCGGATGCGGA	CGGATG	1	M1	C1	rs203786746	24	A/G	build=137					Chr_2R	tctctctctctctYtctctct	TC	1	M0	C1	rs3350766	14	C/T	build=106
Chr_3R	ATATATATATATATATATATRTATATATATATATATAT	AT	1	M0	C0	rs203787970	21	A/G	build=137					Chr_2R	agagagagagagagagagNgagagagagagagagagagagagagagaga	AG	1	M1	C1	rs3350934	19	-/A	build=106
Chr_3R	GTGTGTGTGTGTGTGTGTGKGTGTGGGTGTGT	GT	2	M1	C0	rs203788084	20	G/T	build=137					Chr_2R	agagagagagagagagNgagagagagagagagagagagagagagagaga	AG	1	M1	C1	rs3350948	17	-/A	build=106
Chr_3R	TGCTGCTTCTGCTGCTGCTGCTGCTGTTGYTGCTGCTGTTGATGCTGCTGC	CTG	5	M1	C0	rs203788857	30	C/T	build=137					Chr_2R	agagagagagNgagagagagagagagagagagagagagagagagagaga	AG	1	M1	C1	rs3350949	11	-/A	build=106
Chr_3R	GTGTGTGTGTGTGTRTGTGCGTGTGTG	GT	2	M1	C1	rs203788915	15	A/G	build=137					Chr_2R	agagagagNgagagagagagagagagagagagagagagagagagagaga	AG	1	M1	C1	rs3350951	9	-/A	build=106
Chr_3R	ATATATATATATATRTATGTATATATATATATAT	AT	2	M1	C0	rs203789034	15	A/G	build=137					Chr_2R	gagagagagaaagNgagagagagagag	GA	2	M1	C1	rs3351365	14	-/A	build=106
Chr_3R	ATATATATATAYATATATATATATATATATATATATATATATATATGTATATATATATATATATA	AT	2	M1	C1	rs203789678	12	C/T	build=137					Chr_2R	gagagagagaRagagagagagagagag	GA	1	M1	C1	rs3351366	11	A/G	build=106
Chr_3R	AGAGAGAGAGAGAGADAGAGA	AG	1	M1	C1	rs203789953	16	A/G/T	build=137					Chr_2R	tgtgtgtgtttgtgtgtgtgtgtNtgtgt	TG	2	M1	C1	rs3351726	24	-/G	build=106
Chr_3R	TTTTTTTTTTTTWTTTTTTTTTTTT	T	1	M1	C0	rs203790877	13	A/T	build=137					Chr_2R	cacacacacacRcacacacacacac	CA	1	M0	C1	rs3351895	12	A/G	build=113
Chr_3R	TTTCTTTCTTTCYTTCTTTCTT	TTTC	1	M1	C1	rs203791416	13	C/T	build=137					Chr_2R	acacactcacacacacacacacacacaYacacacacacacacac	CA	2	M0	C0	rs3352663	28	C/T	build=113
Chr_3R	ACACACACAAACACTCACACACACATACACACAYACACACAC	AC	4	M1	C0	rs203791705	34	C/T	build=137					Chr_2R	actactactactactactactactRctactact	ACT	1	M0	C0	rs3352792	25	A/G	build=106
Chr_3R	TATTATTATGTATATTATTATATATMTATATATTATTATTATTA	TAT	5	M0	C1	rs203792779	26	A/C	build=137					Chr_2R	GCCGCCRCCGCCGCCGCCGCC	CCG	1	M1	C0	rs3353341	7	A/G	build=106
Chr_3R	CACACACWCACACACACACACAC	CA	1	M0	C1	rs203794660	8	A/T	build=137					Chr_2R	gtgtgtgtgtgtgtgtRtgtgtgtgtg	GT	1	M1	C1	rs3353683	17	A/G	build=106
Chr_3R	TGTGTGTGTGTGTGTGTGTGTKTGTGTGTGTG	TG	1	M0	C0	rs203794839	22	G/T	build=137					Chr_2R	tgtgtgtgtgtgtgtgNgtgtgtgtgtgtgtggtgtgtg	TG	2	M1	C1	rs3353699	17	-/T	build=106
Chr_3R	TTTATTTATTTATTTATTTATTTATTTATTTATTTATTTATTTATTTATTTATTTATTTATTTATTTATTTATTTATTTATTTATTTATTTATTTATTTAKTTATTTATTTATTTATTTATTTATTTATTTATTTATTTATTTATTTATTTATTTATTTATTTATTTATTTATTTATTTATTTATTTATTTATTTATTTAT	TTTA	1	M1	C1	rs203795565	101	G/T	build=137					Chr_2R	tctctctctYtctctctctctctct	TC	1	M0	C1	rs3354041	10	C/T	build=137
Chr_3R	TGTGTGTGTGTGYGTGTGTGTGTGT	TG	1	M1	C1	rs203796735	13	C/T	build=137					Chr_2R	cacacacacacacRcacacacacacacgcacaca	CA	2	M1	C0	rs3354047	14	A/G	build=106
Chr_3R	CAGATACAGATACAGATACRGATACGGATAC	CAGATA	2	M1	C1	rs203796830	20	A/G	build=137					Chr_2R	CACCACCAYCACCACCACCACCA	CAC	1	M0	C1	rs3354142	9	C/T	build=113
Chr_3R	GATGTGGTTGTGGATGTGGATGTGGATGTGGATGTGGATGTGGWTGTGGATGTGGATGT	TGTGGA	2	M1	C1	rs203797078	44	A/T	build=137					Chr_2R	tgtgtgtgtgtgtgtgtgtgtgtgtKtgtgtgtgtgtgtg	TG	1	M0	C0	rs3354480	26	G/T	build=106
Chr_3R	ATATATTTATATATATATMTATATATATATATATATACATATATAGATATAT	TA	4	M0	C0	rs203797714	19	A/C	build=137					Chr_2R	tgtgtgtgtgtgtgtgtgtgtgtgtgtgtgtKtgtgtgtg	TG	1	M0	C0	rs3354483	32	G/T	build=106
Chr_3R	ATATATATATATATRTATATATATA	AT	1	M0	C1	rs203798318	15	A/G	build=137					Chr_2R	tgtgtgtgtgtgtgtgtgtgtgtgtgtgtgtgtKtgtgtg	TG	1	M0	C0	rs3354486	34	G/T	build=106
Chr_3R	CAACAACAACAACAAAAACAACAACAACAACAASAACAACA	CAA	2	M0	C1	rs203798373	34	C/G	build=137					Chr_2R	ACAGACAGACAGANAGACAGACA	ACAG	1	M1	C1	rs3354555	14	-/G	build=106
Chr_3R	GTGTGTGTGTGYGTGTGTGTGTGTGTGTGTGT	GT	1	M1	C0	rs203800544	12	C/T	build=137					Chr_2R	tctctcactctcNctctctctctctct	CT	2	M1	C1	rs3354901	13	-/T	build=106
Chr_3R	TATATATATATAAATATATATATATATAYATATA	TA	2	M1	C0	rs203803121	29	C/T	build=137					Chr_2R	ctctcKctctctctctctctctctctctctctct	CT	1	M1	C0	rs3355038	6	G/T	build=106
Chr_3R	TTTTTTBTTTTTTTTTTTTTTGTTTTT	T	2	M1	C0	rs203805271	7	C/G/T	build=137					Chr_2R	cacacaNacacacacacacacacacaca	AC	1	M1	C0	rs3355049	7	-/C	build=106
Chr_3R	GCTGCTGCTGCTGCDGCTGCTGCTGCTGC	GCT	1	M0	C1	rs203806782	15	A/G/T	build=137					Chr_2R	GCTGCTGCTGSTGCTGCTGCTGC	GCT	1	M0	C1	rs3355132	11	C/G	build=126
Chr_3R	ACAACAACAACAASAACAACAACAACAACAAGAACAACA	ACA	2	M1	C0	rs203807159	14	C/G	build=137					Chr_2R	tggtggtggtggtggtRgtggtggaggtgg	TGG	2	M1	C0	rs3355792	17	A/G	build=106
Chr_3R	GTGTGCGTGTGTGTGTTTKTGTGTGTGTGTGTGTGTCTGTGTG	GT	4	M1	C1	rs203808775	19	G/T	build=137					Chr_2R	gtgtgtgtgtgtNtgtgtgtgtgtgtttgtgtgtgt	GT	2	M1	C0	rs3355957	13	-/G	build=106
Chr_3R	TTTTTTTTTTTTKTTTTTTTTT	T	1	M1	C0	rs203812819	13	G/T	build=137					Chr_2R	gtgtgtgtgtNtgtgtgtgtgtgtgtttgtgtgtgt	GT	2	M1	C0	rs3355959	11	-/G	build=106
Chr_3R	AATATAATAYAATATAATATAATATAATATAATATAATATAATATAATATAATATAATATAATATAATATAATATAATATAATATAATATAATATAATATAATATAATAT	AATAT	1	M1	C0	rs203813504	10	C/T	build=137					Chr_2R	CCAGCCAGCCAGCCAGCCAGNCAGCCAG	CCAG	1	M0	C0	rs3356179	21	-/A	build=106
Chr_3R	AGCAGCAGCAGCACCVGCAGCAGCAGC	AGC	2	M0	C0	rs203814890	16	A/C/G	build=137					Chr_2R	CCAGCCWGCCAGCCAGCCAGACAGCCAG	GCCA	2	M0	C0	rs3356181	7	A/T	build=106
Chr_3R	ATATAATATATATATATATATATATATATACATATATATATATACATTTAWATATATATATATATATATATATATATATATATATATATAAATATATATAT	AT	6	M1	C1	rs203815010	51	A/T	build=137					Chr_2R	gagagagagacMgagagagagagagagacagaga	GA	3	M0	C0	rs3356689	12	A/C	build=106
Chr_3R	ATATTATATTATATTATGTTATATTATATTATATTATATTATGTTATATTATATTATATTATATTATATTATGTTATATTATATTATATTATATTATSTTATATTATATTATGTTATATTATATTATATTATATTATATTATATTATATTATATTATATTAT	ATATT	5	M1	C1	rs203816001	98	C/G	build=137					Chr_2R	ttgttgttgttRttgttgttgttgttg	TTG	1	M1	C0	rs3357266	12	A/G	build=106
Chr_3R	TGCTGCTGCTGCTCCTGCAGATGCTGCTGCTCCTGCTGCTGCTGYTGCTGTTGCTGCTGCTGC	TGC	6	M1	C0	rs203816184	45	C/T	build=137					Chr_2R	ttgttRttgttgttgttgttgttgttg	TTG	1	M1	C0	rs3357267	6	A/G	build=106
Chr_3R	CAGCAGCAGCAACAGCAACAGCAGCAGCAGCAACAACARCAGCAGCAGCAGCAGCAG	CAG	5	M1	C0	rs203817710	39	A/G	build=137					Chr_2R	acacacacaNacacacacacac	AC	1	M0	C0	rs3357494	10	-/T	build=106
Chr_3R	TGCTGCTGCTGMTGTTGCTGCTGCTGATGTTGCTGCTGCTG	TGC	4	M1	C1	rs203818502	12	A/C	build=137					Chr_2R	cacacacacacacacacacaMatacacacacac	CA	2	M1	C1	rs3357628	21	A/C	build=106
Chr_3R	GAGGAGGAGGAGGAGGAAGAGGRGGAGGAGGA	GAG	2	M0	C1	rs203819006	23	A/G	build=137					Chr_2R	cacacacacacacacacacaaaYacacacacac	CA	2	M0	C1	rs3357631	23	C/T	build=106
Chr_3R	ATTTATTTATTTATTTATTTATTTATTTATTTATTTATTTATTTATTTATTTATTTATTTATTTATTTATTTATTTATTTATTTATTTATTTATTTATTTRTTTATTTATTTATTTATTTATTTATTTATTTATTTATTTATTTATTTATTTATTTATTTATTTATTTATTTATTTATTTATTTATTTATTTATTTATTTA	ATTT	1	M0	C1	rs203819816	101	A/G	build=137					Chr_2R	tgtgtgtgtgtgtgtgtgtgtRtgtgtgtgtgtgtgtgtgtgtgtg	TG	1	M1	C0	rs3357915	22	A/G	build=106
Chr_3R	TGTGTGTGTGTKTGTGTGTGTCTGTGTG	TG	2	M0	C0	rs203820200	12	G/T	build=137					Chr_2R	tgtgtgtgtgtgtgtgtgtgtgNgtgtgtgtgtgtgtgtgtgtgtg	TG	1	M1	C0	rs3357916	23	-/T	build=106
Chr_3R	TTATTATTATTATTATTRTTATTGTTATT	TTA	2	M1	C1	rs203821406	18	A/G	build=137					Chr_2R	tgtgtgtgtgtgtgtgtgtgtgtNtgtgtgtgtgtgtgtgtgtgtg	TG	1	M1	C0	rs3357918	24	-/G	build=106
Chr_3R	GAGCCAGAGCCRGAGCCAGAGCCAGAGCCAGAGCC	GAGCCA	1	M0	C1	rs203822214	12	A/G	build=137					Chr_2R	agagagagaaagagagagagagagagagagagagaaNgagagagagagagagagagagagagagagagagagagagagagagagagagagagagagagag	AG	3	M1	C0	rs3358048	37	-/A	build=106
Chr_3R	GCAGCAGCAGMAGCAGCAGAGGCAGCAGCAGCAGCCGCAGC	GCA	4	M1	C1	rs203823048	11	A/C	build=137					Chr_2R	agagagagaaagagagagagagagagagagagagaaaNagagagagagagagagagagagagagagagagagagagagagagagagagagagagagagag	AG	3	M1	C0	rs3358050	38	-/G	build=106
Chr_3R	ATAATAACAATAATAATAACAATAATAATAWTAATATTAATAATAATTATAATA	AAT	5	M1	C0	rs203823406	31	A/T	build=137					Chr_2R	cacacacacacacacacacacacacacacNcacacacacacacaca	CA	1	M1	C0	rs3358256	30	-/A	build=106
Chr_3R	TCTCTCTCACTCTCTRTATCTCTCTCTCTCTTTCTCTCTCTCT	TC	4	M0	C1	rs203824570	16	A/G	build=137					Chr_2R	cacacacNcacacacacacacacacacacacacacacacacacaca	CA	1	M1	C0	rs3358259	8	-/A	build=106
Chr_3R	GTGTGTGTGTGTGWGTGTGTG	GT	1	M1	C1	rs203824758	14	A/T	build=137					Chr_2R	gtgtgtStgtgtgtgtgtgtgtgt	TG	1	M1	C0	rs3358945	7	C/G	build=106
Chr_3R	ATATATATGTATATATATATATATATATATATATRTATATATATAT	AT	2	M1	C0	rs203824989	35	A/G	build=137					Chr_2R	gtgtgtgtgtgtgYgtgtgtgtgt	GT	1	M1	C0	rs3358947	14	C/T	build=106
Chr_3R	ATTATTATTATTATTATTATTATTATTATTATTATTATTATTATTATTATTATTATTATTATTATTATTATTATTATTATTATTATTATTATTATTATTAWTATTATTATTATTATTATTATTATTATTATTATTATTATTATTATTATTATTATTATTATTATTATTATTATTATTATTATTATTATTATTATTATTAT	ATT	1	M1	C1	rs203826348	101	A/T	build=137					Chr_2R	cacacacacacacacacacacacacacacacacaYacacacacacacacacacacaca	CA	1	M0	C0	rs3359092	35	C/T	build=106
Chr_3R	ATATAATATATATRTATAATATATAATATATATTATATATATAATTATGTATATATATATATAT	AT	8	M1	C0	rs203826773	14	A/G	build=137					Chr_2R	cacacacacacacacacacacacacacacacacacRcacacacacacacacacacaca	CA	1	M0	C0	rs3359107	36	A/G	build=106
Chr_3R	CAACAACARCAACAACAACAACAAC	CAA	1	M0	C1	rs203829084	9	A/G	build=137					Chr_2R	cacacacacacacacacacacacacacacacacacacacacacaYacacacacacaca	CA	1	M0	C0	rs3359111	45	C/T	build=106
Chr_3R	TTTTTYTTTTTTTTTTTTTTT	T	1	M1	C0	rs203830318	6	C/T	build=137					Chr_2R	cacacacacacacacacacacacacacacacacacacacacacacacaYacacacaca	CA	1	M0	C0	rs3359115	49	C/T	build=106
Chr_3R	CTCTCTCTATCTCTCTCTCTCTCTCTCTCTCTCTHTCTGTCTCTCTCTCTCT	CT	3	M1	C0	rs203830847	35	A/C/T	build=137					Chr_2R	acacacacacacacacacacacacaYacacacacac	AC	1	M0	C0	rs3359266	26	C/T	build=113
Chr_3R	ATATAATATATATATATATATATATATATACATATATATATATACATTTATATATATATATATATATATATATATATATATATATATAKAAATATATATAT	AT	6	M1	C1	rs203831135	89	G/T	build=137					Chr_2R	ctctctctatctctctctctctctccctctctctctcgctctctctctctcgNtctctctctctctctctctctcgctctctctctctctctctctctctctctctctctctctctctctctct	CT	6	M1	C0	rs3359345	53	-/C	build=106
Chr_3R	CCATACCACACCACACCATATCATACHATACCATACCATACCATA	ATACC	4	M1	C0	rs203831667	27	A/C/T	build=137					Chr_2R	ctctctctatctctctctctctctccctctctctctcgctctctctctctcgcNctctctctctctctctctctcgctctctctctctctctctctctctctctctctctctctctctctctct	CT	6	M1	C0	rs3359346	54	-/T	build=106
Chr_3R	TGTCCCTGTCCCTGTCCCTGTCCYTGTCCTTGTCCCTGTATCTATCCCTGTCCCTGTCC	TGTCCC	5	M1	C1	rs203833563	24	C/T	build=137					Chr_2R	tctctctctctctctctctctctctctcNctctctctc	TC	1	M1	C0	rs3359544	29	-/T	build=106
Chr_3R	GTGTGTGTDGTGTGTGTTTGTGTGTGTGTGTGTGT	GT	2	M0	C1	rs203835365	9	A/G/T	build=137					Chr_2R	tctctctctctctctctctctctctctctcNctctctc	TC	1	M1	C0	rs3359545	31	-/T	build=106
Chr_3R	TTTTTTTKTTTTTTGTTTTTTTTTTTTTGTTTTGTTTTTGTTTTTT	T	5	M1	C0	rs203835398	8	G/T	build=137					Chr_2R	tctctttctctctctctctctcNctctccttctctctctc	TC	4	M1	C0	rs3359599	23	-/T	build=106
Chr_3R	TGCTGCTGCTGCTGYTGCTGTTGCTGCTGCTGC	TGC	2	M1	C0	rs203836043	15	C/T	build=137					Chr_2R	ggtggtggtggtgRtggtagtggtggtggtg	GGT	2	M1	C1	rs3359692	14	A/G	build=106
Chr_3R	TATATATATATATATAKATATATATA	TA	1	M1	C0	rs203836113	17	G/T	build=137					Chr_2R	ttgttgttgttNttgttgttgttgttg	TTG	1	M1	C0	rs3360150	12	-/G	build=106
Chr_3R	TATATATATGTATATATATATACATGTATATATACATATATGTATATATGTATATATGTATATATGTATATATGTATATATGTATATATGTATATAWATATATACATATACATATATACATATGTATATTTATATATAT	TA	17	M1	C1	rs203836233	97	A/T	build=137					Chr_2R	ttgttgttgttgtNgttgttgttgttg	TTG	1	M1	C0	rs3360153	14	-/T	build=106
Chr_3R	AAATAAATAAATMAAATAAATA	AAAT	1	M0	C1	rs203836295	13	A/C	build=137					Chr_2R	ttgttgttgttgttNttgttgttgttg	TTG	1	M1	C0	rs3360154	15	-/G	build=106
Chr_3R	ATAATATAATAATAAAWATAATAATAATAATAATAATATAATA	ATA	4	M1	C1	rs203837127	17	A/T	build=137					Chr_2R	catcatcatcatcatcatcNtcatc	CAT	1	M1	C1	rs3360880	20	-/A	build=106
Chr_3R	CACACACACACACACACACACACACACMCACAC	CA	1	M0	C1	rs203838379	28	A/C	build=137					Chr_2R	GGTGGTGGTGGNGGTGGTGGTGG	GGT	1	M1	C1	rs3361412	12	-/T	build=106
Chr_3R	CTCCTCMTCCTCCTCCTCCTCCT	TCC	1	M1	C1	rs203838479	7	A/C	build=137					Chr_2R	tgtgtgtNtgtgtgtgtgtgt	TG	1	M1	C1	rs3361578	8	-/G	build=106
Chr_3R	TATATAKATATATATATATATGTATATATAT	AT	2	M1	C1	rs203839423	7	G/T	build=137					Chr_2R	tgtgtgtgtgtgtRtgtgtgt	TG	1	M1	C1	rs3361579	14	A/G	build=106
Chr_3R	ACACACACACACAYACACAACACACA	AC	2	M0	C0	rs203840951	14	C/T	build=137					Chr_2R	cagcatcagcagcagctgcagcagcagcagcagcagcaNcagcagcagcaacagcagcaacttcagcagcagcagcagca	CAG	7	M1	C1	rs3361681	39	-/G	build=106
Chr_3R	ACGATACGATACGATACGATRCGATAC	ACGAT	1	M0	C1	rs203841178	21	A/G	build=137					Chr_2R	cagcatcagcagcagctgcagcagcagcagcagcagcagNagcagcagcaacagcagcaacttcagcagcagcagcagca	CAG	7	M1	C1	rs3361683	40	-/C	build=106
Chr_3R	AATTCAATTCAATTCMATTCAATT	AATTC	1	M0	C1	rs203841226	16	A/C	build=137					Chr_2R	cagcatcagcagcagctgcagcagcagcagcagcagcagcaNcagcagcaacagcagcaacttcagcagcagcagcagca	CAG	7	M1	C1	rs3361686	42	-/G	build=106
Chr_3R	ATATATGTATATATATATATATATATATATATATATADATATATATATATATATATATATATATATATATATA	TA	2	M0	C1	rs203841567	38	A/G/T	build=137					Chr_2R	agagagagagagagagagagagagagagagagagagagagagagagagMgagagagagagagag	AG	1	M0	C0	rs3361687	49	A/C	build=106
Chr_3R	AATAAAATAAAATAAAATWAAATAAAAATAAAAT	AATAA	2	M0	C1	rs203842383	19	A/T	build=137					Chr_2R	agagagagagagagagagagagagagagagagNgagagagagagagagagagagagagagagag	AG	1	M1	C0	rs3361692	33	-/A	build=106
Chr_3R	ATATATRTATATATATAATAATATATATATAATATA	TA	4	M0	C0	rs203843204	7	A/G	build=137					Chr_2R	agagagagagagagagagagagagagagagaNagagagagagagagagagagagagagagagag	AG	1	M1	C0	rs3361695	32	-/G	build=106
Chr_3R	CACACACMCACACACACACACACA	CA	1	M0	C0	rs203843576	8	A/C	build=137					Chr_2R	agagagaRagagagagagagagagagagagagagagagagagagagagagagagagagagagag	AG	1	M1	C0	rs3361698	8	A/G	build=106
Chr_3R	CCCAATCCCAATCCCAATCCCCATCCCCWTCCCATTCCCAATCCCAATCC	CCCAAT	4	M0	C1	rs203845118	29	A/T	build=137					Chr_2R	cacacacacacacacacNcatacacacac	CA	2	M1	C1	rs3361810	18	-/A	build=106
Chr_3R	AGATAGATAGATAGTTAGAGAGATAGATAGAGAGATAGATMGATAGATAGATAGATAGATAGATAGATAGATAGATAGATAGATAGATAGATAGATAGATAGATAGATAGATAGATAGATAGAAAGAAAGATAGATAGATA	AGAT	6	M0	C1	rs203845119	41	A/C	build=137					Chr_2R	cacacacacacacacaNacatacacacac	CA	2	M1	C1	rs3361813	17	-/C	build=106
Chr_3R	TGTGTGTGYGTGTGTGTGTGTGTGTGTG	TG	1	M1	C0	rs203845901	9	C/T	build=137					Chr_2R	atatacatatatatatatatatatatatatatatatatatatatatatatatatatacatatatatatatatatatatatatatatatatatgtatatatWtatatatatatatatatatata	AT	4	M0	C1	rs3362270	101	A/T	build=106
Chr_3R	ACGGACGGGCGGAMGGACGGACGGACGGAC	GGAC	2	M1	C1	rs203847468	14	A/C	build=137					Chr_2R	ttttttttttcNtttttttttttttttttttttt	T	2	M0	C0	rs3362477	12	-/T	build=106
Chr_3R	TGCTGCTGCYTCTGCTGCTCCTGCTGCTGCTGCTGCTG	TGC	3	M0	C1	rs203849214	10	C/T	build=137					Chr_2R	cagcagcagcagcagcagcagcagcagcagcagcacacagcNgcagcagca	CAG	3	M1	C0	rs3362791	42	-/A	build=106
Chr_3R	TATATATATATATATATATATATATATATATATATATATATATATATATATATATATATATATATAAATMTATATATATA	TA	2	M0	C0	rs203849628	70	A/C	build=137					Chr_2R	cagcagcagcagcagcagcagcagcagcagcagcaNacagcagcagcagca	CAG	2	M1	C0	rs3362797	36	-/C	build=106
Chr_3R	TATATATATATATATATATATATATATATATATAWATATATATATATATATATATATATATATATATATATATATATATATAATATA	TA	2	M1	C1	rs203851347	35	A/T	build=137					Chr_2R	GTAGTAGTAGTANTAGTAGTAGT	GTA	1	M1	C1	rs3362986	13	-/G	build=106
Chr_3R	TATTTATTTATTTATTTATTTATTTATTTATTTATTTATTTATTTATTTATTTATTTATTTATTTATTTATTTATTTATTTATTTATTTATTTATTTATTKATTTATTTATTTATTTATTTATTTATTTATTTATTTATTTATTTATTTATTTATTTATTTATTTATTTATTTATTTATTTATTTATTTATTTATTTATTT	TATT	1	M1	C1	rs203853490	101	G/T	build=137					Chr_2R	GTAGTAGTAGTAGNAGTAGTAGT	GTA	1	M1	C1	rs3362988	14	-/T	build=106
Chr_3R	ATATATRTATATATATATATATATATATATATAT	TA	1	M0	C0	rs203853597	7	A/G	build=137					Chr_2R	GTAGTAGTAGTAGTANTAGTAGT	GTA	1	M1	C1	rs3362989	16	-/G	build=106
Chr_3R	TATATATATATATATAWATATATATATATAT	TA	1	M1	C1	rs203853861	17	A/T	build=137					Chr_2R	agagagagagagaScgagagagagagagagagagagagagaga	AG	2	M0	C1	rs3363056	14	C/G	build=106
Chr_3R	GGAGGAGGAGGAGGAGGAKGAGGAG	GGA	1	M0	C1	rs203854728	19	G/T	build=137					Chr_2R	gagagagagaNagagagagaga	GA	1	M0	C0	rs3363169	11	-/T	build=106
Chr_3R	GCTGCTGCTGCTGYTGCTGCTGCTGCTGCTG	GCT	1	M0	C1	rs203855349	14	C/T	build=137					Chr_2R	tgtgtgtgtgtgNgtgtgtgtgtgtgtgtg	TG	1	M1	C0	rs3363484	13	-/T	build=106
Chr_3R	TGTGTGTGTGTGTGTGMGAGTGTGTGTGT	TG	2	M0	C1	rs203856823	17	A/C	build=137					Chr_2R	tgtgtgtgtgtgtgNgtgtgtgtgtgtgtg	TG	1	M1	C0	rs3363504	15	-/T	build=106
Chr_3R	ACACACTCACACACACACACACACACACACACACMCACACA	CA	2	M0	C1	rs203856996	35	A/C	build=137					Chr_2R	tgtgtgtgtgtgtgtgtNtgtgtgtgtgtg	TG	1	M1	C0	rs3363505	18	-/G	build=106
Chr_3R	ATATATATATATATATATATATATATATGTATATRTATAT	AT	2	M1	C0	rs203858627	35	A/G	build=137					Chr_2R	tgtgtgtgtgtgtgtgtgtNtgtgtgtgtg	TG	1	M1	C0	rs3363506	20	-/G	build=106
Chr_3R	TGTGTGTGTGTGTGTGTGTGTGYGTGTG	TG	1	M1	C0	rs203859027	23	C/T	build=137					Chr_2R	tgtgtgtgtgtgtgtgtgtgtNtgtgtgtg	TG	1	M1	C0	rs3363508	22	-/G	build=106
Chr_3R	CACACACACATACACAGACASACACACACACACACGCACAC	CA	4	M1	C1	rs203859352	21	C/G	build=137					Chr_2R	accaccaccaccWccaccaccaccaccaccacca	ACC	1	M0	C1	rs3364081	13	A/T	build=113
Chr_3R	AAAAAAAAMAAAAAAAAAAAAAAAAA	A	1	M0	C0	rs203860250	9	A/C	build=137					Chr_2R	catcatcatcatcatcRtcatc	CAT	1	M0	C1	rs3364087	17	A/G	build=106
Chr_3R	ATGATGATRATGATGATGATG	ATG	1	M1	C0	rs203861599	9	A/G	build=137					Chr_2R	agcagcagcagcaRcagcagcag	AGC	1	M1	C1	rs3364145	14	A/G	build=106
Chr_3R	GATGATGAKGATGATGATGATGATGA	GAT	1	M1	C1	rs203861693	9	G/T	build=137					Chr_2R	agagagatagagagagagagagagagagagagagagacagaNagagagagagagacagagaga	AG	4	M1	C1	rs3364368	42	-/G	build=106
Chr_3R	TGTGTGTGTGTGTGTGTGYGTGTGTGTGTGT	TG	1	M1	C1	rs203864557	19	C/T	build=137					Chr_2R	agagagatagagagagagagagagagagagagagagacagagagNgagagagagacagagaga	AG	4	M1	C1	rs3364370	45	-/A	build=106
Chr_3R	ATATATATATACAATACATATATATAYATATATATATATATACATATATA	AT	5	M1	C0	rs203865459	27	C/T	build=137					Chr_2R	agagagatagagagagagagagagagagagagagagacagagagagagagaRagacagagaga	AG	4	M1	C1	rs3364386	52	A/G	build=106
Chr_3R	CAGCAGCAGAAGCAGCAMCAACAGCAGCAGCAGAAGCAGCAACAGCAGTAGCAACAGCAGCAACAACAGCAGCAACAGCAGCAGCA	CAG	10	M0	C1	rs203866345	18	A/C	build=137					Chr_2R	agagagatagagagagagagagagagagagagagagacagagagagagagagagaNagagaga	AG	3	M1	C1	rs3364387	56	-/C	build=106
Chr_3R	CCCCCCCCCCMCCCCCCCCCC	C	1	M1	C0	rs203866719	11	A/C	build=137					Chr_2R	aagaagaagaagaagaagaagaagaagaagaagaagaagaagaagaagNagaagaagaagaagaagaagaagaagaagaagaagaagaagaataagaagaa	AAG	2	M1	C1	rs3364558	49	-/A	build=106
Chr_3R	GCAGCAGCAGCARCAGCAGCAGCAGCAGCAGCAGCA	GCA	1	M1	C0	rs203867402	13	A/G	build=137					Chr_2R	aagaagaagaagaagaagaagaagaagaagaagaagaagaagaagaagaNgaagaagaagaagaagaagaagaagaagaagaagaagaagaataagaagaa	AAG	2	M1	C1	rs3364560	50	-/A	build=106
Chr_3R	GAGGAGGAGATGGAGGAGGAKGAGGAGGAGGA	GAG	3	M1	C1	rs203868416	21	G/T	build=137					Chr_2R	aagaagaagaagaagaagaagaagaagaagaagaagaagaagaagaagaaNaagaagaagaagaagaagaagaagaagaagaagaagaagaataagaagaa	AAG	2	M1	C1	rs3364562	51	-/G	build=106
Chr_3R	GAGAGAGAGAGAGAGWGAGAGAGAGAGAGAGAGAGAGAG	GA	1	M0	C1	rs203868867	16	A/T	build=137					Chr_2R	aagaagaagaagaagaagaagaagaagaagaagaagaagaagaagaagaagNagaagaagaagaagaagaagaagaagaagaagaagaagaataagaagaa	AAG	2	M1	C1	rs3364564	52	-/A	build=106
Chr_3R	ATATATATTCATATATTATATATATATNTATATATATAT	AT	4	M0	C1	rs203870576	28	A/C/G/T	build=137					Chr_2R	aagaagaagaagaagaagaagaagaagaagaagaagaagaagaagaagaagaNgaagaagaagaagaagaagaagaagaagaagaagaagaataagaagaa	AAG	2	M1	C1	rs3364565	53	-/A	build=106
Chr_3R	AGAGAGAGAGAGAGAGAGADAGAGAGAGAGAAGAGAAACAGAGAGACAGAGAGAG	AG	5	M1	C1	rs203871870	20	A/G/T	build=137					Chr_2R	ctctctctatctcKctctctctctctct	CT	2	M1	C0	rs3364875	14	G/T	build=106
Chr_3R	TAACTTAACTTAACTTWACTTAACTTAA	TAACT	1	M1	C1	rs203872286	17	A/T	build=137					Chr_2R	acacacacacacacaatcacacacaYacacac	AC	3	M0	C0	rs3364920	26	C/T	build=113
Chr_3R	GTGTGTGTGTGTTTGTGKGTGTGTGTGTGTG	GT	2	M1	C1	rs203874075	18	G/T	build=137					Chr_2R	aagaagaagaagaagaagaagaagaagaagaagaagaagaagaagaagaagaagaagaagaagaagaagaagaagaaNaagaagaagaagaataagaagaa	AAG	2	M1	C1	rs3365221	78	-/G	build=106
Chr_3R	TGCTGCTGTTGCTGCTGCTGCTGSTGCTG	TGC	2	M0	C1	rs203877948	24	C/G	build=137					Chr_2R	aagaagaagaagaagaagaagaagaagaagaagaagaagaagaagaagaagaagaagaagaagaagaagaagaagaagNagaagaagaagaataagaagaa	AAG	2	M1	C1	rs3365223	79	-/A	build=106
Chr_3R	ATCATTATCATCATCATCCKCATCATCATCATCATCATTATCATCATCATCATCATCATCATCA	ATC	4	M0	C1	rs203878250	20	G/T	build=137					Chr_2R	aagaagaagaagaagaagaagaagaagaagaagaagaagaagaagaagaagaagaagaagaagaagaagaagaagaagaNgaagaagaagaataagaagaa	AAG	2	M1	C1	rs3365225	80	-/A	build=106
Chr_3R	CAAACCAAACCAAACCARACCAAAC	CAAAC	1	M0	C0	rs203883060	18	A/G	build=137					Chr_2R	aagaagaagaagaagaagaagaagaagaagaagaagaagaagaagaagaagaagaagaagaagaagaagaagaagaagaagaagaagaaNaataagaagaa	AAG	2	M1	C1	rs3365227	90	-/G	build=106
Chr_3R	CACACTCACACACGCACACCACTCACACACACACWCACACACACACACACAC	CA	5	M1	C0	rs203884415	35	A/T	build=137					Chr_2R	CGCTCGCTCRCTCGCTCGCTCGCT	CTCG	1	M1	C0	rs3365398	10	A/G	build=106
Chr_3R	CACACACACACACAYACCACACACACAC	CA	2	M0	C0	rs203884502	15	C/T	build=137					Chr_2R	tgtgtgtgtKtgtgtgtgtgtgtgt	TG	1	M0	C1	rs3365789	10	G/T	build=106
Chr_3R	ATATATATWTATATATATATAT	AT	1	M0	C0	rs203887804	9	A/T	build=137					Chr_2R	tgtgtgtgtgtKtgtgtgtgtgtgt	TG	1	M0	C1	rs3365790	12	G/T	build=106
Chr_3R	ATCATCATCATCATTATCATCATSATCATC	ATC	2	M0	C0	rs203888030	24	C/G	build=137					Chr_2R	tgtgtgtgtgtgYgtgtgtgtgtgt	TG	1	M1	C1	rs3365791	13	C/T	build=106
Chr_3R	TCTCTCWCTCTCTCTCTCTCT	CT	1	M1	C1	rs203893755	7	A/T	build=137					Chr_2R	tgtgtgtgtgtgtgYgtgtgtgtgt	TG	1	M1	C1	rs3365792	15	C/T	build=106
Chr_3R	GGGGCAGTGGCAAGGGCAGGGGCAGGGGCAGGGGCARGGGCA	GGGCAG	3	M1	C0	rs203893891	37	A/G	build=137					Chr_2R	tgtgtgtgtgtgtgtRtgtgtgtgt	TG	1	M1	C1	rs3365793	16	A/G	build=106
Chr_3R	ACACACACACACACACACMCACACACACA	AC	1	M0	C1	rs203894697	19	A/C	build=137					Chr_2R	tgtgtgtgtgtgtgtgWgtgtgtgt	TG	1	M1	C1	rs3365794	17	A/T	build=106
Chr_3R	GAGGAGGAGGAGGRGGAAGAGGAGGAGGAGGA	GAG	2	M0	C1	rs203894763	14	A/G	build=137					Chr_2R	tgtgtgtgtgtgtgtgtStgtgtgt	TG	1	M1	C1	rs3365795	18	C/G	build=106
Chr_3R	TATATATATATATATGYATATATATATATATATATATATATAT	TA	2	M0	C1	rs203895097	17	C/T	build=137					Chr_2R	tgtgtgtgtgtgtgtgtgNgtgtgt	TG	1	M1	C1	rs3365796	19	-/T	build=106
Chr_3R	TATATATATATATMTATATATATATATATAT	TA	1	M0	C1	rs203898594	14	A/C	build=137					Chr_2R	cacacacacacacacacaMacacaca	CA	1	M1	C0	rs3365806	19	A/C	build=113
Chr_3R	ATATATATATAAAAATATATATATATATATATATATATATAWATATATATATATATATATATATATAT	AT	3	M1	C0	rs203899097	42	A/T	build=137					Chr_2R	ctctctctcacWctctctctctctctct	CT	2	M1	C0	rs3365874	12	A/T	build=106
Chr_3R	TGTGTGTGTGTKTGTGTGTGT	TG	1	M0	C1	rs203902495	12	G/T	build=137					Chr_2R	acacacacacacacacacacacacacacacacacacacacacacacacacacacacacacacacacacacacaYacacacacacac	AC	1	M0	C0	rs3366658	74	C/T	build=106
Chr_3R	CATCATCATCATCATCAWCATCATC	CAT	1	M1	C1	rs203902878	18	A/T	build=137					Chr_2R	ccaccaccaccaccaccacNaccaccaccac	CCA	1	M1	C1	rs3366928	20	-/C	build=106
Chr_3R	TGTGTGTKTGTGTGTGTGTGTGTGTG	TG	1	M0	C0	rs203902947	8	G/T	build=137					Chr_2R	ccaccaccaccaccacNaccaccaccaccac	CCA	1	M1	C1	rs3366929	17	-/C	build=106
Chr_3R	CTGATGCTGATGCGGATGCKGATGCTGGTGCTGGTGCTGATGCTGATGCTGATGCT	TGCTGA	4	M1	C1	rs203903019	20	G/T	build=137					Chr_2R	ccaccaccaccaccaNcaccaccaccaccac	CCA	1	M1	C1	rs3366930	16	-/C	build=106
Chr_3R	TTTATTTATTTATTTATTTATTTATTTATTTATTTATTTATTTATTTATTTATTTATTTATTTATTTATTTATTTATTTATTTATTTATTTATTTATTTAKTTATTTATTTATTTATTTATTTATTTATTTATTTATTTATTTATTTATTTATTTATTTATTTATTTATTTATTTATTTATTTATTTATTTATTTATTTAT	TTTA	1	M1	C1	rs203903263	101	G/T	build=137					Chr_2R	ctctctctcNctctctctctct	CT	1	M1	C0	rs3367110	10	-/T	build=106
Chr_3R	ATATATATATAYATATATATA	AT	1	M1	C1	rs203903644	12	C/T	build=137					Chr_2R	cagcagcaacagcaRcaacagcagcagcagcagca	CAG	3	M1	C1	rs3367370	15	A/G	build=106
Chr_3R	TGCTGCTGCTGCTGCTRCTGCTG	TGC	1	M1	C1	rs203904138	17	A/G	build=137					Chr_2R	cagcagcaRcagcagcaacagcagcagcagcagca	CAG	2	M1	C1	rs3367373	9	A/G	build=106
Chr_3R	GCAGCAGCAKCAGCAGCAGCA	GCA	1	M0	C0	rs203905039	10	G/T	build=137					Chr_2R	gagagagagagagagagagagagagagagaNagagagagagagagagagagaaagacagagaga	GA	3	M1	C0	rs3367561	31	-/G	build=106
Chr_3R	ATATAATATAATATAWATATA	ATATA	1	M1	C1	rs203907268	16	A/T	build=137					Chr_2R	gtgtgtgtgtgtgtgtgtgtgtgtgtgtgtgtgtgtgtgtgtgtgtgtgtgtgtgtgtgtgtgtgtgtgtgtgtgtgtgtgtgtgtgtgtgtgtgtgtgtKtgtgt	GT	1	M0	C0	rs3383266	101	G/T	build=106
Chr_3R	CAGCAGCAGCAGMAGCAACAGCAGCAGC	CAG	2	M1	C1	rs203907419	13	A/C	build=137					Chr_2R	gtgtgtgtgtgtgtgtgtgtgtgtgtgtgtgtgtgtgtgtgtgtgtgtgtgtgtgtgtgtgtgtgtgtgtgtgtgtgtgtgtgtgtgtgtgtgtgtgtgtKtgtgtgtgtgtgtgtgtttgtgt	GT	2	M1	C0	rs3383267	101	G/T	build=106
Chr_3R	ACACACACACACACACACACACMCACACACACACA	AC	1	M0	C1	rs203907464	23	A/C	build=137					Chr_2R	gtgtgtgtgWgtgtgtgtgtgtgtgtgtgtgtgtgtgtgtgtgtgtgtgtgtgtgtgtgtgtgtgtgtgtgtgtgtgtgtgtgtgtgtgtgtgtgtgtgtgtgtgtgtgt	GT	1	M1	C0	rs3383268	10	A/T	build=106
Chr_3R	AAAAAAAAAAAAAAAAARAAAAAAAAAAAAAAAAAAAA	A	1	M0	C0	rs203908221	18	A/G	build=137					Chr_2R	tagtagtagtagtagtagtagcagtagcagtagtagtagtagtagtagtagtagtagtagtagtagtagtagtagtagtagtagtagtagtagtagtagtNgtagtagtagtagta	TAG	3	M1	C1	rs3383280	101	-/A	build=106
Chr_3R	TGTGTGTGTGTGTGTRTGTGTG	TG	1	M1	C0	rs203908634	16	A/G	build=137					Chr_2R	gtagtagtagtagtagtagtagcagtagcagtagtagtagtagtagtagtagtagtagtagtagtagtagtagtagtagtagtagtagtagtagtagtagNagtagtagtagtagta	GTA	3	M1	C0	rs3383281	101	-/T	build=106
Chr_3R	CTGGCTGGCTGRCTGGCTGGCTGG	CTGG	1	M1	C0	rs203909376	12	A/G	build=137					Chr_2R	agtagtagtagtagtagtagtagcagtagcagtagtagtagtagtagtagtagtagtagtagtagtagtagtagtagtagtagtagtagtagtagtagtaNtagtagtagtagtagta	AGT	3	M1	C1	rs3383282	101	-/G	build=106
Chr_3R	TCATCATCMTCATCATCATCATC	TCA	1	M0	C1	rs203910005	9	A/C	build=137					Chr_2R	agagagagagagaaagagagagagNaagagagggagagagagagagagagagagagagagagagagagagagagagagagggagggagagaga	AG	6	M1	C1	rs3383357	25	-/A	build=106
Chr_3R	TGTGTGTGTGTGYGTGTGTGTGTGTG	TG	1	M1	C0	rs203910473	13	C/T	build=137					Chr_2R	agagagagagagaaagagagagagaaagagaggNagagagagagagagagagagagagagagagagagagagagagagagggagggagagaga	AG	6	M1	C1	rs3383358	34	-/G	build=106
Chr_3R	TATATATATATATATATATATATATRTATATATATATATATATATA	TA	1	M0	C0	rs203910860	26	A/G	build=137					Chr_2R	agagagagagagaaagagagagagaaagagagggNgagagagagagagagagagagagagagagagagagagagagagagggagggagagaga	AG	6	M1	C1	rs3383359	35	-/A	build=106
Chr_3R	TATATATATATATATATATATATATATATADATATATATATATATATATATATATATATATATATATATATATATATATATAATATA	TA	2	M0	C1	rs203911303	31	A/G/T	build=137					Chr_2R	aaataataataaWataaaataaaataaa	ATAAA	2	M1	C1	rs3383651	13	A/T	build=113
Chr_3R	ATATATATATATATAGATATATRTATATATAT	AT	2	M0	C0	rs203912237	23	A/G	build=137					Chr_2R	tatatatataaatatatatatatatatatatatatatatatatatRtatatatatatatatatatatatatatat	TA	2	M0	C1	rs3383856	46	A/G	build=106
Chr_3R	TCTCTCTCTCTCTCTCTCTCTSTCTCTCT	TC	1	M0	C1	rs203915125	22	C/G	build=137					Chr_2R	ttcttcttcttcttcttcttcttcttYttcttcctcttattcttcttctttttcttcttcttcttctttttcttcttcttcttcttcttcttcttcttcttcttc	TTC	5	M1	C0	rs3384290	27	C/T	build=106
Chr_3R	ATATATATATATATATATATATATAWATATATATATAT	AT	1	M1	C0	rs203915176	26	A/T	build=137					Chr_2R	ttcttcttcttcttcttcttcttcttcttcttcYtcttattcttcttctttttcttcttcttcttctttttcttcttcttcttcttcttcttcttcttcttcttc	TTC	4	M1	C0	rs3384291	34	C/T	build=106
Chr_3R	AGATAGATAGATAGTTAGAKAGATAGATAGAGAGATAGATCGATAGATAGATAGATAGATAGATAGATAGATAGATAGATAGATAGATAGATAGATAGATAGATAGATAGATAGATAGAT	AGAT	4	M1	C0	rs203916840	20	G/T	build=137					Chr_2R	ttcttcttcttcttcttcttcttcttcttcttcctcttWttcttcttctttttcttcttcttcttctttttcttcttcttcttcttcttcttcttcttcttcttc	TTC	4	M1	C0	rs3384292	39	A/T	build=106
Chr_3R	TGTGAGTGTGAGTGTGAGTGTAAGTGTGAGTGTSAGTGTGTGTGTG	TGTGAG	3	M1	C1	rs203917149	34	C/G	build=137					Chr_2R	ttcttcttcttcttcttcttcttcttcttcttcctcttattcttcttcttYttcttcttcttcttctttttcttcttcttcttcttcttcttcttcttcttcttc	TTC	4	M1	C0	rs3384293	51	C/T	build=106
Chr_3R	AGAGACAGAGASAGAGAGAGAGAGAGAGAGAGA	AG	2	M1	C1	rs203919076	12	C/G	build=137					Chr_2R	ttttctttttctttttctttttctttttcNttttctttt	TTTTCT	1	M1	C1	rs3384295	30	-/T	build=106
Chr_3R	CACACACCCACACACATACACACACACACACACACRCACACACACACACAC	CA	3	M0	C1	rs203919496	36	A/G	build=137					Chr_2R	TATGTTTATGTTTATGTTTATGYTTATGTTTAT	TATGTT	1	M1	C1	rs3384445	23	C/T	build=113
Chr_3R	GAGAGAGAGAGAGAKAGAGAGAGA	GA	1	M0	C0	rs203920270	15	G/T	build=137					Chr_2R	agagagagagagaaagagagagagaaagagagggaNagagagagagagagagagagagagagagagagagagagagagagggagggagagaga	AG	6	M1	C1	rs3384760	36	-/G	build=106
Chr_3R	AGAGAGAGAGAGAGAGWGATAGAGAGAGAGAAGAGAAACAGAGAGACAGAGAGAG	AG	6	M0	C1	rs203920513	17	A/T	build=137					Chr_2R	agagagagagagaaagagagagagaaagagagggagNgagagagagagagagagagagagagagagagagagagagagagggagggagagaga	AG	6	M1	C1	rs3384761	37	-/A	build=106
Chr_3R	CACACATACACACACACACATACACACACACACACACATACACACACACACACACACACACACACACACACACACACACACAMACACAC	AC	4	M1	C1	rs203920618	83	A/C	build=137					Chr_2R	tatatatatatRtatatatatatatatatatatatatatatatatatatatatatatatatatatatatatat	TA	1	M0	C1	rs3384844	12	A/G	build=106
Chr_3R	ACTGACTGACTGACTGACTGCCTGAATGACTGMCTGACTAACTGA	ACTG	4	M1	C1	rs203920762	33	A/C	build=137					Chr_2R	gtgtgtgtgtttgtgtgtgtgtgtgtgtgtgcgtgcgtgcgtgtgtgtgtgtgtgtgtgtgtgtgtgtgtgtgtgtgtgtgtgtgtgtgtgtgtgtgtgtKtgtgtgtgtgtgtgtgtgtgtgtgtgtgtgtgtgt	GT	5	M1	C0	rs3385155	101	G/T	build=106
Chr_3R	CTGGCTGGCTGGCWGGCTGGCTG	CTGG	1	M1	C1	rs203920873	14	A/T	build=137					Chr_2R	atgatgatgatgatgatgatgatgatgatgatgatgatNacgatgatgataatgat	ATG	3	M1	C1	rs3385292	39	-/G	build=106
Chr_3R	GTGTGTGTGTRTGTGTGTGTGTGTG	GT	1	M1	C1	rs203921096	11	A/G	build=137					Chr_2R	atgatgatgatgatgatgatgatgatgatgatgatgaNgacgatgatgataatgat	ATG	3	M1	C1	rs3385293	38	-/T	build=106
Chr_3R	CGGTTCKGTTCGGTTCGGTTCGCTTAGGTTCGGTTCGG	GTTCG	3	M0	C1	rs203921831	7	G/T	build=137					Chr_2R	gaagaagaagaagaagaagaagaagaagaaaaagaagaagaagaagaagaagaagaagaWgaagaagaagaagaagaagaagaagaagaagaagaagaagaagaagaagaagaaaagaagaagaagaagaagaagaagaagaagaagaagaagaagaaga	GAA	3	M0	C1	rs3387098	60	A/T	build=106
Chr_3R	CAGATTCAGATGCAGATGCAGATGCAGATGCAGAGGCAGATKCAGATTCAGATGCA	CAGATG	4	M1	C1	rs203922157	42	G/T	build=137					Chr_2R	acacaNacacacacacacacacacacacacacacacacacac	AC	1	M1	C0	rs3387332	6	-/C	build=106
Chr_3R	AAAAAAAAAAAAAWAAAAAAAAAAA	A	1	M0	C0	rs203922323	14	A/T	build=137					Chr_2R	acacacNcacacacacacacacacacacacacacacacacac	CA	1	M1	C0	rs3387334	7	-/A	build=106
Chr_3R	TTTATTTTATTTTATTTTTKTATTTATTTTATTTTATTTATTTATTTTATTTTAT	TTTAT	5	M1	C0	rs203922334	20	G/T	build=137					Chr_2R	acaaacWaacaaacaaacaaacaaacaaacaaa	AACA	1	M0	C1	rs3387349	7	A/T	build=113
Chr_3R	AGAGAGAGCGAGAGCGAAAGAGAGAGAGAGARAGAGAGA	AG	4	M1	C1	rs203922593	32	A/G	build=137					Chr_2R	acacacacacacacacacatacacaNacacac	AC	2	M1	C0	rs3427650	26	-/C	build=106
Chr_3R	GGAAARGGAAAGGAAAGGAAAG	GGAAA	1	M1	C1	rs203922644	6	A/G	build=137					Chr_2R	ctgctgctgctgctNctgctgctg	CTG	1	M0	C0	rs3429019	15	-/A	build=106
Chr_3R	ACACACACACACACACMCACACA	AC	1	M0	C1	rs203922799	17	A/C	build=137					Chr_2R	ttcttcatcttcttctttttcttcttcttcttctttttctttttcttcttcttcgtcttcttctccNtcttcttcttcttcttcttcttcttcttcttcttcttcttcttctttttctttttcttcgtcttcttctccttcttcttcttcttcttcttcttcttctt	TCT	11	M1	C1	rs3435829	67	-/T	build=106
Chr_3R	ATATATTATAATATATATATATATATATATATACATRTATATATAT	AT	4	M0	C0	rs203923155	37	A/G	build=137					Chr_2R	tgtgtgtgtgtgtgtgtStgtgtgtgtgtgtgtgtg	TG	1	M1	C0	rs3435922	18	C/G	build=106
Chr_3R	AAAAAAAAAAMAAAAAAAAAA	A	1	M0	C0	rs203924006	11	A/C	build=137					Chr_2R	tctctctctctctctctctctctcKctctctctctctctctctctctct	TC	1	M1	C1	rs3436261	25	G/T	build=113
Chr_3R	TATATATANTATATATATAGTATATATAGTATAGTATATATAATATATAGTATATATAATATATAATACTATAATATATAT	TA	10	M1	C1	rs203924007	9	A/C/G/T	build=137					Chr_2R	tctctctctctctctctctNtctctctctctctctctctct	TC	1	M1	C1	rs3437316	20	-/C	build=106
Chr_3R	TAACTTAHCTTAACTTAACTTAACTTAA	CTTAA	1	M0	C1	rs203924612	8	A/C/T	build=137					Chr_2R	tctctctctctctctctctctctNtctctctctctctctct	TC	1	M1	C1	rs3437317	24	-/C	build=106
Chr_3R	TATTTATTTATTTATTTATTTATTTATTTATTTATTTATTTATTTATTTATTTATTTATTTATTTATTTATTTATTTATTTATTTATTTATTTATTTATTWATTTATTTATTTATTTATTTATTTATTTATTTATTTATTTATTTATTTATTTATTTATTTATTTATTTATTTATTTATTTATTTATTTATTTATTTATTT	TATT	1	M1	C1	rs203925725	101	A/T	build=137					Chr_2R	tctctctctctctctctctctctctNtctctctctctctct	TC	1	M1	C1	rs3437318	26	-/C	build=106
Chr_3R	GAGAGAGAGAGAGAGAGAGASAGAGAG	GA	1	M1	C1	rs203928175	21	C/G	build=137					Chr_2R	agagaNagagagagagagagagagagagagagagagagagagagagagagagagagagagagaga	AG	1	M1	C1	rs3437365	6	-/G	build=106
Chr_3R	ATATATATATATATAWATATATATATATATATATATATATATATATAT	AT	1	M1	C0	rs203929485	16	A/T	build=137					Chr_2R	atcatWatcatcatcatcgtcatcatcatcgtcatcatcatcat	ATC	3	M0	C1	rs3437548	6	A/T	build=106
Chr_3R	TGCTGCTGCTGGTGATGCTGMTGCTGCTGCTGTTGCTGCTGCTGCTGC	TGC	4	M1	C0	rs203931452	21	A/C	build=137					Chr_2R	ttattattattattattattattattattattattattattattattattattattattattattattattattatYattattattatcattattattattattattattattattattattattattattattattattattattattattattattattattattattattatta	TTA	2	M1	C0	rs3437742	77	C/T	build=106
Chr_3R	TGACTCGACTGATTGACTGACTGATTGAYTGACTGACTGACTGA	TGAC	4	M1	C0	rs203931525	29	C/T	build=137					Chr_2R	tctctctctctctctctctctYtctctctctctctctctctctctctctctctctctgtctctctctctctttatctctctctctttctctc	TC	5	M1	C0	rs3438197	22	C/T	build=106
Chr_3R	TGTGTGTGTGAGTGTGGTGTGTGTGTGBGTGTG	TG	3	M0	C1	rs203932896	28	C/G/T	build=137					Chr_2R	tctctctctctctctctctctctMtctctctctctctctctctctctctctctctctgtctctctctctctttatctctctctctttctctc	TC	5	M1	C0	rs3438199	24	A/C	build=106
Chr_3R	TGTGTGTGTGTGTDTGTGTGTGT	TG	1	M1	C1	rs203933256	14	A/G/T	build=137					Chr_2R	agagagtgagagagagagagagagagagagagagaSagagagagagagag	GA	2	M1	C0	rs3438467	36	C/G	build=106
Chr_3R	CTGCTGCTRCTGATGCTGCTGCTGCTGC	TGC	2	M1	C1	rs203934575	9	A/G	build=137					Chr_2R	agagagaRagagagagagagagaga	AG	1	M1	C1	rs3438553	8	A/G	build=113
Chr_3R	ATATATCTATATATATATAKATATATATAGATATATATA	TA	3	M1	C1	rs203934667	20	G/T	build=137					Chr_2R	gagagagagtgtgagagatagagagagagagagatagaNagagagatagagagaga	GA	6	M0	C0	rs3438829	39	-/A	build=106
Chr_3R	TGTGTGTGTGTGTRTGTGTGTG	TG	1	M1	C0	rs203935162	14	A/G	build=137					Chr_2R	gagagagagtgtgagagatagagagagagagagaYagaaagagagatagagagaga	GA	6	M1	C0	rs3438831	35	C/T	build=106
Chr_3R	TATATATATATATATATATATATATATATATATATATATAWATATATATATATATAATATA	TA	2	M1	C1	rs203936742	41	A/T	build=137					Chr_2R	gagagagagtgtgagagaNagagagagagagagatagaaagagagatagagagaga	GA	6	M1	C0	rs3438857	19	-/T	build=106
Chr_3R	AGAGAAAGAGAGAGAGAAAGAGAGARAGAAAGAGAGAGAGAGAGAGA	AG	4	M1	C1	rs203939577	26	A/G	build=137					Chr_2R	gagagagagtgNgagagatagagagagagagagatagaaagagagatagagagaga	GA	6	M1	C0	rs3438859	12	-/T	build=106
Chr_3R	ACCAACCAAYCAACCAACCAACCAACCAA	CAAC	1	M0	C1	rs203940922	10	C/T	build=137					Chr_2R	tagtagctagtcgtagtagtagtRgtagtagtag	GTA	3	M0	C1	rs3439657	24	A/G	build=106
Chr_3R	ATGATGATGATGATGATGAWGATGATGATGATGATGATGATGATGATG	ATG	1	M1	C0	rs203941097	20	A/T	build=137					Chr_2R	tagtagctagtMgtagtagtagtagtagtagtag	GTA	2	M0	C1	rs3439658	12	A/C	build=106
Chr_3R	ATTATTATTATTATTATTATTATTATTATTATTATTATTATTATTATTATTATTATTATTATTATTATTATTATTATTATTATTATTATTATTATTATTAWTATTATTATTATTATTATTATTATTATTATTATTATTATTATTATTATTATTATTATTATTATTATTATTATTATTATTATTATTATTAT	ATT	1	M1	C1	rs203941237	101	A/T	build=137					Chr_2R	tgtgtgtgNgtgtgtgtgtgtgt	TG	1	M0	C1	rs3440241	9	-/C	build=106
Chr_3R	CACACACACACACACACRCACACACAC	CA	1	M0	C1	rs203941367	18	A/G	build=137					Chr_2R	AACAACAACAACANACAACAA	AAC	1	M0	C0	rs3440242	14	-/A	build=106
Chr_3R	ATATATATATATATRTATATATAT	AT	1	M0	C0	rs203941376	15	A/G	build=137					Chr_2R	AACAACAACAACNAACAACAA	AAC	1	M1	C0	rs3440243	13	-/A	build=106
Chr_3R	CCTGCCTGCSTGCCTGCCTGCC	TGCC	1	M0	C1	rs203942588	10	C/G	build=137					Chr_2R	CAGCAGYAGCAGCAGCAGCAGC	AGC	1	M0	C1	rs3440727	7	C/T	build=106
Chr_3R	GTGTGWGTGTGTGTGTGTGTG	GT	1	M1	C1	rs203942979	6	A/T	build=137					Chr_2R	GTGTGTGTRTGTGTGTGTGTG	GT	1	M1	C1	rs3441048	9	A/G	build=106
Chr_3R	TTTTTKTTTTTTTTTTTTTTTT	T	1	M1	C0	rs203944606	6	G/T	build=137					Chr_2R	ttcttcttcttcttcttcttcttctYcgtcttcttcttct	TTC	2	M1	C1	rs3441075	26	C/T	build=113
Chr_3R	GTGTGTGTAGTGTGTGTTTGKGTGTGTGTGTGTGT	GT	3	M1	C1	rs203946305	21	G/T	build=137					Chr_2R	agcagcaNcagcagcagcagcagcag	CAG	1	M1	C1	rs3441169	8	-/G	build=106
Chr_3R	TGTTGCTGCTGCTGTTGSTGTTGCTGTTGCTGTTGCTG	TGTTGC	2	M0	C1	rs203946322	18	C/G	build=137					Chr_2R	agcagNagcagcagcagcagcagcag	AGC	1	M1	C1	rs3441173	6	-/C	build=106
Chr_3R	TATATRTATATATATATATATATATA	TA	1	M0	C0	rs203947864	6	A/G	build=137					Chr_2R	agagagagagagaNagagagagagagagagagagag	AG	1	M1	C0	rs3441655	14	-/G	build=106
Chr_3R	ACACACACACACACMCACACACACACACA	AC	1	M0	C1	rs203947939	15	A/C	build=137					Chr_2R	agagagagagWgagagagagagagagagagagagag	AG	1	M0	C0	rs3441658	11	A/T	build=106
Chr_3R	CATCTCCATCTTCATCTTCATCTTCATCTTCATCTTCATCTYCATCTTCAT	CATCTT	2	M1	C1	rs203948449	42	C/T	build=137					Chr_2R	gagagagagagagagaKagagag	GA	1	M0	C1	rs3442121	17	G/T	build=106
Chr_3R	GTATGTGTATGTGTATGTGTAWGTGTATGTG	GTATGT	1	M1	C1	rs203948919	22	A/T	build=137					Chr_2R	gagagagagagagaKagagagag	GA	1	M0	C1	rs3442124	15	G/T	build=106
Chr_3R	TGCTGCTGYTGCTGCTGCTGC	TGC	1	M0	C0	rs203951320	9	C/T	build=137					Chr_2R	tgtgtgtgNgtgtgtgtgtgt	TG	1	M0	C1	rs3442692	9	-/A	build=106
Chr_3R	CTGGCTGGCTGGCTGKCTGGCTGGCTGGC	CTGG	1	M0	C1	rs203951882	16	G/T	build=137					Chr_2R	tgctgctgctgctgYtgctgctgttgctg	TGC	2	M1	C1	rs3443550	15	C/T	build=106
Chr_3R	TTGTTGTTGTTGTYGTTGTTG	TTG	1	M1	C0	rs203953793	14	C/T	build=137					Chr_2R	gtgtgtgtttgtgtgtgtgtgtgtgtgtgtgtgtgtgtgtgtgtgtgtttgtgtgtgtRtgtgtgtgtgtgtgtgtatgtgtgtgcgtgtgtgtgtg	GT	5	M1	C1	rs3444973	59	A/G	build=106
Chr_3R	CAGCAGCAGCAGCACSAGCAGCAGCAGCATCAGCAGCA	CAG	3	M0	C1	rs203954527	16	C/G	build=137					Chr_2R	ctctctctctctctctctctctctctctctctctttctctctctctctctctctcYctctctctctatctctttctctctctctttctttctctctctctctct	CT	6	M1	C0	rs3445172	56	C/T	build=106
Chr_3R	TTCGGTTCGGTTCGGTTYGGTTCG	TTCGG	1	M0	C1	rs203955574	18	C/T	build=137					Chr_2R	tctctttctctctctctctctctctctctctctctctctctctctctctYtctctctctctctttctctctctctctttctctctttctttctctctctctctctctctctctctctctctctctctctctttctctttctct	TC	8	M1	C1	rs3445327	50	C/T	build=106
Chr_3R	TATATATATATATATATATATATATATATATAYATATATATATATAT	TA	1	M1	C1	rs203956274	33	C/T	build=137					Chr_2R	ctctctcttNctctctctctctctctctctctctctctctctctctctttttctctctctctttctctctctctctctctctct	CT	5	M1	C0	rs3445495	10	-/T	build=106
Chr_3R	GTGTGTKTGTGTGTGTGTGTGTGT	TG	1	M0	C0	rs203957551	7	G/T	build=137					Chr_2R	ctctctctttNtctctctctctctctctctctctctctctctctctctttttctctctctctttctctctctctctctctctct	CT	5	M1	C0	rs3445496	11	-/C	build=106
Chr_3R	AAAAAAAAAAAMAAAAAAAAAAAAAA	A	1	M0	C0	rs203962340	12	A/C	build=137					Chr_2R	tgctgctgctgctgctgctgNtgctg	TGC	1	M1	C1	rs3446252	21	-/C	build=106
Chr_3R	AGAGAGAGAGAGAGARAGAGAGAGAGAG	AG	1	M1	C0	rs203962498	16	A/G	build=137					Chr_2R	atatatatatatatatatatNaatatatatatatatatatatatatatatatatatatatatatatatatatatatatatatatatatatatatatatatatatatatatatatatatata	AT	2	M0	C1	rs3446262	21	-/A	build=106
Chr_3R	TCAGTTCGGTTMAGTTCAGTTCAGTTC	AGTTC	2	M1	C1	rs203964820	12	A/C	build=137					Chr_2R	atatatatatatatatatataaaNatatatatatatatatatatatatatatatatatatatatatatatatatatatatatatatatatatatatatatatatatatatatatatatatatat	AT	2	M1	C0	rs3446264	24	-/T	build=106
Chr_3R	GCTGCTGTTGCTGATGCTGCTGCTGCTGATGCTGCTGCTGMTGTTGCTGATGCTGCTGCTGCTGATGCTG	TGC	7	M1	C1	rs203965007	41	A/C	build=137					Chr_2R	aaacaaataaacaaNcaaacaaacaaa	CAAA	2	M0	C1	rs3446579	15	-/G	build=106
Chr_3R	TGCTGCTGCTGYTGCTGCTGCTGCTGCTGCTG	TGC	1	M0	C1	rs203966005	12	C/T	build=137					Chr_2R	cacacacacacacacacacacacacaYacacacacagatacacacacacaca	CA	3	M1	C0	rs3446923	27	C/T	build=106
Chr_3R	ACAGATACAGATACAGATACAGATRCAGATAC	ACAGAT	1	M0	C1	rs203966069	25	A/G	build=137					Chr_2R	cacacacacacacacacacacacacatacacacacaSatacacacacacaca	CA	3	M0	C0	rs3446925	37	C/G	build=106
Chr_3R	CAGACAGACAGACAGACRGACAGACAGA	CAGA	1	M0	C0	rs203966231	18	A/G	build=137					Chr_2R	cacacacacacacacacacacacacatacacacacagaKacacacacacaca	CA	3	M1	C0	rs3446927	39	G/T	build=106
Chr_3R	ATATATRTATATATATATATA	TA	1	M0	C1	rs203966657	7	A/G	build=137					Chr_2R	tattattattattattattattattattattattattattattattattattattattattattattattattattattattattattattattattattWttattattattattattattattattaattatt	TAT	2	M0	C1	rs3447099	101	A/T	build=106
Chr_3R	TATATATATATATATATATATATATAYATATATATATATATATATAT	TA	1	M1	C1	rs203967783	27	C/T	build=137					Chr_2R	tattattattattattattattattattattattattattattattattattattattattattattattattattattattattattattattattattNattatt	TAT	1	M0	C1	rs3447101	101	-/A	build=106
Chr_3R	CACACGCACACRCACACACACACACAC	CA	2	M1	C1	rs203968270	12	A/G	build=137					Chr_2R	ctctctctctctctctctctctctctctctctctctctctMtctctctctctctctctc	CT	1	M1	C1	rs3447257	41	A/C	build=106
Chr_3R	TGCTGCTGCTGCTGCTGCTGCTSCTGCT	TGC	1	M1	C1	rs203968421	23	C/G	build=137					Chr_2R	ctctctctctctctctctctctctctctctctctMtctctctctctctctctctctctc	CT	1	M1	C1	rs3447258	35	A/C	build=106
Chr_3R	TGTGTGTGTGTGKGTGTGTGTGTGTG	TG	1	M1	C0	rs203968654	13	G/T	build=137					Chr_2R	ctctctctttctctctctgtatctctctctctctctctYtctctctctct	CT	4	M1	C0	rs3447525	39	C/T	build=106
Chr_3R	TCAATTCAATTCAATTCAATTCARTTCAGTTCAATTCA	TCAAT	2	M1	C1	rs203971542	24	A/G	build=137					Chr_2R	ctctctctttctctctctgtMtctctctctctctctctttctctctctct	CT	4	M1	C0	rs3447531	21	A/C	build=106
Chr_3R	CTGATGCTGATGCGGATGCGGATGCTGGTGCTGRTGCTGATGCTGATGCTGATGCT	TGCTGA	4	M1	C1	rs203972259	34	A/G	build=137					Chr_2R	AGCAGCANCAGCAGCAGCAGC	CAG	1	M1	C0	rs3447548	8	-/G	build=106
Chr_3R	ATCTGTATCTGTAGCTGCGTCTGTAGCTGTATCTGTATCTGTATSTGTATCT	CTGTAT	5	M1	C1	rs203972658	45	C/G	build=137					Chr_2R	AGCAGCAGCNGCAGCAGCAGC	AGC	1	M1	C0	rs3447552	10	-/A	build=106
Chr_3R	TATGTATGTATGYATGTATGTA	TATG	1	M1	C1	rs203973382	13	C/T	build=137					Chr_2R	AGCAGCAGCANCAGCAGCAGC	AGC	1	M1	C0	rs3447555	11	-/G	build=106
Chr_3R	CACCACCACCACCACCACSACCACCACC	CAC	1	M0	C1	rs203974109	19	C/G	build=137					Chr_2R	tctctctctctNtctctctctctctctctct	TC	1	M1	C1	rs3447814	12	-/C	build=106
Chr_3R	CACACATACACACACACACATACACACACACACACACATACACAYACACACACACACACACACACACACACACACACACACACACACAC	AC	4	M1	C1	rs203974758	45	C/T	build=137					Chr_2R	tctctctctctctNtctctctctctctctct	TC	1	M1	C1	rs3447817	14	-/C	build=106
Chr_3R	GTGTGHGTGTGTGTGTGTGTGTGTG	GT	1	M0	C1	rs203976526	6	A/C/T	build=137					Chr_2R	tctctctctctctctctNtctctctctctct	TC	1	M1	C1	rs3447820	18	-/C	build=106
Chr_3R	CAGACAGACAGACAGACAGACRGACAGA	CAGA	1	M0	C0	rs203977273	22	A/G	build=137					Chr_2R	tctctctctctctctctctNtctctctctct	TC	1	M1	C1	rs3447823	20	-/C	build=106
Chr_3R	CGTTCGTTCGTTCGTTTGTTCYTTCGTTCGTTCG	CGTT	2	M1	C1	rs203979775	22	C/T	build=137					Chr_2R	tgtgtgtgtgtgtgtgtgtgtgWgtgtgtgtgcgtgtgtg	TG	2	M1	C0	rs3447886	23	A/T	build=106
Chr_3R	GTTTTAGTTTTGGTTTTGGTKTTAGTTTTAGTTTTAGTTTTAG	TTAGTT	3	M1	C1	rs203984109	21	G/T	build=137					Chr_2R	cacacacacacacacacacacacacacNcacacacacacaca	CA	1	M1	C0	rs3448093	28	-/A	build=106
Chr_3R	TATATATATATRTATATATATACTATAT	TA	2	M0	C0	rs203985098	12	A/G	build=137					Chr_2R	cacacacacacacacacacacacacacacNcacacacacaca	CA	1	M1	C0	rs3448102	30	-/A	build=106
Chr_3R	CTGCTGCTGCTGCAGCTGCTCCAGCTGCTGCTGYTGTTGCTGATGCTGCTGCTG	CTG	6	M1	C0	rs203985900	34	C/T	build=137					Chr_2R	GCAGCASCAGCAGCAGCAGCA	CAG	1	M1	C0	rs3448438	7	C/G	build=113
Chr_3R	CTCTCTSTCTCTCTCACTTTCTCTCTCTCTCTCTCTCT	TC	3	M0	C0	rs203986743	7	C/G	build=137					Chr_2R	gagagcgagagagcgagagagagagagagMgagagagagagagagagag	GA	3	M1	C1	rs3448796	30	A/C	build=113
Chr_3R	AGATAGATAGATAGTTAGAGAGATAGATAGAGAGATAGATCGATAGATAGATAGATAGATAGATAGATAGATAGATAGATAGATAGATAGWTAGATAGATAGATAGATAGATAGATAGATAGAAAGAAAGATAGATAGATAGAT	AGAT	7	M1	C0	rs203987987	91	A/T	build=137					Chr_2R	agagagaaagagagagagagaaNgagagagagagagagagagagagagagagagagagagagagagagagagagagagagagagagagagagagagagagagagagagag	AG	3	M1	C0	rs3449091	23	-/A	build=106
Chr_3R	TCTCCGTCTCCATCTCCATCTCCAYCTCCATCTC	TCTCCA	2	M1	C1	rs203988478	25	C/T	build=137					Chr_2R	agagagaaagagagagagagaaaNagagagagagagagagagagagagagagagagagagagagagagagagagagagagagagagagagagagagagagagagagagag	AG	3	M1	C0	rs3449092	24	-/G	build=106
Chr_3R	GGGGGGRGGGGGGGGGGGGGG	G	1	M1	C0	rs203989603	7	A/G	build=137					Chr_2R	ctctctctctctctctctctctctctctctctctctctctctcNatctctctctctct	CT	2	M0	C0	rs3449253	44	-/T	build=106
Chr_3R	CTGCTGCTGATGCTGYTGCTGCTGATGCTGCTGCTGC	CTG	3	M0	C1	rs203989991	16	C/T	build=137					Chr_2R	ctctctctctctctctctctctctctctctctctctctctctNtatctctctctctct	CT	2	M1	C0	rs3449254	43	-/C	build=106
Chr_3R	AAAAAAAAAAAAAAAAMAAAAAAAAAA	A	1	M0	C0	rs203990126	17	A/C	build=137					Chr_2R	acacaNacacacacacacacaca	AC	1	M0	C1	rs3449913	6	-/G/T	build=113
Chr_3R	GTGTGTGTRTGTGTGTGTGTGTGTGTGTGTGTG	GT	1	M1	C1	rs203990258	9	A/G	build=137					Chr_2R	agcagcagcaNcagcagcagcagca	AGC	1	M0	C1	rs3449923	11	-/T	build=106
Chr_3R	AAAAAAAAAAAAAAAAAMAAAAAA	A	1	M0	C0	rs203990937	18	A/C	build=137					Chr_2R	agagagagNaagagagagagagagagagagagagagagagagagagaga	AG	2	M0	C1	rs3450124	9	-/A	build=106
Chr_3R	CATCCACAGCCACATCCACATCCACATYCACATCCACATCCACA	CCACAT	2	M0	C1	rs203991056	28	C/T	build=137					Chr_2R	gagagagagagagaNagagag	GA	1	M0	C1	rs3450406	15	-/T	build=106
Chr_3R	TTATTATTATTATTATTATTATTATTATTATTATTATTATTATTATTATTATTATTATTATTATTATTATTATTATTATTATTATTATTATTATTATTATYATTATTATTATTATTATTATTATTATTATTATTATTATTATTATTATTATTATTATTATTATTATTATTAT	TTA	1	M1	C1	rs203991281	101	C/T	build=137					Chr_2R	ctctctctctctctctctNtctct	CT	1	M0	C0	rs3450613	19	-/G	build=106
Chr_3R	ATGATGATGATGATGRTGATGATGA	ATG	1	M0	C1	rs203991449	16	A/G	build=137					Chr_2R	agagagagagagagagagagagagagagagagagagWgagagagagaga	AG	1	M0	C1	rs3450728	37	A/T	build=106
Chr_3R	TATATAYATATATATATATATGTATAT	AT	2	M1	C1	rs203991913	7	C/T	build=137					Chr_2R	agagagagagagagagagagagagagagagagagagagMgagagagaga	AG	1	M0	C1	rs3450729	39	A/C	build=106
Chr_3R	GCTGCTGCTGSTGCTGCTGCTGCTG	GCT	1	M0	C1	rs203992124	11	C/G	build=137					Chr_2R	ctgctgctgctgctgctgYtgctgctgctgc	CTG	1	M0	C1	rs3451997	19	C/T	build=106
Chr_3R	AAAAAAAAAAAAAAAARAAAAAAAA	A	1	M0	C0	rs203992134	17	A/G	build=137					Chr_2R	ctctctcNtctctctctctctctctctctctc	TC	1	M0	C0	rs3452091	8	-/C	build=106
Chr_3R	ATATATATATATATATAYATATATATATATATATATATATATATATATATATATA	AT	1	M1	C1	rs203995008	18	C/T	build=137					Chr_2R	tgtgtgtgtgattgtgtgcgtgtgtgtgtgtgtRtgtgtgtgtgt	TG	4	M1	C1	rs3452381	34	A/G	build=106
Chr_3R	ATACAWACATATATACATACATACATA	ATAC	2	M1	C1	rs203998684	6	A/T	build=137					Chr_2R	ctctctctctctctctNtctctctctctctctctctctctctctctct	CT	1	M1	C0	rs3453106	17	-/C	build=106
Chr_3R	AGATAGATAGATAGTTAGAGAGATAGATAGAKAGATAGATCGATAGATAGATAGATAGATAGATAGATAGATAGATAGATAGATAGATAGATAGATAGATAGATAGATAGATAGATAGATAGA	AGAT	4	M1	C1	rs203998731	32	G/T	build=137					Chr_2R	ctctctctctctctctctNtctctctctctctctctctctctctctct	CT	1	M1	C0	rs3453126	19	-/C	build=106
Chr_3R	CTGCTGYTGCTGCAGCTTCTGCTGCTGCTGCTGC	CTG	3	M0	C1	rs203998748	7	C/T	build=137					Chr_2R	ctctctctctctctctctctctctctctNtctctctctctctctctct	CT	1	M1	C0	rs3453128	29	-/C	build=106
Chr_3R	TACTACTACTACTACTACTACWACTACTA	TAC	1	M1	C1	rs203999602	22	A/T	build=137					Chr_2R	ctctctctctctctctctctctctctctctNtctctctctctctctct	CT	1	M1	C0	rs3453129	31	-/C	build=106
Chr_3R	CAGCAGCAGCAGCAACAGCWGCAGCAGCAG	CAG	2	M0	C0	rs204002079	20	A/T	build=137					Chr_2R	ttattattattattattattattattattattattattattattattattattattattattattattattattattattattattattattatcattatYattattattattattattatt	TTA	2	M1	C1	rs3454601	101	C/T	build=106
Chr_3R	GCAGCAGCGGCAGCAGCAGCAGCWGCAGCAGCA	GCA	2	M0	C0	rs204003994	24	A/T	build=137					Chr_2R	ttattattattattattattattattattattattattattattattattattattattattattattattattattattattattattattattattatYattatcattattattattattattatt	TTA	2	M1	C1	rs3454608	101	C/T	build=106
Chr_3R	GTGTGTGTGTGTGTGTGTRTGTGT	GT	1	M1	C0	rs204005270	19	A/G	build=137					Chr_2R	tctctctctctctctctctctctctctctNtctctctc	TC	1	M0	C0	rs3455050	30	-/T	build=106
Chr_3R	ATATATATATATATATATATATATATATATAWATATATATATATATATATATATA	AT	1	M1	C1	rs204007327	32	A/T	build=137					Chr_2R	agagagagagagagagagagaKagagagagatagagag	AG	2	M1	C0	rs3455243	22	G/T	build=106
Chr_3R	GAGCGAGMGAGCGAGCGAGCGAGCGAGC	GAGC	1	M1	C0	rs204010506	8	A/C	build=137					Chr_2R	tctctctctctcactctttctctctctctctNcctctctctc	TC	4	M0	C0	rs3455403	32	-/C	build=106
Chr_3R	AGAGAGAGAGAGAGCAAAGARAGAGAGAGAGAGAGAGA	AG	3	M1	C0	rs204015333	21	A/G	build=137					Chr_2R	tctctctctctcactctttctctctctctctcNctctctctc	TC	3	M0	C0	rs3455404	33	-/C	build=106
Chr_3R	TTTAATTTAATTTAATTTAATKTAATTTAGTTTAATTTGATTTA	TTTAA	3	M1	C1	rs204015621	22	G/T	build=137					Chr_2R	acacacacaYacacacacacacac	AC	1	M0	C0	rs3455858	10	C/T	build=106
Chr_3R	AAAAAAAAAAMAAAAAAAAAAA	A	1	M0	C0	rs204016855	11	A/C	build=137					Chr_2R	acacacacacacWcacacacacac	AC	1	M0	C0	rs3455859	13	A/T	build=106
Chr_3R	CAGCAGCAGCAGCAGCAKCAGCAGCA	CAG	1	M0	C1	rs204018271	18	G/T	build=137					Chr_2R	agtagtactagtagcagtagtaNtagtactagtagcagtagtagtagtagtagtagtagtagtag	AGT	5	M1	C1	rs3455969	23	-/C	build=106
Chr_3R	CCATTCCCATTHCCATTTCCTATTCCCATTCCCATTCCCATTCCC	ATTCCC	3	M1	C1	rs204018272	12	A/C/T	build=137					Chr_2R	agtagtactagtagcagtagtactagtaNtagtagcagtagtagtagtagtagtagtagtagtag	AGT	5	M1	C1	rs3455975	29	-/C	build=106
Chr_3R	TTTTTTTTTTWTTTTTTTTTT	T	1	M1	C0	rs204018957	11	A/T	build=137					Chr_2R	agtagtactagtagcagtagtactagtactagtagNagtagtagtagtagtagtagtagtagtag	AGT	5	M1	C1	rs3455981	36	-/C/T	build=113
Chr_3R	AAAAAAAAAMAAAAAAAAAAAAAA	A	1	M0	C0	rs204019360	10	A/C	build=137					Chr_2R	ctctctctctctctctctctctctctYtctctccccccctctctctctctctctctatctctctctctctctctc	CT	5	M0	C1	rs3456481	27	C/T	build=106
Chr_3R	CACACACACAYACACACACACACACA	CA	1	M0	C0	rs204020191	11	C/T	build=137					Chr_2R	ctctctctctctctctctctctctctttctctcYccccctctctctctctctctctatctctctctctctctctc	CT	5	M1	C1	rs3456482	34	C/T	build=106
Chr_3R	ATATAATATATATATATATATATATATATACATAWATATATATACATTTATATATATATATATATATATATATATATATATATATATATAAATATATATAT	AT	6	M1	C1	rs204021991	35	A/T	build=137					Chr_2R	ctctctctctctctctctctctctctttctctcccYccctctctctctctctctctatctctctctctctctctc	CT	5	M1	C1	rs3456483	36	C/T	build=106
Chr_3R	TATATATATATATATATATATATATATATATATATATATATATRTATATATATATAATATA	TA	2	M0	C1	rs204022199	44	A/G	build=137					Chr_2R	ctctctctctctctctctctctctctttctctcccccYctctctctctctctctctatctctctctctctctctc	CT	5	M1	C1	rs3456485	38	C/T	build=106
Chr_3R	GTGTGTGTGTGTGTGTSTGTGTGTGT	GT	1	M1	C0	rs204023974	17	C/G	build=137					Chr_2R	ctctcYctctctctctctatctctctctctctctctc	CT	2	M1	C1	rs3456491	6	C/T	build=106
Chr_3R	ACACACRCACACACACACACACACACA	CA	1	M0	C1	rs204024783	7	A/G	build=137					Chr_2R	ctctctctctctctctctctctctctttctctccccccctctctctctctctctctMtctctctctctctctctc	CT	5	M1	C1	rs3456493	57	A/C	build=106
Chr_3R	CCTTTCCTTTCCTTKCCTTTCCTTTCCTTTCCTTTCGTTTCGTTTCGTTTCCTT	CCTTT	4	M1	C1	rs204025117	15	G/T	build=137					Chr_2R	ctctctctctctctctctctctctctttctctccccccctctctctctctctctctatctMtctctctctctctc	CT	6	M1	C1	rs3456495	61	A/C	build=106
Chr_3R	TATATATATACATATATATATATATATATATATATATTWTATATATAT	TA	3	M0	C0	rs204025169	39	A/T	build=137					Chr_2R	ACAGACAGACAGNCAGACAGACAG	ACAG	1	M0	C0	rs3457710	13	-/T	build=106
Chr_3R	GTGTGTGTGTGTGTSTGTGTGTG	GT	1	M1	C1	rs204025430	15	C/G	build=137					Chr_2R	CGACCGACCGACCGTCCGACCRACCGA	CGAC	2	M1	C1	rs3458739	22	A/G	build=113
Chr_3R	TTTTTTTTTTTTTKTTTTTTTTTTT	T	1	M1	C0	rs204026183	14	G/T	build=137					Chr_2R	tctctcactctNtctctctctctctctctctctct	TC	2	M1	C1	rs3458769	12	-/C	build=106
Chr_3R	CTCTCTCTCGCTCTCTCKCTCTCTCTCTCTC	CT	2	M1	C1	rs204026444	18	G/T	build=137					Chr_2R	tctctcactctctNtctctctctctctctctctct	TC	2	M1	C1	rs3458770	14	-/C	build=106
Chr_3R	AATAAAATAAAATAAAATAAADTAAAAATAAAAT	AATAA	2	M0	C1	rs204028477	22	A/G/T	build=137					Chr_2R	tctctcactctctctNtctctctctctctctctct	CT	2	M1	C1	rs3458771	16	-/C	build=106
Chr_3R	GCAGCAACAGCAGCAGCAGCAGCAACAGCADCAGCAACAGCAGCAGCAGCAACAGCA	CAG	5	M1	C0	rs204029033	31	A/G/T	build=137					Chr_2R	tctctcactctctctctctctctctctcNctctct	CT	2	M1	C1	rs3458780	29	-/T	build=106
Chr_3R	CACACACACACACACACACACWCACACAC	CA	1	M0	C1	rs204029070	22	A/T	build=137					Chr_2R	gcagcagcagcagcagcaRcagcag	GCA	1	M1	C1	rs3459345	19	A/G	build=113
Chr_3R	ACATACATACATACCATACATACATACATACCATACATACATACATAMCATACATACATACATACATA	ACAT	3	M1	C0	rs204029461	48	A/C	build=137					Chr_2R	ACCACCACCRCCACCACCACCA	ACC	1	M0	C1	rs3460354	10	A/G	build=106
Chr_3R	ACACAYACACACACACACACAC	AC	1	M0	C0	rs204029754	6	C/T	build=137					Chr_2R	gtgtgtgtgtgtgtggtgYgtgtgtgtg	GT	2	M1	C0	rs3460714	19	C/T	build=106
Chr_3R	ATATATRTATATATATATATATA	TA	1	M0	C1	rs204031363	7	A/G	build=137					Chr_2R	tgtgtgtgtgtgtgtgtRtgtgtgtgtgt	TG	1	M1	C1	rs3460770	18	A/G	build=106
Chr_3R	TGTGTGTGTSTGTGTGTGTGTGTGTG	TG	1	M1	C0	rs204031746	10	C/G	build=137					Chr_2R	tgtgtgtgWgtgtgtgtgtgtgtgtgtgtgtgtgtgtgtg	TG	1	M1	C0	rs3460901	9	A/T	build=113
Chr_3R	AAAAAAAAAAAAAAARCAAAAAAAAAA	A	2	M0	C0	rs204033077	16	A/G	build=137					Chr_2R	tgtgtgtgtgtgtgtgtgtKtgtgtgtgtgtgtgtgtgtg	TG	1	M0	C0	rs3460903	20	G/T	build=106
Chr_3R	TGTGTTTGTGTTTGTGTTTGTGYTTGTG	TGTGTT	1	M1	C1	rs204033695	23	C/T	build=137					Chr_2R	tgtgtgtgtgtgtgtgtgtgtgtgtgtgKgtgtgtgtgtg	TG	1	M1	C0	rs3460905	29	G/T	build=106
Chr_3R	AAAAAAAAAWAAAAAAAAAAAA	A	1	M0	C0	rs204034144	10	A/T	build=137					Chr_2R	tgtgtgtgtgtgtgtgtgtgtgtgtgtgtgKgtgtgtgtg	TG	1	M1	C0	rs3460907	31	G/T	build=106
Chr_3R	AATATAATATAATATAATATAATATAATATAATATAATATAATATAATAYAATATAATATAATATAATATAATATAATATAATATAATATAATATAATATAATATAATATAATATAATATAATATAATATAATATAATATAATATAATAT	AATAT	1	M1	C0	rs204035168	50	C/T	build=137					Chr_2R	tgtgtgtgtgtgtgtgtgtgtgtgtgtgtgtgKgtgtgtg	TG	1	M1	C0	rs3460909	33	G/T	build=106
Chr_3R	TTTTTTTTTTKTTTTTTTTTTTTTTT	T	1	M1	C0	rs204036469	11	G/T	build=137					Chr_2R	tgtgtgtgtgtgtgtgtgtgtgtgtgtgtgtgtgKgtgtg	TG	1	M1	C0	rs3460911	35	G/T	build=106
Chr_3R	CCCGATCCCGAKCCCGAGCCCGAGCCCGAGCCCGATCCCGA	CCCGAG	3	M1	C1	rs204036613	12	G/T	build=137					Chr_2R	acacacaYacacacacacacac	AC	1	M0	C0	rs3460959	8	C/T	build=106
Chr_3R	TGTGTGTGTGTGTGTGTATGTGTGTGYGTGTCTGTGTG	TG	3	M1	C0	rs204037243	27	C/T	build=137					Chr_2R	gagagaNagagagagagagaga	AG	1	M1	C0	rs3460985	7	-/G	build=106
Chr_3R	AAAAAAAAAAMAAAAAAAAAAAAAA	A	1	M0	C0	rs204037514	11	A/C	build=137					Chr_2R	gagagagaNagagagagagaga	GA	1	M1	C0	rs3460987	9	-/G	build=106
Chr_3R	ATATATATATATATATATATATATWTATATATATATATATATATATGTACATATATAT	AT	3	M0	C0	rs204037777	25	A/T	build=137					Chr_2R	gagagagagagWgagagagaga	GA	1	M0	C0	rs3460989	12	A/T	build=106
Chr_3R	GCAGCAGCAGCAGMAGCAGCA	GCA	1	M1	C0	rs204038791	14	A/C	build=137					Chr_2R	tgtgtgtgtgtgtStgtgtgtgtgtgtgt	TG	1	M1	C1	rs3461233	14	C/G	build=106
Chr_3R	ACACAMACACACACACACACA	AC	1	M1	C1	rs204040568	6	A/C	build=137					Chr_2R	tgtgtgtgtgtgtgtgtRtgtgtgtgtgt	TG	1	M1	C1	rs3461235	18	A/G	build=106
Chr_3R	CAACAACAACAACARCAACAACAA	CAA	1	M0	C0	rs204041920	15	A/G	build=137					Chr_2R	ctctcactctcWctctctctctctctctctctctctctctctctctctctctctctct	CT	2	M1	C0	rs3479683	12	A/T	build=113
Chr_3R	GTGGTGGTGGTGGTGSTGGTGCTGGTG	GTG	2	M1	C0	rs204042946	16	C/G	build=137					Chr_2R	agagaaagagagagagagagagagagagagagaNagagagag	AG	2	M1	C0	rs3481366	34	-/G	build=106
Chr_3R	TGCTGCTGGTGCTGCTGGTGCTGSTGCTGCTGCTGCTGCTG	TGC	3	M1	C1	rs204044912	24	C/G	build=137					Chr_2R	agagaaagagagagagagagagagagagagagagaNagagag	AG	2	M1	C0	rs3481369	36	-/G	build=106
Chr_3R	GCAAATGCAAATGCAAATGCRAATGCAAATGC	GCAAAT	1	M0	C1	rs204045991	21	A/G	build=137					Chr_2R	tctctcactctctctctctctcNctctctctctctctctctctctctgtctatctctctct	CT	4	M1	C1	rs3481383	23	-/T	build=106
Chr_3R	CACACACMCACACACACACACACA	CA	1	M0	C0	rs204046744	8	A/C	build=137					Chr_2R	tctctcactctctctctctctctNtctctctctctctctctctctctgtctatctctctct	CT	4	M1	C1	rs3481384	24	-/C	build=106
Chr_3R	AGCAGCAGCAGCAGCAGCAGSAGCAG	AGC	1	M0	C1	rs204046938	21	C/G	build=137					Chr_2R	tgtgtgtgNtgtgtgtgtgtgtgt	TG	1	M0	C0	rs3481465	9	-/G	build=106
Chr_3R	TTTTTTTTTTWCTTTTTTTTTTTTTTT	T	2	M0	C0	rs204047285	11	A/T	build=137					Chr_2R	gagagagaggagagagaNagagagagagagagagaga	GA	2	M1	C1	rs3481630	18	-/G	build=106
Chr_3R	CACACACACACACACACACACACAYACACA	CA	1	M0	C0	rs204048795	25	C/T	build=137					Chr_2R	gagagagaggagagagagaNagagagagagagagaga	GA	2	M1	C1	rs3481632	20	-/G	build=106
Chr_3R	TATATATATATAWATATATATA	TA	1	M1	C0	rs204049088	13	A/T	build=137					Chr_2R	tctctctttctctctctctctctttctctYtctct	TC	3	M1	C1	rs3482510	30	C/T	build=113
Chr_3R	TGTGTGYGTGTGTGTGTGTGTGT	GT	1	M1	C1	rs204049343	7	C/T	build=137					Chr_2R	acacaNacacacacacacacacacacacacaca	AC	1	M1	C1	rs3482649	6	-/C	build=106
Chr_3R	AAAAAAAAAAAMAAAAAAAAAAA	A	1	M0	C0	rs204051101	12	A/C	build=137					Chr_2R	acacacacNcacacacacacacacacacacaca	AC	1	M1	C1	rs3482651	9	-/A	build=106
Chr_3R	CTCTCTCTCTCTCTCTCTCTCTCTYTCTCTCGCTCTCTCTCTCTCTCTCTCT	CT	2	M0	C0	rs204051161	25	C/T	build=137					Chr_2R	acacacacacNcacacacacacacacacacaca	AC	1	M1	C1	rs3482653	11	-/A	build=106
Chr_3R	CTGCTGMTGCTGCTGATGCAGCTGGTGCTGCTGCTGTTGCTGCTGGTGTTGCTGGTGCTGCTGCTGC	TGC	8	M1	C1	rs204051860	7	A/C	build=137					Chr_2R	acacacacacacaNacacacacacacacacaca	AC	1	M1	C1	rs3482655	14	-/C	build=106
Chr_3R	ATTTATTTATTTATTTATTTATTTATTTATTTATTTATTTATTTATTTATTTATTTATTTATTTATTTATTTATTTATTTATTTATTTATTTATTTATTTMTTTATTTATTTATTTATTTATTTATTTATTTATTTATTTATTTATTTATTTATTTATTTATTTATTTATTTATTTATTTATTTATTTATTTATTTATTTA	ATTT	1	M0	C1	rs204052172	101	A/C	build=137					Chr_2R	acacacacacacacaNacacacacacacacaca	AC	1	M1	C1	rs3482657	16	-/C	build=106
Chr_3R	ACATACATACAYACACACATACATACATA	ACAT	2	M1	C1	rs204052338	12	C/T	build=137					Chr_2R	aaataaataaataWataaataaataaa	AAAT	1	M1	C1	rs3484353	14	A/T	build=106
Chr_3R	TTTATTTATTTATTTATTTATTTATTTATTTATTTATTTATTTATTTATTTATTTATTTATTTATTTATTTATTTATTTATTTATTTATTTATTTATTTAYTTATTTATTTATTTATTTATTTATTTATTTATTTATTTATTTATTTATTTATTTATTTATTTATTTATTTATTTATTTATTTATTTATTTATTTATTTAT	TTTA	1	M1	C1	rs204054081	101	C/T	build=137					Chr_2R	aaataaaKaaatatataaataaataaa	ATAA	2	M1	C1	rs3484354	8	G/T	build=106
Chr_3R	AGTAGTAGTWGTAGTAGTAGTAGTAGT	AGT	1	M0	C0	rs204054150	10	A/T	build=137					Chr_2R	ctctctctctctctccNtctctctctct	CT	2	M0	C0	rs3485846	17	-/A	build=106
Chr_3R	GTGTGTGTGTGTGTRTGTGTGTGGGTGTGCCTCTGTGTGTGTGTGTG	GT	5	M1	C1	rs204055245	15	A/G	build=137					Chr_2R	ctctctctctctctcNatctctctctct	CT	2	M0	C0	rs3485848	16	-/C	build=106
Chr_3R	TGTGTGTSTGTGTGTGTGTGTGTGTGCGTGTG	TG	2	M1	C0	rs204055437	8	C/G	build=137					Chr_2R	TACTGCTACTGCTACTGCTANTGCTA	TACTGC	1	M1	C1	rs3486474	21	-/C	build=106
Chr_3R	TTTTTTTKTTTTTTTTTTTTT	T	1	M1	C0	rs204056227	8	G/T	build=137					Chr_2R	ACGACGACRACGACGACGACG	ACG	1	M1	C0	rs3487244	9	A/G	build=113
Chr_3R	AAAAAAAAAMAAAAAAAAAAAAAAAA	A	1	M0	C0	rs204058584	10	A/C	build=137					Chr_2R	acacacacacacacaMacacaaacacac	AC	2	M1	C0	rs3487457	16	A/C	build=106
Chr_3R	CACACATACACACACACACATACACACACAYACACACATACACACACACACACACACACACACACACACACACACACACACACACACAC	AC	4	M1	C1	rs204058700	31	C/T	build=137					Chr_2R	gctgctgccgcYgctgctgctgctgctgc	GCT	2	M1	C1	rs3488679	12	C/T	build=106
Chr_3R	GCAGCAGCWGCAGCAGCAGCAGCAGCA	GCA	1	M0	C0	rs204059312	9	A/T	build=137					Chr_2R	tgctgctgttgctgttgctgctgctgYtgctgctgctgc	TGC	3	M1	C0	rs3488850	27	C/T	build=113
Chr_3R	ACTGACTGAYTGACTGACTGACTGATTGACTAACTGACTGACTGACTGACTGACTG	TGAC	3	M1	C0	rs204060087	10	C/T	build=137					Chr_2R	tgctgctgttgctgttgctgYtgctgttgctgctgctgc	TGC	4	M1	C0	rs3488852	21	C/T	build=106
Chr_3R	TTATTATTATTATTATTWTTATTTTTATTATTATTATT	TTA	2	M1	C1	rs204060440	18	A/T	build=137					Chr_2R	tgctgctgttgctgYtgctgctgctgttgctgctgctgc	TGC	3	M1	C0	rs3488872	15	C/T	build=106
Chr_3R	TATATATATATWTATATATATATATAATATAATATA	TA	3	M0	C0	rs204062465	12	A/T	build=137					Chr_2R	tctctttctctctctctctctctctctctctctctctctctctcYctctctctctctcgctctct	TC	3	M1	C1	rs3488923	45	C/T	build=106
Chr_3R	ATATATATAYATATATATATATATAGTATATAT	AT	2	M1	C1	rs204062966	10	C/T	build=137					Chr_2R	tctctttctctctctctctctctctctctctctctctctctctccctNtctctctctcgctctct	TC	4	M1	C1	rs3488926	48	-/C	build=106
Chr_3R	TGTGTGTGTGCGTGTTTGWGTGTGTGTGTGTGTGTG	TG	3	M1	C0	rs204064902	19	A/T	build=137					Chr_2R	tgtgtgtgtgtgtgtNgtgtg	TG	1	M0	C1	rs3490656	16	-/G	build=106
Chr_3R	AGAGAGAGARAGAGAGAGAGAGAG	AG	1	M1	C0	rs204065166	10	A/G	build=137					Chr_2R	tgtgtNtgtgtgtgtgtgtgtgtgtgtg	TG	1	M0	C0	rs3490736	6	-/C	build=106
Chr_3R	ATATATGTATATATATWATATATAATATATATAT	TA	3	M0	C0	rs204065543	17	A/T	build=137					Chr_2R	acacacacRcacacacacacacacacacacacacacacacacacacacacacacacacacacacacacacacacacacacacacacacacacacaca	AC	1	M0	C1	rs3490936	9	A/G	build=106
Chr_3R	AAAAAAAAAWAAAAAAAAAAAAAAA	A	1	M0	C0	rs204066014	10	A/T	build=137					Chr_2R	tgtgtgtgtgtgtgtgtgtgtgtNtgtgt	TG	1	M1	C1	rs3491034	24	-/G	build=106
Chr_3R	TTTATTTATTTATTTATTTATTTATTTATTTATTTATTTATTTATTTATTTATTTATTTATTTATTTATTTATTTATTTATTTATTTATTTATTTATTTAWTCATTTATTTATTTATTTATTTATTTATTT	TTTA	2	M1	C1	rs204066138	101	A/T	build=137					Chr_2R	tgtgtgtgtgtgtgtgtgtgtNtgtgtgt	TG	1	M1	C1	rs3491037	22	-/G	build=106
Chr_3R	TGTGTGTGTGTGTGTRTGTGT	TG	1	M1	C1	rs204066273	16	A/G	build=137					Chr_2R	tgtgtgtgtgtgtgtgtgtNtgtgtgtgt	TG	1	M1	C1	rs3491039	20	-/G	build=106
Chr_3R	AACCAACMAACCAACCAACCAACCAATCAACC	AACC	2	M1	C0	rs204066289	8	A/C	build=137					Chr_2R	tgtgtgtgtgtgtgtgtgNgtgtgtgtgt	TG	1	M1	C1	rs3491041	19	-/T	build=106
Chr_3R	GTCGTCGTCGYCGTCGTCGTC	GTC	1	M1	C0	rs204067199	11	C/T	build=137					Chr_2R	gagagagagagcgaaagcgagagagagagatagagagagatagagagagggagagagagagagagagNtagagagagatagagagagggagagagagagagag	GA	10	M1	C1	rs3491095	68	-/A	build=106
Chr_3R	TTTATTTTATTTTATTTTTTTATTTATTTTATTTTATWTATTTATTTTATTTTAT	TTTAT	6	M1	C0	rs204068708	38	A/T	build=137					Chr_2R	gagagagagagcgaaagcgagagagagagatagagagagatagagagagggagagagagagagagagaNagagagagatagagagagggagagagagagagag	GA	9	M1	C1	rs3491118	69	-/T	build=106
Chr_3R	GAGGAKGAGGAGGAGGAGGAGG	GAG	1	M0	C1	rs204070421	6	G/T	build=137					Chr_2R	gagagagagagcgaaagcgagagagagagatagagagagatagagagagggagagagagagagagagatNgagagagatagagagagggagagagagagagag	GA	10	M1	C1	rs3491120	70	-/A	build=106
Chr_3R	TATATATACTATATATATAGTATATATAGTATAGTATATATAATATATAGTATATATAWTATATAATACTATAATATATAT	TA	10	M0	C1	rs204070996	59	A/T	build=137					Chr_2R	gagagagagagcgaaagcgagagagagagatagagagagatagagagagggagagagagagagagagatagNgagagatagagagagggagagagagagagag	GA	10	M1	C1	rs3491121	72	-/A	build=106
Chr_3R	GTATCKGTATCTGTATCTGTATCTGT	GTATCT	1	M1	C1	rs204074633	6	G/T	build=137					Chr_2R	gagagagagagcgaaagcgagagagagagatagagagagatagagagagggagagagagagagagagatagagagagNtagagagagggagagagagagagag	GA	10	M1	C1	rs3491122	78	-/A	build=106
Chr_3R	TATATATATATATATKTATGTATATATA	TA	2	M0	C0	rs204074859	16	G/T	build=137					Chr_2R	gagagagagagcgaaagcgagagagagagatagagagagatagagagagggagagagagagagagagatagagagagaNagagagagggagagagagagagag	GA	9	M1	C1	rs3491123	79	-/T	build=106
Chr_3R	TTGTTTGTTTGTTTWTTTTTGTGTTTGTTTGTTTCTTTGTTTGTTTGTTGGTTTG	TTGT	5	M1	C1	rs204075361	15	A/T	build=137					Chr_2R	gagagagagagcgaaagcgagagagagagatagagagagatagagagagggagagagagagagagagatagagagagatagagagaNggagagagagagagag	GA	10	M1	C1	rs3491125	87	-/G	build=106
Chr_3R	CACACACACACACATAHACACACACACA	CA	2	M1	C0	rs204076145	17	A/C/T	build=137					Chr_2R	gagagagagagcgaaagcgagagagagagatagagagagatagagagagggagagagagagagagagatagagagagatagagagagNgagagagagagagag	GA	9	M1	C1	rs3491127	88	-/G	build=106
Chr_3R	TGTGTGTGTGTGCGTGTGTGTKTGTGTG	TG	2	M0	C0	rs204078060	22	G/T	build=137					Chr_2R	gagagagagagcgaaagcgagagagagagatagagagagatagagagagggagagagagagagagagatagagagagatagagagagggagagagMgagagag	GA	10	M1	C1	rs3491129	96	A/C	build=106
Chr_3R	GTGTGTGTGTRTGTGTGTGTGTGTG	GT	1	M1	C1	rs204078131	11	A/G	build=137					Chr_2R	ggaggaggWggaggaggaggaggagg	GGA	1	M0	C1	rs3492640	9	A/T	build=113
Chr_3R	ACTGACTGACTGACTGACTGCCTGAATSACTGACTGACTAACTGA	ACTG	4	M1	C1	rs204081227	28	C/G	build=137					Chr_2R	caacaNcaacaacaacatcaacaacaacaacaacaacaacatcatcaacaacaacaa	CAA	4	M1	C0	rs3492671	6	-/A	build=106
Chr_3R	GGATGTGGATGTGGATGTSGATGTGAATGTGGATG	GGATGT	2	M1	C1	rs204081851	19	C/G	build=137					Chr_2R	caacaacaacaacaaNatcaacaacaacaacaacaacaacatcatcaacaacaacaa	CAA	4	M1	C0	rs3492673	16	-/C	build=106
Chr_3R	TTTTTTTTTTTTTWTTTTTTTT	T	1	M1	C0	rs204085817	14	A/T	build=137					Chr_2R	caacaacaacaacaacNtcaacaacaacaacaacaacaacatcatcaacaacaacaa	CAA	4	M1	C0	rs3492675	17	-/A	build=106
Chr_3R	AATTTAATTAATTTAATTTAATTTWATTTA	TTAAT	2	M1	C0	rs204087570	25	A/T	build=137					Chr_2R	caacaacaacaacaacaNcaacaacaacaacaacaacaacatcatcaacaacaacaa	CAA	3	M1	C0	rs3492689	18	-/T	build=106
Chr_3R	ATAATAATAATAATAATAAATTAATAATAATAATAATWAAATAATAATA	ATA	4	M1	C1	rs204087885	38	A/T	build=137					Chr_2R	caacaacaacaacaacatcaacaacaWcaacaacaacaacatcatcaacaacaacaa	CAA	4	M1	C0	rs3492690	27	A/T	build=106
Chr_3R	ACACACACACACACMCACACACAC	AC	1	M0	C0	rs204088550	15	A/C	build=137					Chr_2R	tctctctctcactctcttactctctctctcSctctctctctccctctctctctct	TC	5	M0	C1	rs3492722	31	C/G	build=113
Chr_3R	TGTGAGTGTGAGTGTGAGTGTARGTGTGAGTGTCAGTGTGTGTGTG	TGTGAG	4	M0	C1	rs204089056	23	A/G	build=137					Chr_2R	tctctctctcactctcttactctctctctcgctctctctctccNtctctctctct	TC	6	M0	C1	rs3492723	44	-/C	build=106
Chr_3R	ATATATATATATWTATATATATATATATATATATAT	AT	1	M0	C0	rs204089610	13	A/T	build=137					Chr_2R	tctctctctcactctcttactctctctctcgctctctctctcccNctctctctct	TC	6	M1	C1	rs3492724	45	-/C/T	build=113
Chr_3R	AGTAGTAGTTGTAGTAGTAGYAGTAGT	AGT	2	M1	C0	rs204089635	21	C/T	build=137					Chr_2R	acacacacaYacacacacacac	AC	1	M0	C0	rs3493171	10	C/T	build=106
Chr_3R	ATATATAWATATTTATATATATATATA	TA	2	M1	C1	rs204089687	8	A/T	build=137					Chr_2R	acacacacacacacacWcacac	AC	1	M0	C0	rs3493174	17	A/T	build=113
Chr_3R	ATAGTATAATATAGTATATATATATAGTATAGTATAGWATATATAGTATAGTATA	TATAG	5	M1	C0	rs204091086	38	A/T	build=137					Chr_2R	cagcagcagcaRcagcagcaacagcagcaacagca	CAG	3	M1	C1	rs3493795	12	A/G	build=113
Chr_3R	GTGTGTGTGTGTKTTTGTGTGTGTGTGT	GT	2	M1	C0	rs204091854	13	G/T	build=137					Chr_2R	gatgaagatgatgatgatgaWgatgatg	GAT	2	M1	C1	rs3494180	21	A/T	build=113
Chr_3R	ATATATATATATATATATATATAKATATATATATATA	AT	1	M1	C1	rs204092049	24	G/T	build=137					Chr_2R	acacacacacacacacacacacacacacacacacacNcacacacac	AC	1	M1	C0	rs3494273	37	-/A	build=106
Chr_3R	GCCCATGCCCATGCCCATGCMCATGCCCATGCCCATGCCCATGCCCATGCCCATGCCCATGCCCA	GCCCAT	1	M1	C1	rs204092626	21	A/C	build=137					Chr_2R	tgtgtRtgtgtgtgtgtgtgtg	TG	1	M1	C0	rs3511475	6	A/G	build=113
Chr_3R	CAGCAGCAGCAGCACGAGCAGCAGCAACAGGAGCAGCAGCAGCAACAGGAGCAGCAGSAGCAGCAGCAGCAGCA	CAG	7	M1	C1	rs204093959	58	C/G	build=137					Chr_2R	gtgtgtgagtgtgtgtgtgtgtRtgtgtgtgtgtgt	GT	2	M1	C0	rs3512022	23	A/G	build=106
Chr_3R	ATATATATATATATATATATATATATATATATATAWATATATATATATATATATA	AT	1	M1	C1	rs204094537	36	A/T	build=137					Chr_2R	CAGCAGCAGCAGCAGCRGCAGC	CAG	1	M0	C1	rs3512424	17	A/G	build=113
Chr_3R	GATGATGATGTTGATGATGATGRTGATGGTGATG	GAT	3	M1	C1	rs204095159	23	A/G	build=137					Chr_2R	gtgtgtgtgtgtRtgtgtgtg	GT	1	M1	C1	rs3512504	13	A/G	build=106
Chr_3R	TGCTGCTGCTGWTGCTGATGTTGCTGCTGTTGCTGTTGCTGCTGC	TGC	5	M1	C0	rs204095229	12	A/T	build=137					Chr_2R	tgtgtgtgtgtgtgWgtgtgtg	TG	1	M1	C0	rs3512583	15	A/T	build=106
Chr_3R	CATTTGCATTTGCATTTGCATTTSCATTTGCATTTGCATTTGCATTT	CATTTG	1	M1	C1	rs204095446	24	C/G	build=137					Chr_2R	tgtgtgtgtgtgWgtgtgtgtg	TG	1	M1	C0	rs3512584	13	A/T	build=106
Chr_3R	TTTTTKTTTTTGTTTTTATTTTTATTTTTATTTGTATTT	TTTTTA	3	M1	C1	rs204096795	6	G/T	build=137					Chr_2R	ttcttcttcttcYtcttcttcttcttccttttcttcttttcttcttcttctt	TTC	4	M1	C1	rs3512614	13	C/T	build=106
Chr_3R	CAGCAGCAACAGCAGCAGCAGCARCAGCAGCAGCAGCA	CAG	2	M1	C1	rs204097453	24	A/G	build=137					Chr_2R	ttcttcttcttcttcttcttcttcttNcttttcttcttttcttcttcttctt	TTC	3	M0	C1	rs3512615	27	-/C	build=106
Chr_3R	ACTGACTRACTAACTGACTGACTGACTGACT	ACTG	2	M1	C1	rs204097907	8	A/G	build=137					Chr_2R	ttcttcttcttcttcttcttcttcttcctNttcttcttttcttcttcttctt	TTC	3	M1	C1	rs3512617	30	-/T	build=106
Chr_3R	TGTGTGTATGTGTRTGTGTGTGTGTGTGTGTGT	TG	2	M1	C1	rs204100819	14	A/G	build=137					Chr_2R	ttcttcttcttcttcttcttcttcttccttttcttcttttNttcttcttctt	TTC	4	M1	C1	rs3512641	41	-/C	build=106
Chr_3R	ACATACATRCACACATACATACATACATA	ACAT	2	M0	C1	rs204101455	9	A/G	build=137					Chr_2R	cttcttWttcttcttcttcctcttcttcctcttcttcttcttcttcttcttcttcttctttttctt	TTC	4	M1	C0	rs3512648	7	A/T	build=106
Chr_3R	CACACACACMCACACACACACACACACACAC	CA	1	M0	C1	rs204101620	10	A/C	build=137					Chr_2R	cttcttattcttcttcttcYtcttcttcctcttcttcttcttcttcttcttcttcttctttttctt	TTC	4	M1	C0	rs3512657	20	C/T	build=106
Chr_3R	AACAACAAMAACAACAACAACAACA	AAC	1	M1	C1	rs204102327	9	A/C	build=137					Chr_2R	cttcttattcttcttcttcctcttcttcYtcttcttcttcttcttcttcttcttcttctttttctt	TTC	4	M1	C0	rs3512659	29	C/T	build=106
Chr_3R	CCACTCCACTYCACTCCACTCCACTCCACTCCACTCCA	CACTC	1	M0	C1	rs204102479	11	C/T	build=137					Chr_2R	tctctctttctctctctctctctctctctctctctctctctctctctctctctctctttctgtctctctctctcttctKtctctctctctatcttctctctctctctctgtgtctctctct	TC	9	M1	C1	rs3513144	79	G/T	build=106
Chr_3R	AGGAGGAGGAGGAGGAGRAGGAGGAGG	AGG	1	M1	C0	rs204102643	18	A/G	build=137					Chr_2R	tctctctttctctctctctctctctctctctctctctctctctctctctctctctctttctgtctctctctctctNctttctctctctctatcttctctctctctctctgtgtctctctct	TC	9	M1	C1	rs3513165	76	-/T	build=106
Chr_3R	AGTCAGTCAGTCAGTCAGTYAGTTAGTCAGT	AGTC	2	M1	C1	rs204102761	20	C/T	build=137					Chr_2R	tctctctttctctctctctctctctctctctctctctctctctctctctctctctctttctgtctctctctctcNtctttctctctctctatcttctctctctctctctgtgtctctctct	TC	9	M1	C1	rs3513167	75	-/T	build=106
Chr_3R	AAAACAAAACAAAACMAAACAA	AAAAC	1	M0	C1	rs204102800	16	A/C	build=137					Chr_2R	tctctctttctctctctctctctctctctctctctctctctctctctctctctctctttctgtctctStctctcttctttctctctctctatcttctctctctctctctgtgtctctctct	TC	10	M1	C1	rs3513169	68	C/G	build=106
Chr_3R	AAAAAAAAAAAARAAAAAAAAAAA	A	1	M0	C0	rs204103160	13	A/G	build=137					Chr_2R	tctctctttctctctctctctctctctctctctctctctctctctctctctctctctttctgtctMtctctctcttctttctctctctctatcttctctctctctctctgtgtctctctct	TC	10	M1	C1	rs3513170	66	A/C	build=106
Chr_3R	AAAAAAAAMAAAAAAAAAAAA	A	1	M0	C0	rs204105195	9	A/C	build=137					Chr_2R	tctctctttctctctctctctctctctctctctctctctctctctctctctctctctttctStctctctctctcttctttctctctctctatcttctctctctctctctgtgtctctctct	TC	9	M1	C1	rs3513171	62	C/G	build=106
Chr_3R	TATATATATATATATATATATATATATATATATAWATATATATATA	TA	1	M1	C0	rs204105370	35	A/T	build=137					Chr_2R	tctctctttctctctctctctctctctctctctctctctctctctctctctctctctKtctgtctctctctctcttctttctctctctctatcttctctctctctctctgtgtctctctct	TC	9	M1	C1	rs3513172	58	G/T	build=106
[truncated: 25,786 more rows]
