# Supplementary material for: Motif mismatches in microsatellites: insights from genome-wide investigation among 20 insect species
Source: DNA Res. 2014 Nov 6;22(1):29–38. doi: 10.1093/dnares/dsu036 (PMC4379975; doi:10.1093/dnares/dsu036)
Supplement: Supplementary Data [file supp_dsu036_dsu036supp_table9.xlsx]

## Sheet: Sheet1
Supplementary Table 9. Single nucleotide polyprophisms in microsatellites associated with coding sequences of A. gambiae genes
SNP ID	SNP_alleles	Microsatellite	Position of SNP in the SSR	Gene	Predicted consequence of SNP
rs3444252	C/T	CGTGACCGTGACCGTGACCGTGACCGTGACCGTGACCGTGATCGTGAYCGTGATCGTGATCGTGATCGTGATCGTGATCGTGATCGTGATCGTGATCGTGATCGTGA	48	AGAP004686	synonymous_variant
rs3444254	C/T	CGTGACCGTGACCGTGACCGTGACCGTGACCGTGACCGTGAYCGTGATCGTGATCGTGATCGTGATCGTGATCGTGATCGTGATCGTGATCGTGATCGTGATCGTGA	42	AGAP004686	synonymous_variant
rs3382017	C/T	CTGCTGCTGCCGCTGTTGCTGCYGCCGCCGCTGCTGCTGCTGCTGCT	23	AGAP005030	missense_variant
rs3382018	C/T	CTGCTGCTGCCGCTGTTGCTGCTGCYGCCGCTGCTGCTGCTGCTGCT	26	AGAP005030	missense_variant
rs3382020	A/G	GATGATGGTGATGATGATGGTGGTGGTGATGATGRTGATGGTGATGATGATG	35	AGAP005030	synonymous_variant
rs5581746	C/T	TGCTGTTGCTGYTGCTGCTGCTGCTGCTG	12	AGAP005440	synonymous_variant
rs5488174	C/T	TGCTGYTGCTGTTGCTGCTGCTGCTGCTG	6	AGAP005508	synonymous_variant
rs3372059	C/T	ACCACYACCACCACCACCTCCACCACCA	6	AGAP005564	missense_variant
rs3373706	-/A	GCAGCAGCNGCAGCAGCAGCAGCA	9	AGAP005606	frameshift_variant
rs5360549	C/T	CTGCTGCTGCTGCTGCTGYTGCTG	19	AGAP005831	synonymous_variant
rs5319803	C/T	TGCTGCTGCTGYTGCTGTTGCTGCTTCTGCTGC	12	AGAP005924	synonymous_variant
rs5370274	C/T	TGCTGYTGCTGCTGCTGCTGCTGCTG	6	AGAP006454	synonymous_variant
rs5370275	C/T	TGCTGCTGYTGCTGCTGCTGCTGCTG	9	AGAP006454	synonymous_variant
rs5418561	C/T	AGCAGCAGYAGCAGCAGCAGCA	9	AGAP006460	synonymous_variant
rs5550705	A/G	GCAGCARCAGCAGCAGCAGCAGC	7	AGAP006652	synonymous_variant
rs5570347	A/G	TCGTCRTCGTCGTCGTCGTCGTC	6	AGAP006652	synonymous_variant
rs5660789	C/T	TCCTCCTCCTCCCCCYCCTCCTCCTCC	16	AGAP007180	synonymous_variant
rs5660791	C/T	TCCTCCTCCTCCYCCTCCTCCTCCTCC	13	AGAP007180	synonymous_variant
rs3366928	-/C	CCACCACCACCACCACCACNACCACCACCAC	20	AGAP001604	frameshift_variant
rs3366929	-/C	CCACCACCACCACCACNACCACCACCACCAC	17	AGAP001604	frameshift_variant
rs3366930	-/C	CCACCACCACCACCANCACCACCACCACCAC	16	AGAP001604	frameshift_variant
rs5200374	A/C	CAGCAGCAGCAGCMGCAGCAGCAGCA	14	AGAP001608	missense_variant
rs5082555	C/T	CTGCTGCTGYTGCTGCTGCTGTTGCTG	10	AGAP001763	synonymous_variant
rs3348930	C/T	CTGCTGCTGCTGCTGCTGTTGCTGCTGYTGCTGCTGCTGCTGCTGTTGTTGCTGCTGCTGTTGCTGCTGCTGCT	28	AGAP001883	synonymous_variant
rs3348931	C/T	CTGCTGCTGCTGCTGCTGTTGCTGYTGTTGCTGCTGCTGCTGCTGTTGTTGCTGCTGCTGTTGCTGCTGCTGCT	25	AGAP001883	synonymous_variant
rs3348932	C/T	CTGCTGCTGCTGCTGCTGYTGCTGCTGTTGCTGCTGCTGCTGCTGTTGTTGCTGCTGCTGTTGCTGCTGCTGCT	19	AGAP001883	synonymous_variant
rs3348933	C/T	CTGCTGCTGCTGCTGYTGTTGCTGCTGTTGCTGCTGCTGCTGCTGTTGTTGCTGCTGCTGTTGCTGCTGCTGCT	16	AGAP001883	synonymous_variant
rs5365301	C/T	CTGCTGCTGCTGCTGCTGTTGCTGCTGTTGCTGCTGCTGCTGCTGYTGTTGCTGCTGCTGTTGCTGCTGCTGCT	46	AGAP001883	synonymous_variant
rs5187047	C/G	CTGCTGCTGCTSCTGCTGCTG	12	AGAP001901	missense_variant
rs5509962	C/G/T	TGTTGTTGTTATTATTGTTGTTGTTGTTGTTGBTGTTGT	33	AGAP001907	missense_variant
rs5076921	C/T	CACCAYCACCACCACCACCACCA	6	AGAP001923	missense_variant
rs3361681	-/G	CAGCATCAGCAGCAGCTGCAGCAGCAGCAGCAGCAGCANCAGCAGCAGCAACAGCAGCAACTTCAGCAGCAGCAGCAGCA	39	AGAP002041	frameshift_variant
rs3361683	-/C	CAGCATCAGCAGCAGCTGCAGCAGCAGCAGCAGCAGCAGNAGCAGCAGCAACAGCAGCAACTTCAGCAGCAGCAGCAGCA	40	AGAP002041	frameshift_variant
rs3361686	-/G	CAGCATCAGCAGCAGCTGCAGCAGCAGCAGCAGCAGCAGCANCAGCAGCAACAGCAGCAACTTCAGCAGCAGCAGCAGCA	42	AGAP002041	frameshift_variant
rs5088320	G/T	CAGCATCAGCAGCAGCTGCAGCAGCAGCAGCAGCAGCAGCAGCAGCAGCAACAGCAGCAACTKCAGCAGCAGCAGCAGCA	63	AGAP002041	synonymous_variant
rs5477043	C/G	CTGCTGCTGCTGCTGSTGCTGCTGCT	16	AGAP002041	missense_variant
rs3362791	-/A	CAGCAGCAGCAGCAGCAGCAGCAGCAGCAGCAGCACACAGCNGCAGCAGCA	42	AGAP002082	frameshift_variant
rs3362797	-/C	CAGCAGCAGCAGCAGCAGCAGCAGCAGCAGCAGCANACAGCAGCAGCAGCA	36	AGAP002082	frameshift_variant
rs3446252	-/C	TGCTGCTGCTGCTGCTGCTGNTGCTG	21	AGAP002321	frameshift_variant
rs3449923	-/T	AGCAGCAGCANCAGCAGCAGCAGCA	11	AGAP002323	frameshift_variant
rs5366748	C/T	TGCTGCTGCTGCTGCAGYTGCTGCTGCT	18	AGAP002434	synonymous_variant
rs5289876	A/C	CCACCACCAMCACCACCGCCACCACCA	10	AGAP002591	coding_sequence_variant
rs5150584	A/G	GCAGCAGCARCAGCAGCAGCAGC	10	AGAP003080	synonymous_variant
rs5437386	A/G	GCAGCARCAGCAGCAGCAGCA	7	AGAP003138	synonymous_variant
rs3443550	C/T	TGCTGCTGCTGCTGYTGCTGCTGTTGCTG	15	AGAP003145	synonymous_variant
rs3610535	A/T	GCCGCCGCCGCCGCAGCCGCWGCCGCC	21	AGAP003145	synonymous_variant
rs5387453	C/G	AGCAGCAGCAACAGCASCAGCAGAAGCTGCAGCAGCAGCAG	17	AGAP003160	synonymous_variant
rs3547537	C/T	GCAGCAGCAGCAGCAGCAGCATCAGTAGYAGCAGCAGCAGCAACAGCAGCACCAGCAGCA	29	AGAP003282	synonymous_variant
rs5233575	C/T	CTGCTCCTGCTGCTGYTGCTGCTGCTGC	16	AGAP003329	synonymous_variant
rs5233576	C/T	CTGCTCCTGCTGCTGCTGYTGCTGCTGC	19	AGAP003329	synonymous_variant
rs3512424	A/G	CAGCAGCAGCAGCAGCRGCAGC	17	AGAP003486	coding_sequence_variant
rs3604782	A/G	AGCAGCAGCARCAACAGCAGCAGCAGCAGC	11	AGAP003519	synonymous_variant
rs3605408	-/G	CAGCAGCAGCAGCAGCAGCAACAACAGCAGCAGCANCAACAGCAGCAACAGCAACAGCAGCAACAGCAACAGCAGCAACAGCA	36	AGAP003519	frameshift_variant
rs3605410	-/A	CAGCAGCAGCAGCAGCAGCNACAACAGCAGCAGCAGCAACAGCAGCAACAGCAACAGCAGCAACAGCAACAGCAGCAACAGCA	20	AGAP003519	frameshift_variant
rs3605412	-/C	CAGCAGCAGCAGCAGCAGNAACAACAGCAGCAGCAGCAACAGCAGCAACAGCAACAGCAGCAACAGCAACAGCAGCAACAGCA	19	AGAP003519	frameshift_variant
rs3605439	-/G	CAGCAGCAGCAGCAGCANCAACAACAGCAGCAGCAGCAACAGCAGCAACAGCAACAGCAGCAACAGCAACAGCAGCAACAGCA	18	AGAP003519	frameshift_variant
rs5509834	A/G	CAGCAGCAGCAGCARCAACAACAGCAGCAGCAGCAGCAGCAACAGCAGCA	15	AGAP003519	synonymous_variant
rs5151155	A/G	CAGCAGCAGCARCAGCAGCAG	12	AGAP003643	synonymous_variant
rs3606007	C/G	GCAGCAGCAGCASCAGCAGCACCAGCAGCAGC	13	AGAP003678	missense_variant
rs5247051	G/T	CAGCAGCAGCAGCAKCAGCAACAGCAG	15	AGAP003678	synonymous_variant
rs3493795	A/G	CAGCAGCAGCARCAGCAGCAACAGCAGCAACAGCA	12	AGAP003735	synonymous_variant
rs3488679	C/T	GCTGCTGCCGCYGCTGCTGCTGCTGCTGC	12	AGAP003827	missense_variant
rs5082904	C/T	GGTGGTGGYGGTGGTGGTGGTGG	9	AGAP003886	synonymous_variant
rs3312576	A/G	GCAGCAGCAACAGCAGCAGCAACARCAGCAACAGCAGCAGCAGCAGCAGCAACAACAGCAGCAGC	25	AGAP004106	synonymous_variant
rs3312577	A/G	GCAGCAGCAACAGCAGCAGCARCAGCAGCAACAGCAGCAGCAGCAGCAGCAACAACAGCAGCAGC	22	AGAP004106	synonymous_variant
rs3312578	A/G	GCAGCAGCARCAGCAGCAGCAACAGCAGCAACAGCAGCAGCAGCAGCAGCAACAACAGCAGCAGC	10	AGAP004106	synonymous_variant
rs5040863	C/T	GCTGCAGCTGCCGCTGCYGCTGCTGCTGCTGCTGCTG	18	AGAP004348	synonymous_variant
rs3601310	-/T	GGTGGTGGTGGTGGTGGTGGTGNTGGTGGTG	23	AGAP004361	frameshift_variant
rs3601314	-/G	GGTGGTGGTGGTGGTGGTGNTGTTGGTGGTG	20	AGAP004361	frameshift_variant
rs3322526	-/T	CATCATCACCANCATCATCATCATCATCA	12	AGAP013139	frameshift_variant
rs3355132	C/G	GCTGCTGCTGSTGCTGCTGCTGC	11	AGAP013178	missense_variant
rs3441169	-/G	AGCAGCANCAGCAGCAGCAGCAGCAG	8	AGAP013411	frameshift_variant
rs3441173	-/C	AGCAGNAGCAGCAGCAGCAGCAGCAG	6	AGAP013411	frameshift_variant
rs5431482	C/G	CTGCTGCTGCCGCTGCTGCTGSTGCTGCT	22	AGAP011085	missense_variant
rs3527459	C/G	CGGCGGCGGCGGCGSCGGCGGC	15	AGAP011139	missense_variant
rs3624144	C/T	CTTTCTCTTTCTCTTTCTCTTTCTCTTTCTCTTTCTCTTTCTCTTTCTCTTTCTCTTTCTCTTTCTCTTTCTCTTTCTCTTTCTCTTTCTCTTTCTCTTTYTCTTTTTCTTTCTCTTTCTCTTTCTCTTTCTCTTTCTCTTTCTCTTTCTCTTTCTCTTTCT	101	AGAP011395	missense_variant
rs3624145	C/T	CTTTCTCTTTCTCTTTCTCTTTCTCTTTCTCTTTCTCTTTCTCTTTCTCTTTCTCTTTCTCTTTCTCTTTCTCTTTCTCTTTCTCTTTCTCTTTTTCTTTYTCTTTCTCTTTCTCTTTCTCTTTCTCTTTCTCTTTCTCTTTCTCTTTCTCTTTCT	101	AGAP011395	missense_variant
rs5076778	C/T	TGCTGCTGYTGCTGCTGCTGCTGCTGC	9	AGAP012088	synonymous_variant
rs3392894	C/T	GCAGCAGCYGCAGCAGCAGCAGCA	9	AGAP012185	synonymous_variant
rs3409526	C/T	GAGGAGGAGGAGGAGGAYGAGGAGGA	18	AGAP012223	synonymous_variant
rs3410289	-/A	CAGCAGCAGCAGCAGCANCAACAGCAGCAACAACAGCAGCAACAACAGCAGCAACAGCAACAGCAACAGCAGCAGCA	18	AGAP012385	frameshift_variant
rs3410290	A/G	CAGCAGCAGCAGCAGCAACARCAGCAGCAACAACAGCAGCAACAACAGCAGCAACAGCAACAGCAACAGCAGCAGCA	21	AGAP012385	synonymous_variant
rs3410292	A/G	CAGCAGCAGCAGCAGCAACAACAGCAGCARCAACAGCAGCAACAACAGCAGCAACAGCAACAGCAACAGCAGCAGCA	30	AGAP012385	synonymous_variant
rs3410294	A/G	CAGCAGCAGCAGCAGCAACAACAGCAGCAACAACAGCAGCAACAACAGCAGCARCAGCAACAGCAACAGCAGCAGCA	54	AGAP012385	coding_sequence_variant
rs3395203	C/G	CAGCAGCACCASCAGCAGCAGCAGCAGCA	12	AGAP028091	missense_variant
rs5292267	A/G	GCAGCAACAGCAGCAGCAGCAGCARCAGCA	25	AGAP028099	synonymous_variant
rs5070019	C/T	TGCTGCTGCTGCAATTGCTGCTGCTGCTGCTGCTGCTGCTGCTGCTGCTGCTGCTGCTGCTGCTGTTGCTGCTGCTGYTGCTGCTGCTGCTG	78	AGAP007771	synonymous_variant
rs5462836	C/T	TGCTGCTGCTGCTGTTGCTGCTGCTGYTGCTGCTGCTG	27	AGAP007776	synonymous_variant
rs5619759	C/G	TGCTGCTGSTGCTGCTGCTGCTGCTGCTGCTGCTGCTG	9	AGAP007803	missense_variant
rs3308188	-/C	TGCTGNTGCTGCTGCTGCTGCTGCTG	6	AGAP008083	frameshift_variant
rs5216467	A/C	TGCTGMTGCTGCTGCTGCTGCTGTTGCTG	6	AGAP008245	missense_variant
rs5682133	C/T	GCTGCTGCTGYTGCTGCTGCTG	11	AGAP008494	synonymous_variant
rs5314869	A/G	GTTGTTGTTGTTGTTATTGTTGTTRTTGTTG	25	AGAP008983	synonymous_variant
rs5335530	A/G	GCAGCARCAGCAGCAGCAGCAGCAGCA	7	AGAP009007	synonymous_variant
rs3424870	C/T	CCACCACCACCACCACCACCACCAYCACCA	25	AGAP009112	missense_variant
rs5284711	C/T	ACAACAACAAYAACAACAACA	11	AGAP009424	synonymous_variant
rs5484406	A/G	GCAGCAGCAGCAGCARCAGCAGCA	16	AGAP009503	coding_sequence_variant
rs3234942	-/C	TCTCTNTCTCTCTCTCTCTCTCTCT	6	AGAP009626	frameshift_variant
rs3243202	-/G	GATCGTGATCGTGATCGTNAACGTGATCGTGAACGTGAGCGTGAT	19	AGAP009961	frameshift_variant
rs3243203	-/A	GATCGTGATCGTGATCGTGNACGTGATCGTGAACGTGAGCGTGAT	20	AGAP009961	frameshift_variant
rs3243204	-/A	GATCGTGATCGTGATCGTGANCGTGATCGTGAACGTGAGCGTGAT	21	AGAP009961	frameshift_variant
rs5228050	C/T	GCTGCTGYTGCTGCTGCTGCTGCTG	8	AGAP010168	synonymous_variant
rs5050841	A/C	CTGCTGCTGTTGCTGGTGCTGCTGGTGCTGMTGCTGCTGCTGCTG	31	AGAP010202	missense_variant
rs5458609	G/T	CTGCTGCTGTTGCTGKTGCTGCTGGTGCTGCTGCTGCTGCTGCTG	16	AGAP010202	missense_variant
rs3307475	-/C	GCAGCAGCANCAGCAGCAGCAGCAGCA	10	AGAP013730	frameshift_variant
rs3284527	A/G	TGCTGCTRCTGCTGCTGCTGCTGCTGCTACTACTGCTGCTGCT	8	AGAP027984	synonymous_variant
rs3284529	A/G	TGCTGCTACTGCTGCTGCTGCTGCTGCTRCTACTGCTGCTGCT	29	AGAP027984	coding_sequence_variant
rs3284530	A/G	TGCTGCTACTGCTGCTGCTGCTGCTGCTACTRCTGCTGCTGCT	32	AGAP027984	coding_sequence_variant
rs3284932	C/T	CTGCTGYTGCTGCTGCTGGTGCTGCTGCTGCTG	7	AGAP027984	synonymous_variant
rs5415615	A/G	AGCAACAACAGCAGCAACAGCAGCAACAGCAGCAACAGCAGCAACAGCAGCAACAGCAACAACAGCAGCAACAGCAGCAACAGCAGCAACAGCAGCAACAACAGCAACAGCAGCAACAACAGCAACAACAGCAGCAGCAGCAACAGCCGCA	101	AGAP000029	synonymous_variant
rs5428084	A/G	GCAGCAGCAGCAGCAGCAGCAGCAACAACAGCAGCAGCAGCAGCAGCAACAGCAGCAACAACAGCAACAGCAGCA	25	AGAP000029	coding_sequence_variant
rs5610257	A/G	AGCAGCAGCAAGCGCAACAGCAGCAGCAGCAGCAGCAGCAACAGCAGC	11	AGAP000029	synonymous_variant
rs5701016	C/T	AGCAGCAGCAGCAGCAGCAGCAGCAACAGCAGCAGCAACAGCAGCAGCA	26	AGAP000048	synonymous_variant
rs5478941	C/T	GGTGGCGGTGGAGGTGGTGGTGGTGGTGGTGGTGGCGGT	12	AGAP000055	missense_variant
rs5687962	A/G	AGCATCATCAGCAGCAGCAACAGCAGCAACAGCAGCAGCAACAGCAGCAACACCAACAGCAGCAACAG	56	AGAP000058	synonymous_variant
rs5310050	A/G	CAACAACAGCAACAACAACAACAACAACAGTAGCAACAACAACAATAACAACAACA	36	AGAP000080	missense_variant
rs5527132	C/T	CGGCGGCGGCGGCGGCGGAGGCGGC	19	AGAP000116	missense_variant
rs5395471	G/T	GCAACAGCAGCAGCACCAGCAGCA	4	AGAP000141	missense_variant
rs5481199	A/G	GCAGCAGCAGCAACAGCAGCAGCA	13	AGAP000141	synonymous_variant
rs5371428	A/T	CTCCTCCTCCTCCACCTCCTCCTCCTGCTCGTCCTCC	14	AGAP000198	missense_variant
rs5670185	A/G	CAGCAGCACCAGCAGCAGCAGCAGCAGCAGCAGCAACAGCA	2	AGAP000203	missense_variant
rs5623745	C/T	TGCTGCTCTTGGTGCTGCTGGTAATGCTGCTGCTGCTGCTGCTGCTG	24	AGAP000205	synonymous_variant
rs5623746	A/G	TGCTGCTCTTGGTGCTGCTGGTATTGCTGCTGCTGCTGCTGCTGCTG	23	AGAP000205	missense_variant
rs5623762	C/G	TGCTGCTCTTGATGCTGCTGGTATTGCTGCTGCTGCTGCTGCTGCTG	12	AGAP000205	missense_variant
rs5623779	C/T	TGCTGCTCATGGTGCTGCTGGTATTGCTGCTGCTGCTGCTGCTGCTG	9	AGAP000205	synonymous_variant
rs5456201	A/G	TTGTTGTTATTGTTGTTGTTATTGTGGTTGTTGGCCTTGTTGTTG	21	AGAP000222	synonymous_variant
rs5456589	A/G	TTGTTGTTATTGTTGTTGTTGTTGTGGTTGTTGGCCTTGTTGTTG	9	AGAP000222	synonymous_variant
rs5342289	C/T	ACATACAAACATACAAACACACACACACTCACCAC	16	AGAP000294	synonymous_variant
rs5519125	C/T	CTCCTCCTCATCCTCCTCCTCCTCGTCCTC	10	AGAP000301	synonymous_variant
rs5653384	A/G	CAGCAGCAGCAACAGCAACAACAGCAGCAGCAGCAGCAGCA	21	AGAP000303	synonymous_variant
rs5653399	A/G	CAGCAGCAGCAACAGCAACAGCAGCAGCAGCAGCAGCAGCA	18	AGAP000303	synonymous_variant
rs5697037	A/T	GCAGCAGCAGCAGCAGCAGC	18	AGAP000332	missense_variant
rs5650618	C/T	CTCCTCCTCCTCTTCCTCCTCCTCTTCCTCTTCCTCTTCTTCCTCTTCATCCTCCTCCTCCTCCTCCTCCTGCTC	49	AGAP000520	synonymous_variant
rs5669827	C/T	CTGCTGCTGCTGATGCAGCTGCTGCTG	13	AGAP000567	synonymous_variant
rs5474375	C/T	TGCTGCTGCTGCAGCTACTACTGCTGCT	13	AGAP000585	synonymous_variant
rs5346814	A/C	GTCGTCGTGGTCGTACGCGGCGTAGTCGTCGTCGTCGTCGTCGTCG	24	AGAP000696	synonymous_variant
rs5346825	C/G	GTCGTCGTGGTCGTACGCGGCGTCGTCGTAGTCGTCGTCGTCGTCG	30	AGAP000696	synonymous_variant
rs5726786	A/G	GCAACAGCAGCAGCAACAGCAGCAGCAGCAACAGCAGCAACAGCAGCAACAGCAACAGCAGCAACAGCA	64	AGAP000707	synonymous_variant
rs5313136	G/T	CAGCACATGCAGCAACAGCAGCAGCAGCA	15	AGAP000727	missense_variant
rs5494604	C/G	CAGCAACAGCAGCAGCAGC	6	AGAP000733	missense_variant
rs5322495	A/G	CAGCAGCAGCAGCAACAGCAGCAGCAACATCAGCA	15	AGAP000773	synonymous_variant
rs180656579	A/G	CACCACCGCCACCACCACCGACC	21	AGAP000783	missense_variant
rs180658510	C/T	CAGCACCAGCAGCAGCAGCAGCAACAACAGC	27	AGAP000829	synonymous_variant
rs5450335	A/G	AGCAGCCAGCAACAGCAGCAGCA	12	AGAP000869	synonymous_variant
rs5074367	A/C	CAACAACAACAATAACAACAATAACAATAATAACAACAACAACAAC	24	AGAP000984	missense_variant
rs5376751	A/G	CAGCAACAGCAGCAGCAGCAGCAGCAGC	6	AGAP000984	synonymous_variant
rs5372829	C/T	GCAGCCAGCAGCAGCAGCA	3	AGAP013055	synonymous_variant
rs180647461	C/T	AGAGCAGAGAGAGAGAGAGA	18	AGAP013259	synonymous_variant
